# Supplementary material for: A DNMT3A PWWP mutation leads to methylation of bivalent chromatin and growth retardation in mice
Source: Nat Commun. 2019 Apr 23;10:1884. doi: 10.1038/s41467-019-09713-w (PMC6478690; doi:10.1038/s41467-019-09713-w)
Supplement: Supplementary file 5 — Supplementary Data 1 [file 41467_2019_9713_MOESM5_ESM.xlsx]

## Sheet: Table1.HT_RNASeq_DESeq_RPKM
Supplementary Data 1. Gene expression log2(RPKM) values for genes showing differential expression (DESeq p<0.01) between Dnmt3a+/+ and Dnmt3aΔ/D329A in adult mice hypothalamus.
Probe	Chromosome	Start	End	Probe Strand	Difference log2(RPKM)	Dnmt3a+/+ 1	Dnmt3a+/+ 2	Dnmt3a+/+ 3	Dnmt3a+/+ 4	Dnmt3a+/+ 5	Dnmt3aΔ/D329A 1	Dnmt3aΔ/D329A 2	Dnmt3aΔ/D329A 3	Dnmt3aΔ/D329A 4	DESeq p(adj)-value
Oprk1	1	5588493	5606131	+	-0.656256	1.09134	1.25909	1.34159	1.16616	0.823057	0.563512	0.290272	0.602118	0.464065	3.16063e-06
2610203C22Rik	1	9560832	9631175	-	1.02666	-6.49626	-5.26243	-6.18991	-6.40217	-3.56353	-4.16746	-5.84268	-3.44296	-4.7717	0.00293001
3110035E14Rik	1	9601199	9627143	+	-0.765329	2.17317	2.31319	2.10161	1.66438	1.54367	1.37936	0.709302	1.2512	1.43564	0.00451308
Pgap1	1	54473000	54557684	-	-0.562067	3.32336	3.43591	3.31514	3.17088	2.86933	2.75304	2.5261	2.7023	2.66199	1.48341e-06
Satb2	1	56793986	56978650	-	1.28788	-1.67706	-2.33631	-2.33419	-2.71637	-2.25212	-0.87877	-1.20268	-0.939534	-0.880345	4.54657e-06
Idh1	1	65158616	65186479	-	-0.417252	3.80683	3.83115	3.47326	3.25331	3.08555	3.12898	2.86582	3.08348	3.21279	0.00957969
Wdfy1	1	79702262	79776143	-	-1.29517	3.15769	2.95732	3.00577	2.61719	2.21017	2.2024	1.59892	1.14978	1.02672	0.00493477
Gbx2	1	89927962	89933290	-	1.79235	-0.556685	-1.80284	-0.872056	-2.57908	-1.9893	0.974939	0.629508	-0.60681	-0.0681848	0.00212514
Asb18	1	89952591	90014666	-	0.715042	-2.53945	-2.62754	-1.81806	-3.61528	-3.15104	-1.72522	-1.47083	-2.80807	-2.13681	0.00220942
Iqca	1	90042132	90153401	-	0.666773	-0.328526	-0.604881	-0.337299	-1.17759	-1.23417	-0.0948761	0.00993708	-0.244848	0.0509065	0.000695809
37500	1	93478964	93510260	+	-0.280162	3.17164	3.27109	3.13412	3.1288	2.769	2.94721	2.49595	2.88205	2.93386	0.00140191
Pam	1	97795114	98095646	-	-0.440984	5.40831	5.06605	5.12892	4.73198	4.2855	4.49931	4.21643	4.62846	4.58846	0.000145485
Optc	1	133897199	133907999	-	0.749779	-1.31719	-2.52392	-2.29941	-2.51166	-2.11781	-1.32942	-1.4376	-1.00931	-1.84055	0.00301323
Gm15851	1	133906531	133914822	+	0.369093	-3.75745	-3.52361	-3.29909	-3.51135	-3.63207	-3.42864	-2.95186	-3.28911	-3.03288	0.00883451
Prelp	1	133910304	133921414	-	0.693119	1.88798	1.74916	1.3811	1.43949	1.68555	2.36173	1.96051	2.55336	2.4115	0.00131899
2310006M14Rik	1	136181474	136207097	-	3.96688	-2.86047	-5.58598	-5.36147	-5.42173	-3.95748	-1.16909	-0.277269	-0.614516	-0.621325	4.16938e-11
Lhx9	1	138825186	138848576	-	1.17571	-0.798059	-0.952785	-0.487263	-1.43649	-1.25764	0.876523	0.40746	-0.568905	0.0419856	0.00505904
Lhx4	1	155698036	155742120	-	5.10894	-6.83849	-6.60465	-6.22813	-6.59239	-6.5611	-1.71382	-1.48858	-1.5177	-1.10393	0.000320317
Slc19a2	1	164249046	164265385	+	-0.341371	2.35096	1.9003	2.00396	1.7917	1.44392	1.79524	1.23455	1.5369	1.66049	0.009371
Adamts4	1	171250421	171260637	+	-0.637007	1.67297	1.52215	1.1003	0.877548	1.18236	0.682408	0.383405	0.908654	0.56177	0.00625299
Nudt5	2	5845019	5871895	+	-0.0428958	-0.0161168	0.447205	0.0761084	0.0724364	-0.373678	0.00929814	-0.235619	0.179207	0.0402946	0.00494981
Il1rn	2	24336853	24351494	+	0.914694	-6.03377	-5.79993	-5.42341	-5.78767	-5.90839	-4.55296	-4.07618	-5.56543	-5.3092	0.000782507
Psd4	2	24367580	24409182	+	1.20105	-2.78887	-3.74767	-4.74555	-3.54277	-4.34156	-2.8751	-3.17592	-1.73556	-2.74237	0.00014656
Nrarp	2	25180758	25183330	+	-0.635359	3.29399	2.75731	2.87735	2.49588	2.41937	2.27261	2.04895	2.07427	2.13785	0.00507767
Setx	2	29124181	29182471	+	-0.263274	3.36651	3.39446	3.15665	3.16648	2.84791	3.0398	2.67782	2.93554	3.03935	0.00212643
Phyhd1	2	30266203	30301080	+	0.87743	1.99036	1.01517	1.40096	0.810194	0.793816	2.10236	2.01354	2.38999	1.81223	0.000320317
Lcn2	2	32384633	32387797	-	2.29414	-5.55543	-5.32159	-5.09708	-3.15733	-5.43005	-2.48966	-2.27591	-2.61316	-3.0939	0.00344318
39142	2	60209887	60250676	+	-0.386622	2.37348	2.44557	2.36638	2.20551	2.06721	1.96289	1.80143	1.87922	1.97649	0.00704091
Tbr1	2	61802930	61814114	+	1.96605	-3.33437	-2.72202	-3.87602	-3.82524	-4.94595	-2.00556	-1.39128	-1.94003	-1.7618	0.00182739
Scn3a	2	65457118	65567627	-	-0.539336	2.97252	2.86687	2.944	2.61467	2.37716	2.26229	1.96311	2.16007	2.47737	1.45122e-06
Hoxd8	2	74704615	74707933	+	3.2219	-5.80882	-5.42298	-5.35047	-5.56273	-5.68344	-2.15809	-4.85123	-1.01855	-1.34729	7.14739e-09
Dnajc10	2	80315466	80354043	+	-0.325522	3.86547	3.75734	3.72589	3.60359	3.20909	3.39764	3.06333	3.41029	3.35576	0.00261574
Lrp4	2	91457511	91513779	+	0.621788	1.50988	0.953314	0.920227	0.787113	0.581821	1.82551	1.42163	1.46365	1.57824	0.000419855
4930500J02Rik	2	104559163	104571429	+	0.545734	-3.85955	-2.62571	-3.4012	-4.76546	-3.73417	-3.53075	-4.05396	-1.80625	-3.13498	0.00628016
Wt1	2	105126529	105173616	+	5.72198	-6.98365	-6.74981	-6.5253	-5.58555	-6.85827	-0.572101	-1.02606	-1.15385	-0.522115	6.36941e-18
Bdnf	2	109674700	109727007	+	-0.465068	1.30279	1.10444	1.09733	0.431702	0.231135	0.691719	-0.053891	0.289793	0.546019	0.00435764
A530058N18Rik	2	114013563	114068324	+	-0.479255	0.0162819	-0.0553811	-0.066935	-0.12719	-0.110401	-0.459515	-0.75212	-0.594603	-0.385683	1.14964e-05
Duox1	2	122315672	122347972	+	1.65837	-6.74953	-6.36368	-6.29117	-4.35143	-6.62415	-4.68375	-4.79193	-3.32183	-4.87296	0.00678153
Prom2	2	127526473	127541467	-	1.74067	-4.57544	-3.3416	-3.53213	-4.00742	-3.8651	-2.43928	-1.76985	-2.01964	-2.26591	3.58252e-05
Tmem87b	2	128818118	128854261	+	-0.391697	2.21576	2.12616	2.09216	1.87387	1.41755	1.69898	1.24288	1.71397	1.55778	0.000358722
Tgm2	2	158116402	158146436	-	0.575747	0.584003	0.570625	0.243496	0.470769	0.130089	1.03265	0.667694	1.14048	1.06135	0.00704091
Zfp663	2	165351297	165368729	-	0.324901	-6.11625	-5.88241	-5.8099	-4.2852	-6.14288	-5.78745	-5.46267	-5.64791	-4.39169	0.0027528
Bcas1	2	170346991	170427845	-	1.74043	3.89141	4.34684	3.94496	3.75843	3.96981	5.30587	5.42159	5.8611	6.30234	2.08126e-09
1700040N02Rik	2	170356361	170380435	+	0.596292	-4.58398	-4.19813	-4.12562	-4.33788	-4.30659	-4.25517	-3.77839	-2.96363	-3.85941	3.68253e-05
1300015D01Rik	2	173110818	173133204	+	1.16469	-6.70248	-6.31663	-6.24412	-6.45638	-6.5771	-5.22167	-5.89689	-4.08213	-5.97791	0.00498326
Pkia	3	7366604	7445366	+	-0.348317	4.96024	5.04799	4.95341	4.60969	4.23871	4.3984	4.09921	4.59515	4.56201	0.000978261
Ghsr	3	27371351	27378010	+	-1.01846	0.52154	0.206943	-0.162551	-0.517768	-0.416089	-0.975624	-1.45577	-0.836089	-1.10069	0.0066377
Igsf10	3	59316735	59344256	-	-0.608873	0.818609	0.749151	0.995278	0.453024	0.49171	0.142998	0.0392359	0.152973	0.0355203	0.00310578
Mme	3	63295872	63382231	+	-1.00979	0.470282	0.856124	0.803104	0.404432	-0.136857	-0.707871	-0.955455	-0.389999	-0.0681848	0.00370388
Shox2	3	66971727	66981771	-	1.16738	0.873158	0.616363	1.02895	-0.5877	0.679856	2.22773	1.58477	1.17644	1.76909	0.00367861
Serpini1	3	75557547	75643495	+	-0.528254	3.77546	3.87239	3.84149	3.46181	2.97763	3.22385	2.58359	3.14099	3.28158	1.85518e-05
Fam198b	3	79884533	79946280	+	1.8512	-2.70297	-2.14721	-2.17423	-3.77881	-2.57759	-0.765358	-0.897385	-0.828639	-0.808481	1.95897e-07
S100a9	3	90692632	90695721	-	2.98732	-1.26266	-3.02882	-2.95631	-3.01657	-3.28929	0.766583	-0.457074	0.527607	0.26926	1.66393e-05
Hmgcs2	3	98280435	98310738	+	0.967392	1.12577	1.10963	1.10958	0.185447	0.396576	1.69558	1.80582	2.01732	1.49244	0.0088398
Tspan2	3	102734529	102772292	+	-0.552839	3.70188	4.26787	3.98867	3.69255	3.61514	3.37221	2.88791	3.43939	3.50203	0.00435764
Gclm	3	122245557	122269984	+	-0.460615	2.4347	2.59054	2.23836	2.31972	2.35504	1.95222	1.74909	1.98201	2.0249	0.0088398
Plag1	4	3900996	3938423	-	-0.635004	-1.17727	-1.5601	-1.30388	-1.54785	-1.73415	-2.37203	-1.77977	-1.77306	-2.47377	0.000320317
Chchd7	4	3938888	3951046	+	-0.396038	1.08176	0.780003	0.922832	0.76554	0.936782	0.630348	0.227424	0.47514	0.672472	4.32437e-12
C430048L16Rik	4	12089439	12096243	+	-0.267657	1.65641	1.94655	1.3706	1.51824	1.43452	1.29995	1.31874	1.46238	1.18935	0.00038894
Gabrr2	4	33062999	33095865	+	2.67739	-2.95243	-2.71859	-2.49408	-3.02827	-2.82705	0.302373	-0.146845	-0.636095	-0.0262319	2.81705e-07
Pax5	4	44531145	44711446	-	0.695095	-6.12823	-5.89439	-5.66987	-5.88213	-6.00285	-4.64742	-5.32264	-5.65989	-5.25166	0.00140191
Gm12462	4	44664415	44685347	+	1.75946	-2.11175	-2.77099	-3.03191	-3.56609	-2.68681	-1.31345	-1.30616	-1.17392	-0.502656	0.000738204
Col27a1	4	63214004	63334991	+	0.881759	-1.1755	-1.73884	-2.05275	-2.4094	-1.66952	-1.06682	-0.869013	-0.88049	-0.893451	0.00013357
BC055111	4	106590909	106617241	-	0.426693	-5.09498	-4.86114	-3.48463	-4.84889	-4.9696	-4.76617	-4.28939	-3.47464	-4.37041	0.00472604
Zyg11a	4	108181934	108217922	-	0.376693	-5.55104	-5.3172	-4.94068	-5.30494	-5.42566	-5.07023	-4.74545	-5.0827	-4.82647	0.00192996
Tal1	4	115056426	115071755	+	3.3132	-1.24368	-2.51234	-2.06543	-4.08505	-3.88383	0.684165	0.332427	0.660761	0.543172	1.8922e-27
Csf3r	4	126024550	126044440	+	0.754817	-0.592709	-0.96032	-0.893348	-1.22108	-2.46733	-0.331016	-0.722989	-0.26187	-0.572685	0.00755178
Serinc2	4	130253495	130279205	-	0.166499	-1.95461	-2.1802	-2.95569	-4.16795	-2.96674	-2.27788	-2.60846	-2.13835	-3.68948	0.00370388
Matn1	4	130944385	130955475	+	4.46379	-2.87933	-3.38246	-4.74291	-5.10717	-5.07588	0.0817409	0.511217	0.396363	-0.0843773	5.56411e-13
Alpl	4	137741733	137796384	-	0.432098	0.488045	0.108908	0.455412	-0.293875	-0.414589	0.575844	0.26562	0.541349	0.620698	4.44005e-05
Pla2g5	4	138799244	138863482	-	-0.137226	-2.26918	-2.49477	-2.27026	-4.48252	-3.01827	-2.81484	-5.07503	-2.09035	-2.19669	0.00683533
Vamp3	4	151047300	151057963	-	-0.292431	2.50251	2.77885	2.48213	2.38535	2.07375	2.18266	1.95712	2.36659	2.10198	0.00400975
Espn	4	152120331	152152371	-	-0.270392	-3.78045	-4.96164	-3.51474	-3.36443	-4.65506	-3.86668	-4.97486	-4.72714	-3.73395	6.83416e-07
Trp73	4	154056253	154140208	-	0.354551	-2.1453	-2.43502	-2.21051	-3.25284	-3.37356	-2.09213	-2.69335	-2.39317	-2.13694	0.00495728
Gabrd	4	155384980	155398112	-	1.8748	0.15854	-0.536068	-0.178287	-1.47801	-1.3508	2.18213	0.809406	0.551594	1.24839	3.64939e-06
En2	5	28165696	28173612	+	2.28549	-3.51756	-4.28372	-5.0592	-2.6865	-3.58482	-0.903347	-3.127	-1.09502	-1.0381	0.000197746
Evc2	5	37338499	37425055	+	0.415116	0.492636	-0.0361955	-0.356678	-0.290221	-0.194123	0.351223	0.147284	0.35193	0.502361	0.00984176
Slc2a9	5	38349273	38503143	-	0.472382	-2.54622	-3.31238	-2.91794	-3.30013	-3.09891	-2.75798	-1.57071	-3.27052	-2.65173	0.00987521
Sepsecs	5	52640087	52669729	-	-0.334701	1.71165	1.59185	1.50442	1.19668	0.889814	1.21733	0.941206	0.947103	1.07108	0.00310458
Gabrg1	5	70751047	70842617	-	-0.41518	3.61663	3.73175	3.70569	3.43512	3.19215	3.09798	2.9015	3.31729	3.16758	0.00104658
Pdgfra	5	75152291	75198204	+	-0.54986	3.19201	3.15617	2.92987	2.79926	2.4535	2.4925	2.10087	2.34224	2.4896	0.000968105
Kit	5	75574916	75656722	+	-0.451939	2.09807	1.71356	2.0405	1.65663	1.25761	1.37242	0.802771	1.51847	1.51166	0.00690973
Parm1	5	91517615	91626894	+	-0.468562	3.51332	3.27496	3.32154	2.89149	2.73317	2.69974	2.53042	2.84525	2.63794	0.00424456
Acacb	5	114146535	114250761	+	0.609384	-0.0505242	-0.775106	-0.670174	-0.974355	-0.788407	0.164211	-0.139226	-0.218675	0.0243754	0.000164117
Mlxipl	5	135106891	135138382	+	0.568686	-1.9808	-2.80586	-4.58134	-3.7936	-2.79884	-2.59541	-2.81907	-2.98639	-2.09273	0.00917874
Pilra	5	137821952	137836268	-	1.9907	-5.82207	-5.74023	-5.51572	-5.72797	-5.84869	-3.49326	-4.01648	-4.35372	-3.0975	0.00667056
Grid2ip	5	143357338	143392152	+	1.11019	-0.17396	-0.833205	-0.643457	-1.00381	0.205178	1.19137	0.650008	-0.133039	0.773001	0.00683533
6330406I15Rik	5	149368476	149431723	+	0.805103	0.317569	0.302049	0.241586	0.272884	-0.176778	1.47645	0.775235	0.762828	0.971748	1.13768e-05
Pon2	6	5264147	5298455	-	-0.886557	2.09638	1.9178	1.89701	1.35033	1.35711	0.742374	0.340463	1.11511	1.15074	0.000382886
B630005N14Rik	6	13625677	13677966	-	-0.301024	2.40123	2.35034	2.49393	2.0943	1.73354	2.03318	1.60016	2.0387	1.98254	0.00883451
Gpr37	6	25668607	25690729	-	-0.702002	3.6593	3.54244	3.31391	2.86471	2.82425	2.69557	1.97464	2.8585	2.62698	0.00424456
Fam40b	6	29917013	29959681	+	-0.83669	1.26897	0.882219	1.13648	0.405435	0.284721	0.3087	-0.113072	-0.380778	0.0206451	1.45122e-06
Gpnmb	6	49036518	49058182	+	4.15771	-3.12578	-3.08459	-4.66743	-2.42026	-2.83048	1.13376	0.20337	1.16274	1.22814	4.2517e-25
Gm20653	6	52163359	52213339	-	0.376693	-3.94135	-3.70751	-3.483	-3.54325	-3.81597	-3.61254	-2.98376	-3.47301	-3.21678	1.48341e-06
Hoxa3	6	52168510	52213336	-	2.14902	-6.91556	-6.68172	-6.60921	-6.82146	-6.94218	-5.58675	-4.525	-4.86225	-3.60603	4.16938e-11
2700086A05Rik	6	52175217	52215076	+	0.695095	-5.88311	-5.64928	-5.42476	-5.63702	-5.75773	-5.55431	-3.92552	-5.26277	-5.15855	4.42236e-12
Hoxa6	6	52205431	52211356	-	2.5783	-5.36189	-5.12805	-4.90354	-5.1158	-5.23651	-2.55915	-2.81934	-2.41962	-2.48532	0.00092383
Hoxa7	6	52214491	52221854	-	4.84654	-5.87711	-5.64327	-5.41876	-5.63102	-5.75173	-0.351905	-1.74959	-0.169302	-1.00054	4.77653e-07
Cyp26b1	6	84571414	84593908	-	1.3103	-2.47823	-1.92246	-2.31944	-1.98421	-1.30845	0.079397	-1.42471	-0.424924	-0.998773	0.000248755
Gm11128	6	85808024	85820954	-	-1.13225	0.205547	-2.40861	-1.69867	-2.13332	-1.25403	-2.63557	-2.15879	-2.91107	-2.65485	0.00869969
Tia1	6	86404219	86433403	+	-0.288386	2.56866	2.3929	2.41836	2.35405	2.32459	2.22673	1.89372	2.16593	2.20691	0.00621274
D630042P16Rik	6	112359324	112388023	-	1.56853	-5.69908	-5.46524	-5.08872	-5.30098	-5.5737	-4.21827	-3.74148	-2.49377	-4.97451	0.00293001
Gt(ROSA)26Sor	6	113067428	113077333	-	-0.212252	0.793061	1.12999	0.583989	0.743699	0.718143	0.454443	0.428725	0.635799	0.807135	0.00200906
Rimklb	6	122447296	122486313	-	-0.341674	3.04837	2.795	2.74994	2.50711	2.44393	2.38788	2.15933	2.45454	2.46703	0.000397093
Slco1c1	6	141524386	141570177	+	-0.31476	2.7238	2.62727	2.53221	2.09168	1.78028	2.03	1.81957	2.30012	1.99546	0.0073197
Dennd5b	6	148988071	149101680	-	-0.225642	3.26636	3.23271	3.1999	2.887	2.71566	2.86408	2.74309	2.86317	2.8684	0.00619518
Tnnt1	7	4504570	4516382	-	2.2187	-0.170741	-0.784898	-0.79485	-1.28722	0.0326424	2.31007	1.65475	0.449605	2.05633	3.35355e-10
Fcgbp	7	28071236	28120862	+	2.15687	-5.27052	-7.51061	-7.13409	-7.49836	-7.61907	-5.26364	-4.46493	-5.1241	-4.54595	0.000358102
Siglec5	7	43351341	43359531	+	2.05914	-5.68081	-2.862	-5.22245	-5.58671	-5.70743	-2.352	-3.87522	-3.21246	-2.37128	0.00687413
Nipa2	7	55931287	55962476	-	-0.292882	1.71897	1.72821	1.50808	1.33058	0.971358	1.42697	0.81969	1.28153	1.10604	0.00424291
Trpm1	7	64153835	64269775	+	0.874819	-4.72561	-6.49177	-7.41926	-4.89455	-7.75223	-4.58945	-7.07202	-4.44991	-5.41608	0.0014933
Il16	7	83642848	83745726	-	0.581824	-1.88636	-2.69	-2.25398	-1.71622	-2.95892	-1.6335	-2.45928	-1.65903	-1.12527	0.00979598
Sytl2	7	90348699	90410438	+	-0.520564	1.45369	1.67398	1.22224	1.21256	1.11062	0.741469	0.424702	1.03855	1.0515	0.000801545
1700003G18Rik	7	116081759	116093142	-	0.369093	-3.65355	-3.41971	-3.19519	-3.40745	-3.52817	-3.32474	-2.84796	-3.1852	-2.92898	0.00186813
Tmc7	7	118535843	118584736	-	-0.427441	1.60853	1.32076	1.25505	1.06613	0.975949	0.932863	0.364131	0.921391	1.05299	0.0061024
6330503K22Rik	7	118712552	118737024	+	-0.564374	2.88201	3.07797	2.71221	2.53927	2.33472	2.31644	1.85881	2.17073	2.23347	0.00414396
Crym	7	120186380	120202111	-	-1.5103	0.266566	-0.000492298	0.604625	-0.0723014	-1.83687	-2.04848	-1.98674	-1.68656	-1.15022	0.00527649
Itgal	7	127296260	127335137	+	1.11717	-4.8741	-5.64026	-6.41575	-3.628	-4.74872	-4.54529	-4.48355	-3.40576	-3.34218	0.000249989
Tspan32	7	143005046	143019644	+	1.20269	-5.86249	-5.62865	-5.25214	-5.6164	-5.73711	-3.38168	-3.9049	-5.24215	-5.13793	0.00493477
Rnf170	8	26119368	26143871	+	-0.134129	2.17569	2.18598	1.86919	2.04085	1.40106	1.90042	1.63147	1.76956	1.90025	0.000264175
Zdhhc2	8	40423815	40510268	+	-0.497256	3.10749	2.91527	2.89696	2.68208	2.43822	2.33393	2.12128	2.53575	2.25203	0.000738204
Vps37a	8	40511783	40551134	+	-0.330156	2.66916	2.71972	2.59291	2.50151	2.32832	2.3098	1.88591	2.41465	2.3183	0.00910761
Asah1	8	41340197	41374773	-	-0.362112	3.40012	3.34079	3.28443	3.0291	2.67925	3.07088	2.28671	2.92014	2.86077	0.00159672
Sc4mol	8	64718139	64733792	-	-0.703115	3.28226	3.15727	3.09601	2.85892	2.52483	2.36396	1.98022	2.4688	2.30999	3.95404e-08
Ncan	8	70093085	70120873	-	-0.795119	3.80577	2.97584	3.35772	2.71031	2.81763	2.3898	2.17168	2.44595	2.34592	0.000382886
Frem3	8	80611080	80695356	+	1.02551	-0.465611	-0.149309	-0.635289	-0.900987	-1.16466	0.653477	0.356852	0.163196	0.275831	1.9257e-05
4933436C20Rik	8	92326038	92356120	-	1.19827	-0.887244	-1.16798	-0.358501	-1.50365	-1.62436	0.28956	-0.155655	0.388453	-0.162676	9.53199e-06
Slc6a2	8	92960079	93001667	+	0.0369	-6.82721	-6.74538	-4.7839	-6.58112	-6.85384	-6.49841	-6.17363	-6.35887	-6.25465	0.00999964
Vat1l	8	114205612	114374071	+	-0.408982	5.356	5.02837	5.06518	4.58835	4.24855	4.43038	4.22842	4.559	4.57544	0.00111493
Irf8	8	120736358	120756694	+	0.706011	-2.2643	-2.39303	-2.86039	-2.18813	-2.72388	-1.04652	-2.62864	-1.85041	-1.59418	0.00210488
Ldlr	9	21723576	21749916	+	-0.593985	3.17996	2.70834	2.72184	2.41262	2.26857	2.12835	2.06907	1.90815	2.15155	0.00369647
BC049352	9	45182007	45250020	+	1.52669	-2.88102	-4.23214	-4.00763	-4.21988	-3.75563	-2.13717	-2.33846	-1.5382	-3.15645	0.00424456
Crabp1	9	54764748	54773110	+	-2.0072	3.16218	1.56108	1.86154	0.823311	1.28756	0.253946	-1.07663	-0.413873	0.16428	0.00640994
Pstpip1	9	56089962	56128888	+	0.746613	-1.74557	-3.09669	-3.09457	-2.43236	-3.20515	-1.56115	-2.01037	-2.34762	-1.95389	0.00680101
Skor1	9	63138170	63148961	-	2.57459	-3.54006	-3.89118	-5.81867	-5.87893	-6.15164	-2.62629	-3.73447	-2.07172	-1.49356	0.0015063
Zic1	9	91358058	91365810	-	0.678099	2.55001	2.49565	2.76821	2.24717	2.50046	3.50477	3.25068	2.81389	3.19226	0.00305545
Slc25a36	9	97075597	97111157	-	-0.216521	3.05575	2.8648	3.00488	2.7403	2.55676	2.6582	2.48061	2.68302	2.69008	0.00670646
5830418P13Rik	9	103423578	103461255	+	0.2565	-5.45695	-3.63815	-4.99859	-5.36286	-5.33157	-5.12814	-4.80336	-3.98861	-4.88438	2.87058e-05
Bfsp2	9	103424920	103480328	-	1.62465	1.01929	1.10112	0.570751	0.312689	-0.440293	2.07056	1.47258	2.18065	2.82565	1.48341e-06
Atp2c1	9	105403539	105521257	-	-0.338825	3.9774	3.88605	3.86713	3.55824	3.20715	3.50073	3.09805	3.41947	3.42323	0.000455624
Col6a6	9	105689417	105828085	-	0.043571	-3.64473	-3.54839	-3.64581	-3.05071	-2.73085	-3.07491	-3.29857	-3.17638	-3.57224	0.00917874
Poc1a	9	106281061	106349891	+	1.45369	-0.579687	-1.27873	-0.706297	-1.14095	-1.6767	0.526728	-0.0789526	0.354319	0.70676	0.00357724
Rpsa	9	120127766	120132369	+	0.753659	5.17368	5.53596	5.73677	5.73162	5.28024	6.31234	6.17454	6.11908	6.3753	0.0061024
Mobp	9	120149742	120181484	+	-0.762329	5.78711	6.1939	5.66357	5.52893	5.42737	5.13422	4.25202	5.37894	5.06621	0.000537406
Iyd	10	3540240	3554877	+	3.29671	-4.8992	-4.81737	-3.44085	-3.06815	-3.18886	0.18449	-1.09362	-0.8459	-0.589674	0.00472604
Plagl1	10	13090691	13131694	+	-0.650876	2.00252	1.91912	2.28083	1.69947	1.71017	1.38149	0.996715	1.31497	1.39302	0.00464044
Slc22a16	10	40570336	40604132	+	0.369093	-5.62516	-5.39133	-5.16681	-5.37907	-5.49978	-5.29636	-4.81958	-5.15682	-4.9006	0.00360745
Sim1	10	50895651	50989152	+	-0.823287	0.959652	1.17694	1.19287	1.08569	0.814298	0.203737	-0.123931	0.319813	0.490791	0.00680179
Fabp7	10	57784881	57788450	+	-0.771266	4.02056	3.8094	3.35374	3.34568	3.24677	2.93562	2.47294	3.20326	2.52403	0.00604441
Sirt1	10	63319005	63381704	-	-0.186982	1.47781	1.4581	1.26967	1.13894	0.945061	1.07141	0.945529	1.15718	1.10962	0.00895392
Gstt1	10	75783813	75798584	-	-0.450923	2.67163	2.17654	2.31859	1.95747	1.46294	2.11653	1.08087	1.94156	1.52709	0.00488364
4930483K19Rik	10	76545871	76562226	-	0.407094	-4.65939	-4.42555	-4.20104	-4.4133	-4.53401	-4.17858	-3.8538	-4.19105	-3.93482	0.00604441
Itgb2	10	77530252	77565708	+	0.818591	-0.0823759	-0.718476	-0.307549	-0.610006	-1.43699	0.376492	-0.545276	0.612242	0.306589	0.00840697
Icosl	10	78069360	78079525	+	0.698135	0.336883	-0.18135	-0.397409	-0.609668	-0.180185	0.66569	0.186866	0.805225	0.309378	0.00640994
Stab2	10	86841198	87008025	-	0.972673	-3.24352	-2.70482	-2.87263	-3.38444	-4.39824	-2.75424	-2.00183	-2.27767	-2.35848	0.00329666
Usp44	10	93831555	93848524	+	0.672294	-5.75243	-5.67059	-5.29407	-5.65834	-5.77905	-5.42362	-5.09884	-5.28408	-4.02786	0.00838857
Tmtc3	10	100443902	100487350	-	-0.51647	0.587712	0.889993	0.872485	0.673342	0.437151	0.325704	-0.145675	0.216212	0.306427	0.00520163
Rab21	10	115289863	115315591	-	-0.310174	3.90756	3.90508	3.75782	3.78657	3.69152	3.63699	3.165	3.49952	3.69663	0.00680179
Thap2	10	115369966	115384435	-	-0.515202	1.22036	1.23016	1.32178	0.990873	1.08665	0.988697	0.0840499	0.746803	0.799495	0.00360745
Gls2	10	128194457	128210004	+	-0.510466	1.91575	1.79894	1.7186	1.23764	1.34741	1.21431	0.739187	1.26562	1.15369	3.50359e-05
Ramp3	11	6658521	6677475	+	1.85685	1.69234	1.77808	1.98297	0.487775	1.54763	3.80826	3.49793	2.722	3.39027	2.07823e-08
Adcy1	11	7063489	7178506	+	0.765554	2.8086	2.4503	2.62125	1.96712	2.13487	3.6543	2.93879	2.79133	3.2635	0.00893525
Papolg	11	23862646	23895253	-	-0.451403	1.52727	1.48312	1.3932	1.23234	1.20924	0.900015	0.60741	1.09613	1.06696	0.00135774
Gpr75	11	30885358	30893729	+	-0.557272	1.96477	1.65429	1.70888	1.54102	1.10383	1.07119	0.914099	1.25803	0.905834	0.00157046
Pank3	11	35769484	35791285	+	-0.446791	3.29166	3.40785	3.33497	3.16694	2.93074	2.94413	2.4704	2.77513	2.9289	0.00704091
Adam19	11	46055992	46147343	+	-0.773985	0.626806	0.246829	0.566499	0.145427	0.192008	-0.748402	-0.392926	-0.334244	-0.198313	0.00951137
C030019I05Rik	11	46235531	46239872	+	-1.0577	2.5928	1.82664	2.1605	1.50842	1.58747	1.21832	0.363896	0.955096	0.972535	0.00137196
Rasgef1c	11	49901835	49980994	+	-0.654392	1.12624	0.785168	1.02463	0.0951037	0.0224841	0.153154	-0.768613	0.049418	0.391374	0.00984176
Grm6	11	50850685	50866208	+	2.07118	-6.7911	-6.55726	-6.33275	-6.39301	-6.66572	-5.31029	-3.51158	-5.17076	-3.91453	0.000537406
Fam114a2	11	57482993	57518617	-	-0.138124	2.69851	2.58764	2.55011	2.21938	2.07904	2.3842	1.98446	2.47376	2.31283	0.00910761
Kcnj12	11	61022564	61071131	+	0.821539	1.65291	1.12846	1.36824	0.563401	0.874798	2.16868	2.09981	1.75088	1.73702	0.00869969
Ulk2	11	61775649	61855073	-	-0.20002	3.57429	3.33039	3.4249	3.00916	2.87875	3.12438	2.8037	3.11883	3.127	0.00796104
Fgf11	11	69796068	69801857	-	-0.854711	0.879991	0.802369	0.991693	0.272475	0.508695	0.10726	-0.541489	0.276542	-0.496979	0.00680101
Nos2	11	78920787	78960254	+	2.3462	-2.94625	-6.18634	-4.22486	-6.17409	-6.2948	-2.76945	-3.14066	-2.62991	-2.73626	0.00105268
Dhx40	11	86768846	86807696	-	-0.316059	2.4144	2.39921	2.26474	2.21942	1.8603	2.06373	1.56288	1.87569	2.15993	0.0088398
Ppp1r1b	11	98348404	98357796	+	1.01207	1.09503	0.768785	0.590539	0.0191996	0.678704	1.61177	1.51456	1.63675	1.807	0.000695809
Krt12	11	99415666	99422259	-	2.13326	-4.08963	-5.00779	-4.63127	-4.99553	-5.11625	-2.43889	-2.69907	-3.62128	-1.7801	0.00979598
Mpp3	11	101999652	102028461	-	-0.736551	0.995367	0.468277	0.519308	0.0536011	-0.250235	-0.183228	-1.10175	-0.155201	-0.0769737	0.00680101
Slc4a1	11	102348824	102366203	-	1.78578	-6.64267	-5.25683	-6.18432	-3.65961	-6.51729	-2.5769	-5.68508	-4.02233	-3.18114	0.0002211
Lyzl6	11	103631070	103638890	-	0.803335	-4.34241	-4.10857	-3.88406	-4.09632	-4.21703	-4.0136	-1.79986	-3.87407	-3.61784	0.000566327
Abca8b	11	109932190	109995845	-	-0.55293	1.60094	1.71494	1.66502	1.59649	1.34572	0.915743	1.08808	1.09004	1.0329	0.00160566
Abca8a	11	110025634	110095978	-	-0.953998	0.970712	0.564282	0.748437	0.951217	0.264598	0.0643027	-0.520316	-0.293662	-0.266918	1.25915e-09
Abca5	11	110269369	110337716	-	-0.48296	2.62923	2.73925	2.58295	2.50146	2.24525	2.21996	1.82073	2.03293	2.15305	0.00503942
Cbx8	11	119036305	119040969	-	1.11229	0.932942	0.10975	0.107988	-0.308629	-0.560588	1.03188	1.01271	1.29695	1.33278	0.000173736
G2e3	12	51348061	51376986	+	-0.328201	0.279596	0.52161	0.3338	0.323647	0.13537	-0.251115	0.117607	0.0433945	0.0525273	0.00627789
Coch	12	51593341	51605773	+	-0.72318	1.85943	1.59814	1.41893	1.1295	0.383635	0.894243	0.310484	0.270218	0.744035	0.00771917
Tmx1	12	70453095	70468040	+	-0.536344	3.56527	3.54967	3.45166	3.20617	2.96768	2.81138	2.46045	3.03361	2.94155	0.00678153
Akap5	12	76324891	76334153	+	-0.693699	1.39078	1.11443	1.18763	1.10783	0.826647	0.567101	0.156358	0.367548	0.636052	7.80219e-05
Plekhh1	12	79029163	79081648	+	-0.625601	2.55921	2.53786	2.12329	2.07453	2.31103	1.78285	1.4036	1.91792	1.67796	0.000314409
Esrrb	12	86361117	86521628	+	0.851852	-2.2732	-3.393	-3.53105	-3.09123	-3.08642	-2.6606	-2.29073	-1.86899	-2.07219	0.00550248
Ngb	12	87097531	87102539	-	-0.960537	4.68696	3.885	4.1974	3.47495	2.86784	2.86691	2.47834	3.18332	2.91901	0.00704091
Ahnak2	12	112772194	112802657	-	0.918215	-3.21724	-3.20579	-2.92239	-3.13465	-2.99233	-1.83781	-2.00955	-2.60206	-2.25563	0.00838857
Idi1	13	8885501	8892451	+	-0.718988	3.11158	3.62903	3.30638	3.04027	2.7772	2.6587	1.96556	2.66296	2.52839	0.00540239
Lgals8	13	12439415	12464944	-	-0.410978	3.11384	2.902	2.87083	2.68628	2.51368	2.4886	2.02599	2.57479	2.53601	0.00157046
Edaradd	13	12471209	12520450	-	1.72628	-3.63403	-3.98516	-4.43872	-3.80298	-3.28626	-1.64226	-2.16548	-2.35834	-2.2465	0.000325811
Tfap2a	13	40715675	40733823	-	0.898936	-6.04987	-5.81603	-5.59152	-5.80378	-4.77249	-4.56906	-5.24428	-3.84457	-5.1733	0.000561822
Slc6a19	13	73679745	73704865	-	0.722128	-1.57	-2.38347	-2.25849	-2.47075	-2.39882	-2.2885	-1.54869	-1.19788	-0.941651	0.000114672
Pcsk1	13	75089826	75132498	+	-0.419518	3.81383	3.57526	3.57539	3.34064	2.62072	3.01679	2.71596	3.03079	3.09905	6.11363e-05
C130071C03Rik	13	83721555	83741308	+	-0.316415	2.12518	1.91204	1.92845	1.6308	1.38135	1.59436	1.15467	1.74342	1.42414	0.00116012
Lhfpl2	13	94057796	94195409	+	0.316517	0.869466	0.628221	0.618269	0.073435	-0.205231	0.793577	0.486851	0.758026	0.814943	0.00565946
Cartpt	13	99898484	99900683	-	-0.810458	5.36226	4.78984	4.97567	4.54819	4.16353	4.2113	3.64483	3.85441	4.1192	0.00225341
Adamts6	13	104287873	104494763	+	-0.957865	1.23719	1.12999	1.05427	1.04271	0.845032	0.180562	-0.109995	0.283571	0.0617497	3.58252e-05
Capn7	14	31336638	31371986	+	-0.260569	3.05256	3.06434	2.97795	2.79715	2.54627	2.63034	2.44444	2.6725	2.76105	0.00982694
Mapk1ip1l	14	47298314	47323204	+	-0.710177	2.24278	2.09125	1.63863	2.16784	1.89562	1.33352	0.985869	1.42998	1.43883	0.00137196
Naa30	14	49172226	49191031	+	-0.331554	2.15565	2.23214	1.98413	1.94483	1.90832	1.82695	1.61124	1.82859	1.58705	0.00680101
Rnf17	14	56402697	56525032	+	1.64534	-3.39463	-2.87128	-2.93628	-3.14853	-4.43917	-0.535307	-3.43704	-0.738659	-2.13955	0.0088398
Rcbtb1	14	59201209	59237265	+	-0.239668	3.00326	2.79466	2.59526	2.42973	2.28292	2.42048	2.23685	2.3774	2.49125	0.00996665
Slc25a37	14	69241851	69285103	-	0.558478	1.29677	0.821511	0.928455	0.602986	0.648922	1.5222	1.20598	1.39043	1.55421	0.00959048
Lect1	14	79637690	79662170	-	3.2252	-0.912672	-0.325196	-1.16481	-1.13606	-1.95722	2.0791	1.95181	1.98566	2.48746	2.59785e-28
Pou4f1	14	104462320	104467991	-	5.28217	-6.35974	-5.9739	-5.90139	-4.96164	-3.76043	-0.0209488	-0.64726	0.0419649	0.189256	5.82512e-18
Dct	14	118012792	118052246	-	4.96519	-4.3775	-3.5587	-5.07115	-3.54645	-3.25212	0.474867	0.982676	1.02158	1.53689	4.55667e-14
Tatdn1	15	58890153	58933730	-	-0.283572	1.43696	0.940893	0.895317	1.21031	0.966735	1.32216	0.0619807	1.24411	0.597631	0.00917874
Sqle	15	59315077	59331192	+	-0.683448	3.37513	2.9172	3.07408	2.70081	2.41339	2.28253	2.17799	2.16268	2.2275	7.80219e-05
Phf20l1	15	66577572	66645255	+	-0.301145	2.43464	2.56707	2.36248	2.58632	2.22333	2.2854	1.8389	2.15217	2.25801	0.00984176
Apol6	15	77044729	77057107	+	1.80341	-4.04822	-4.13631	-6.0638	-5.12405	-3.24477	-2.58191	-2.39463	-2.57988	-3.32365	0.00494981
Apol10a	15	77477047	77491069	+	0.369093	-6.06316	-5.82932	-5.6048	-5.81706	-5.93778	-5.73435	-5.25757	-5.59482	-5.33859	0.00323641
Card10	15	78775138	78803042	-	1.04176	-1.11624	-1.14543	-1.0502	-1.6186	-1.06124	-0.179746	-0.211111	-0.580779	0.345298	0.00869969
Parvg	15	84324026	84342978	+	1.19269	-0.580221	-1.50685	-1.4629	-1.99709	-2.11781	-0.213939	-1.02256	-0.150353	0.0257026	3.30678e-06
Endou	15	97711019	97731405	-	1.63032	-1.83573	-1.94982	-2.59977	-2.58964	-2.19578	0.493075	-0.837498	-1.4743	-0.596591	0.00215187
Wnt10b	15	98771753	98778150	-	2.40166	-5.57535	-5.34151	-4.96499	-5.32925	-5.44997	-2.77261	-2.61776	-3.955	-2.37685	0.00604441
Tuba1c	15	99029891	99038105	+	5.28425	-2.59889	-2.95001	-4.7255	-3.3528	-5.05847	2.30482	-0.378265	2.09184	2.17007	1.55974e-21
Krt7	15	101411043	101430313	+	0.632501	-7.01796	-6.93612	-5.55961	-5.1869	-6.89258	-4.68915	-5.21237	-6.54962	-6.29339	0.00869969
Hoxc4	15	103018936	103036843	+	0.657093	-5.707	-5.47316	-5.24864	-5.4609	-5.58162	-5.37819	-3.7494	-5.23865	-4.98243	0.00804311
Atp13a3	16	30312423	30388837	-	-0.362983	2.66413	2.76512	2.59528	2.54358	2.31003	2.33289	2.0064	2.23011	2.28119	0.00488364
Chodl	16	78930948	78951733	+	-0.637079	1.03581	0.772151	0.847801	0.415761	0.467	0.171973	-0.119071	0.115588	0.114016	0.00588486
Kcnj15	16	95257558	95300260	+	1.43694	-7.09972	-5.71387	-6.64136	-6.85362	-6.97434	-4.61891	-4.55716	-5.47937	-6.22315	0.0061024
Pi16	17	29318877	29329413	+	0.953055	-0.362955	-1.31815	-1.03705	-1.70182	-1.26311	-0.0341479	-0.0327039	-0.405575	-0.261824	0.00476124
Rasal3	17	32390659	32403583	-	1.06878	-1.96888	-1.93667	-3.03409	-2.15888	-2.90763	-1.07617	-1.8795	-0.854172	-1.51994	1.61835e-05
H2-Q2	17	35342242	35346762	+	-1.26061	2.39557	2.04786	1.86074	1.26041	1.45806	0.731196	-0.198014	0.312736	1.32977	0.00319117
Plin4	17	56100591	56109802	-	1.74973	-0.867376	-1.0992	-1.09708	-1.23134	-1.55558	0.636873	0.472549	0.537401	0.671636	6.32734e-08
Gtf2a1l	17	88668660	88715152	+	1.06606	-2.89743	-3.07862	-4.43907	-2.3294	-3.18708	-1.56862	-4.09184	-0.969652	-1.85093	0.00522117
Adcyap1	17	93199422	93205485	+	-0.726853	4.52033	4.15357	4.25097	3.92888	3.62427	3.44985	2.92663	3.4818	3.61672	0.00274992
Ttr	18	20665250	20674324	+	1.81522	-0.579349	-1.44504	0.61597	-0.539705	0.0314584	1.88696	1.07424	2.00447	0.76189	0.00343843
Ythdc2	18	44828665	44889720	+	-0.305136	2.29408	2.2079	2.16111	2.09433	1.77354	1.94482	1.44977	1.827	1.98265	0.00869969
Slc12a2	18	57878678	57946821	+	-0.553114	3.3508	3.7261	3.20399	3.23095	3.13585	2.8746	2.42765	2.9871	2.81633	0.00140191
Onecut2	18	64340364	64398486	+	0.743108	0.883031	1.07496	1.13689	0.673264	0.759292	1.72068	1.4987	1.58552	1.78948	5.77131e-05
Cd6	19	10789341	10830058	-	1.93886	-6.11978	-5.88594	-5.50942	-4.72168	-5.99439	-2.83161	-3.57722	-5.49943	-2.92128	0.000382886
5033414D02Rik	19	29348599	29367390	-	-0.380128	0.929121	0.692641	0.707231	0.778145	0.425484	0.488048	0.13886	0.149536	0.529144	0.00987521
Lipa	19	34492318	34527474	-	-0.462667	2.77251	2.53478	2.53332	1.99914	1.78113	2.0421	1.37492	2.13245	1.89656	0.00869969
Pkd2l1	19	44147637	44192442	-	1.61952	-1.16223	-1.03148	-1.39193	-1.52619	-1.19439	1.00904	-0.892692	0.939986	0.376784	1.66393e-05
Fam178a	19	44931119	44983787	+	-0.215595	3.23864	3.07426	3.08458	2.97567	2.67965	2.84171	2.57083	2.87341	2.8939	0.00804311
Fam70a	X	38196573	38252439	-	-0.640473	4.47116	4.12868	4.36722	3.84894	3.48944	3.5276	3.09297	3.5523	3.5096	4.77653e-07
Elf4	X	48411046	48463132	-	0.879033	-3.2357	-3.12739	-3.55495	-2.9896	-4.37335	-2.58496	-3.43011	-2.10439	-2.1892	0.00409465
Plac1	X	53069995	53240111	-	0.369093	-4.83281	-4.59897	-4.37446	-4.58671	-4.70743	-4.504	-4.02722	-4.36447	-4.10824	0.00893008
Slc9a6	X	56609757	56664230	+	-0.385802	4.11454	4.03442	3.86902	3.85386	3.42156	3.54385	3.28026	3.57556	3.49185	0.00494981
Zic3	X	58022700	58041736	+	1.17158	-2.71392	-1.48008	-2.04911	-2.16826	-1.48162	-0.693231	-0.750785	-0.553696	-1.23036	0.00869969
Nsdhl	X	72918557	72958514	+	-0.313951	2.21179	2.01267	2.12037	1.65201	1.57223	1.67107	1.37797	1.70952	1.6409	0.0078715
Pgr15l	X	97072596	97082104	+	-1.19123	0.675901	0.844365	0.928506	0.346135	0.211747	-0.626647	-0.734828	-0.487112	-0.510994	2.87058e-05
Klhl4	X	114474333	114560829	+	-0.746205	1.78444	2.34655	1.9398	1.78895	1.45831	1.53462	0.378187	1.41491	1.14189	0.0089324
Sytl4	X	133936385	133981812	-	-0.582706	2.22654	1.83562	1.62818	1.82243	1.46815	1.35568	0.947935	1.41804	1.13226	0.00421265
Mum1l1	X	139210042	139238335	+	-0.39863	1.32615	1.12768	1.13702	0.764894	0.502161	0.717971	0.131743	0.659566	0.782526	0.0066377
Dcx	X	143855842	143933311	-	-0.828348	0.886928	0.606194	0.700376	0.811095	0.998825	0.0221311	-0.0783956	-0.10752	0.0531276	0.00360745
Ap1s2	X	163909017	163933666	+	-0.577671	3.05562	3.25678	3.25663	3.03526	2.66289	2.48536	2.02796	2.67368	2.71606	0.000264175
