# Supplementary material for: A DNMT3A PWWP mutation leads to methylation of bivalent chromatin and growth retardation in mice
Source: Nat Commun. 2019 Apr 23;10:1884. doi: 10.1038/s41467-019-09713-w (PMC6478690; doi:10.1038/s41467-019-09713-w)
Supplement: Supplementary file 6 — Supplementary Data 2 [file 41467_2019_9713_MOESM6_ESM.xlsx]

## Sheet: Sheet1
Supplementary Data 2. Gene ontology analysis (DAVID 6.7) of differentially expressed genes in adult mice hypothalamus.
Category	Term	Count	%	PValue	Genes	List Total	Pop Hits	Pop Total	Fold Enrichment	Bonferroni	Benjamini	FDR
GOTERM_BP_FAT	GO:0006355~regulation of transcription, DNA-dependent	26	20.9677	1.12298e-05	ELF4, ONECUT2, PAX5, ZFP663, CBX8, WT1, ZIC3, TAL1, HOXA3, HOXA6, HOXC4, HOXA7, LHX4, GBX2, POU4F1, LHX9, WNT10B, SATB2, ESRRB, MLXIPL, EN2, TBR1, SHOX2, HOXD8, IRF8, TRP73	94	1465	13588	2.56545	0.00942213	0.00942213	0.017355
GOTERM_BP_FAT	GO:0051252~regulation of RNA metabolic process	26	20.9677	1.47229e-05	ELF4, ONECUT2, PAX5, ZFP663, CBX8, WT1, ZIC3, TAL1, HOXA3, HOXA6, HOXC4, HOXA7, LHX4, GBX2, POU4F1, LHX9, WNT10B, SATB2, ESRRB, MLXIPL, EN2, TBR1, SHOX2, HOXD8, IRF8, TRP73	94	1488	13588	2.5258	0.0123348	0.00618655	0.0227528
GOTERM_BP_FAT	GO:0007389~pattern specification process	11	8.87097	2.37812e-05	SATB2, HOXA3, HOXD8, HOXA6, HOXC4, HOXA7, CYP26B1, GBX2, ZIC1, LRP4, ZIC3	94	284	13588	5.59889	0.0198482	0.00666032	0.036749
GOTERM_MF_FAT	GO:0003700~transcription factor activity	20	16.129	4.72714e-07	SATB2, ELF4, ESRRB, ONECUT2, PAX5, EN2, TBR1, WT1, SHOX2, HOXA3, HOXD8, HOXA6, HOXC4, IRF8, HOXA7, LHX4, GBX2, POU4F1, TRP73, LHX9	88	776	13288	3.89175	0.000102101	0.000102101	0.000599958
GOTERM_MF_FAT	GO:0043565~sequence-specific DNA binding	17	13.7097	5.34849e-07	SATB2, ELF4, ESRRB, ONECUT2, EN2, WT1, SHOX2, TAL1, HOXA3, HOXD8, HOXA6, HOXC4, HOXA7, GBX2, LHX4, POU4F1, LHX9	88	556	13288	4.61691	0.000115521	5.77621e-05	0.000678818
GOTERM_MF_FAT	GO:0030528~transcription regulator activity	23	18.5484	7.02533e-06	SATB2, ESRRB, ELF4, ONECUT2, MLXIPL, PAX5, GTF2A1L, EN2, TBR1, WT1, SHOX2, TAL1, HOXA3, HOXD8, HOXA6, HOXC4, IRF8, HOXA7, LHX4, GBX2, POU4F1, TRP73, LHX9	88	1206	13288	2.87977	0.00151632	0.000505697	0.00891604
