# Supplementary material for: A DNMT3A PWWP mutation leads to methylation of bivalent chromatin and growth retardation in mice
Source: Nat Commun. 2019 Apr 23;10:1884. doi: 10.1038/s41467-019-09713-w (PMC6478690; doi:10.1038/s41467-019-09713-w)
Supplement: Supplementary file 7 — Supplementary Data 3 [file 41467_2019_9713_MOESM7_ESM.xlsx]

## Sheet: TableS3.HT_EdgeR_p0.01_DMRs
Supplementary Data 3. Domains showing differential methylation between Dnmt3a+/+ and Dnmt3aΔ/D329A in adult mice hypothalamus.
Probe	Chromosome	Start	End	FDR	Dnmt3a+/+	Dnmt3aΔ/D329A
Chr1:4488799-4492020	1	4488799	4492020	1.27e-13	13.6909	52.867
Chr1:4492028-4492479	1	4492028	4492479	1.2e-23	1.77267	29.8683
Chr1:4492480-4493233	1	4492480	4493233	4.42e-27	1.68518	35.8537
Chr1:4493234-4494258	1	4493234	4494258	3.66e-31	2.47917	41.7157
Chr1:4494268-4496991	1	4494268	4496991	9.33e-36	6.04711	55.6961
Chr1:4496992-4498189	1	4496992	4498189	2.74e-22	7.60002	39.3808
Chr1:9966419-9967395	1	9966419	9967395	2.42e-12	14.4308	50.093
Chr1:9967396-9967794	1	9967396	9967794	2.25e-16	3.39554	25.2802
Chr1:9967795-9968312	1	9967795	9968312	2.68e-25	0.880717	24.992
Chr1:13125439-13126452	1	13125439	13126452	1.4e-34	4.07829	53.0718
Chr1:13126453-13127584	1	13126453	13127584	1.81e-32	9.40637	66.0348
Chr1:13127586-13129926	1	13127586	13129926	2.02e-07	27.1594	58.7431
Chr1:14503897-14506545	1	14503897	14506545	1.65e-30	9.61759	71.5044
Chr1:14506555-14507193	1	14506555	14507193	1e-18	5.29465	44.6226
Chr1:19097039-19103374	1	19097039	19103374	1.23e-20	7.81566	49.6242
Chr1:19103416-19104681	1	19103416	19104681	1.23e-27	1.40917	48.3157
Chr1:19104682-19107735	1	19104682	19107735	6.13e-17	4.83788	40.2807
Chr1:19107736-19111178	1	19107736	19111178	4.68e-14	5.23586	40.9
Chr1:19111187-19116167	1	19111187	19116167	1.66e-05	30.3337	56.2476
Chr1:19205960-19209604	1	19205960	19209604	1.03e-20	5.88119	60.9517
Chr1:19209620-19210414	1	19209620	19210414	1.23e-26	5.58997	51.623
Chr1:19210415-19212739	1	19210415	19212739	9.32e-36	3.88665	65.0785
Chr1:19212740-19214614	1	19212740	19214614	4.65e-31	3.64828	41.1294
Chr1:19214659-19219366	1	19214659	19219366	2.15e-21	9.16332	57.2728
Chr1:19219367-19225641	1	19219367	19225641	2.45e-27	11.1155	62.1288
Chr1:19225665-19230764	1	19225665	19230764	1.52e-24	8.0687	52.3738
Chr1:19230794-19234172	1	19230794	19234172	3.08e-27	5.25585	53.2433
Chr1:19234173-19236426	1	19234173	19236426	1.4e-45	2.39769	65.0238
Chr1:19236427-19239249	1	19236427	19239249	3.75e-28	7.93393	58.7375
Chr1:19239412-19242189	1	19239412	19242189	1.67e-18	10.6142	46.5508
Chr1:38391498-38395555	1	38391498	38395555	7.34e-05	77.8205	54.536
Chr1:38565247-38569648	1	38565247	38569648	2.75e-05	71.5347	53.4608
Chr1:40678909-40681175	1	40678909	40681175	4.13e-07	17.3503	36.0492
Chr1:42684486-42685379	1	42684486	42685379	1.68e-17	1.9942	25.0171
Chr1:42685380-42686852	1	42685380	42686852	5.04e-14	3.99424	28.7779
Chr1:42689935-42693951	1	42689935	42693951	2.07e-12	13.0608	42.3767
Chr1:42693958-42694940	1	42693958	42694940	6.42e-18	2.0573	30.3853
Chr1:42695772-42696712	1	42695772	42696712	1.77e-16	1.57406	30.5011
Chr1:42697990-42698558	1	42697990	42698558	7.32e-26	2.11396	28.1943
Chr1:42698561-42699019	1	42698561	42699019	3.06e-20	0.983298	39.713
Chr1:42699020-42703232	1	42699020	42703232	2.56e-07	14.604	46.1175
Chr1:42703269-42705229	1	42703269	42705229	5.06e-05	16.3912	37.7938
Chr1:42713401-42714402	1	42713401	42714402	8.44e-08	5.19438	28.4371
Chr1:55362942-55363368	1	55362942	55363368	4.56e-05	24.3176	48.3138
Chr1:56966758-56969870	1	56966758	56969870	5.63e-06	37.2255	58.157
Chr1:56969871-56971118	1	56969871	56971118	7.04e-21	6.68007	59.7843
Chr1:56973896-56976484	1	56973896	56976484	7.7e-27	10.6316	70.66
Chr1:56976508-56977574	1	56976508	56977574	7.7e-28	3.98422	48.0718
Chr1:56977592-56979026	1	56977592	56979026	2.1e-39	4.40045	71.2468
Chr1:56979078-56982071	1	56979078	56982071	3.94e-33	5.77217	64.4427
Chr1:56982082-56984331	1	56982082	56984331	9.02e-12	17.4264	56.4035
Chr1:59481513-59482270	1	59481513	59482270	1.63e-14	0.580808	28.7861
Chr1:59482779-59483254	1	59482779	59483254	3.09e-18	1.18599	19.8769
Chr1:59483255-59483795	1	59483255	59483795	9.17e-16	2.61985	29.8158
Chr1:61142743-61147171	1	61142743	61147171	4.62e-06	69.8673	48.3225
Chr1:63243277-63248083	1	63243277	63248083	0.000371	45.0934	70.202
Chr1:63248084-63248615	1	63248084	63248615	2.22e-17	4.09631	35.4174
Chr1:63248658-63252453	1	63248658	63252453	5.22e-07	40.2563	66.5109
Chr1:63252460-63256040	1	63252460	63256040	5.04e-05	30.4064	49.94
Chr1:63256083-63260163	1	63256083	63260163	0.0003	34.6465	58.3457
Chr1:63260165-63262965	1	63260165	63262965	8.87e-10	50.7958	83.5331
Chr1:63263207-63264775	1	63263207	63264775	3.09e-10	36.7051	73.0007
Chr1:63264778-63267580	1	63264778	63267580	1.79e-09	38.077	69.6763
Chr1:63267670-63271881	1	63267670	63271881	1.82e-07	50.5581	76.1282
Chr1:63271915-63273303	1	63271915	63273303	5.93e-12	5.33897	26.2279
Chr1:63273307-63273579	1	63273307	63273579	6.64e-17	1.32007	30.0606
Chr1:63273580-63274063	1	63273580	63274063	2.84e-27	1.69364	36.865
Chr1:63274094-63279497	1	63274094	63279497	1.86e-07	24.1811	57.7093
Chr1:63973277-63978755	1	63973277	63978755	2.17e-07	87.1501	63.6918
Chr1:64190969-64196273	1	64190969	64196273	9.99e-06	73.5387	52.6759
Chr1:64738053-64740552	1	64738053	64740552	4.44e-06	24.777	47.8381
Chr1:65310546-65312327	1	65310546	65312327	5.85e-11	10.6335	32.49
Chr1:74387439-74389882	1	74387439	74389882	0.00013	73.2126	53.9107
Chr1:74771103-74771962	1	74771103	74771962	7.65e-14	5.00734	29.4873
Chr1:74771963-74772702	1	74771963	74772702	3.9e-23	0.757576	36.0712
Chr1:74882604-74884489	1	74882604	74884489	2.31e-07	24.2998	49.0992
Chr1:74884519-74885304	1	74884519	74885304	1.49e-31	1.34607	35.2182
Chr1:74885330-74886374	1	74885330	74886374	7.08e-13	5.05742	34.4385
Chr1:74892533-74893430	1	74892533	74893430	1.12e-24	3.8415	41.7623
Chr1:74950564-74951146	1	74950564	74951146	8.34e-12	5.35723	35.5337
Chr1:74951147-74951605	1	74951147	74951605	5.57e-20	1.00301	25.919
Chr1:74951606-74952235	1	74951606	74952235	1.6e-15	5.30212	33.2883
Chr1:77492543-77497150	1	77492543	77497150	8.11e-05	72.576	52.0697
Chr1:78139298-78142021	1	78139298	78142021	1.72e-31	4.03339	58.1339
Chr1:78166407-78170835	1	78166407	78170835	2.66e-05	43.938	71.4043
Chr1:78170836-78175784	1	78170836	78175784	1.57e-08	44.6317	77.6474
Chr1:78186246-78189619	1	78186246	78189619	1.27e-30	11.4136	64.1579
Chr1:78189621-78191022	1	78189621	78191022	2.92e-17	4.87848	36.5703
Chr1:78191034-78193333	1	78191034	78193333	3.95e-08	22.2608	64.4151
Chr1:78193337-78195343	1	78193337	78195343	3.85e-29	6.12924	57.1757
Chr1:78195351-78196644	1	78195351	78196644	2.46e-40	3.07815	66.9357
Chr1:78196645-78197548	1	78196645	78197548	6.32e-33	1.59191	47.5784
Chr1:78197552-78200327	1	78197552	78200327	3.02e-33	4.94703	57.9211
Chr1:78200328-78201712	1	78200328	78201712	3.21e-38	4.83454	67.3546
Chr1:78201713-78203544	1	78201713	78203544	0	2.72835	61.3792
Chr1:78203545-78205892	1	78203545	78205892	3.35e-13	13.0486	46.5525
Chr1:78206003-78210336	1	78206003	78210336	1.03e-19	13.7654	64.0693
Chr1:78210337-78214370	1	78210337	78214370	5.33e-25	14.6685	71.6247
Chr1:78214385-78216483	1	78214385	78216483	7.35e-24	8.04763	56.6354
Chr1:78216492-78217018	1	78216492	78217018	9.6e-18	1.55348	27.4586
Chr1:87153939-87154414	1	87153939	87154414	3.27e-19	1.57427	21.8827
Chr1:87154415-87154780	1	87154415	87154780	1.16e-19	2.45843	26.8399
Chr1:87263793-87264589	1	87263793	87264589	7.03e-15	3.98926	27.2808
Chr1:87264590-87265559	1	87264590	87265559	3.94e-30	1.47221	32.8343
Chr1:87270111-87274475	1	87270111	87274475	2.15e-05	66.4878	40.068
Chr1:89093146-89096786	1	89093146	89096786	1.76e-05	73.6838	52.7652
Chr1:89164569-89169604	1	89164569	89169604	3.46e-05	78.2723	62.6883
Chr1:89466014-89469055	1	89466014	89469055	9.61e-05	77.3122	59.2088
Chr1:89922516-89923670	1	89922516	89923670	2.58e-21	4.03047	28.5534
Chr1:89926830-89928061	1	89926830	89928061	1.88e-15	16.9583	56.7706
Chr1:89928062-89929593	1	89928062	89929593	3.86e-17	19.44	68.3471
Chr1:89929603-89930412	1	89929603	89930412	6.49e-28	2.16168	35.1153
Chr1:89930414-89930886	1	89930414	89930886	1.54e-23	1.90363	27.1953
Chr1:89930888-89931240	1	89930888	89931240	7.9e-25	1.17435	29.2793
Chr1:89931241-89932158	1	89931241	89932158	3.58e-15	6.19958	49.998
Chr1:89932159-89933780	1	89932159	89933780	1.49e-32	10.2086	63.1208
Chr1:89933781-89935513	1	89933781	89935513	1.16e-17	6.79131	49.5875
Chr1:89935514-89939285	1	89935514	89939285	2.46e-07	28.5566	50.9962
Chr1:89939301-89940580	1	89939301	89940580	1.37e-11	24.3257	57.0913
Chr1:89940581-89941859	1	89940581	89941859	5.25e-22	12.1387	55.9271
Chr1:89941922-89943124	1	89941922	89943124	9.29e-23	5.00872	49.468
Chr1:90202163-90203867	1	90202163	90203867	1.53e-05	59.4155	33.8137
Chr1:119051597-119052780	1	119051597	119052780	5.27e-10	13.3724	39.2193
Chr1:119052781-119053645	1	119052781	119053645	1.43e-12	4.07341	31.5994
Chr1:119345937-119349087	1	119345937	119349087	4.17e-05	78.3652	63.4952
Chr1:119419044-119420496	1	119419044	119420496	2.06e-07	11.1749	35.9444
Chr1:119420497-119420943	1	119420497	119420943	6.1e-12	2.9694	28.8037
Chr1:120340492-120341004	1	120340492	120341004	3.11e-15	1.36239	26.4885
Chr1:120341005-120341543	1	120341005	120341543	6.4e-18	3.21183	27.0594
Chr1:120341563-120342503	1	120341563	120342503	5.55e-11	11.6205	38.554
Chr1:120593736-120596513	1	120593736	120596513	1.63e-14	14.1581	44.8786
Chr1:120596529-120598232	1	120596529	120598232	5.31e-34	2.87111	50.3657
Chr1:120598306-120600208	1	120598306	120600208	2.67e-19	6.03772	54.3309
Chr1:120600209-120601603	1	120600209	120601603	2.08e-20	10.842	60.8526
Chr1:120601604-120602906	1	120601604	120602906	4.7e-29	3.93814	50.6714
Chr1:120603433-120603913	1	120603433	120603913	2.68e-16	3.89086	45.5391
Chr1:120603914-120605139	1	120603914	120605139	1.64e-06	34.0004	63.1178
Chr1:120605143-120607221	1	120605143	120607221	5.06e-25	13.2917	57.3481
Chr1:120607223-120610083	1	120607223	120610083	1.09e-06	35.9658	63.6773
Chr1:120610084-120613903	1	120610084	120613903	2.38e-08	24.0842	51.6394
Chr1:120613939-120615534	1	120613939	120615534	1.16e-23	6.31424	48.0028
Chr1:121177242-121178342	1	121177242	121178342	4.83e-09	15.0011	50.5897
Chr1:121178350-121180543	1	121178350	121180543	1.38e-25	7.71391	57.5266
Chr1:121526462-121527772	1	121526462	121527772	0.00068	29.8127	57.555
Chr1:121527773-121529208	1	121527773	121529208	8.12e-07	8.64662	35.2134
Chr1:132192554-132197124	1	132192554	132197124	1.53e-05	68.9209	42.2229
Chr1:132290925-132294295	1	132290925	132294295	7.76e-07	73.4505	51.7851
Chr1:134068796-134072363	1	134068796	134072363	1.7e-07	77.5052	54.1377
Chr1:135104848-135105287	1	135104848	135105287	4.25e-10	6.06271	27.4057
Chr1:135918412-135919135	1	135918412	135919135	3.01e-23	5.18909	36.4099
Chr1:136672500-136675508	1	136672500	136675508	2.44e-06	78.4419	56.225
Chr1:136942660-136946846	1	136942660	136946846	8.4e-13	52.6665	81.8779
Chr1:136946847-136948514	1	136946847	136948514	8.6e-41	7.37522	68.9966
Chr1:136948534-136949130	1	136948534	136949130	1.02e-29	0.997921	38.9111
Chr1:136949131-136952234	1	136949131	136952234	2.03e-08	23.1316	54.4844
Chr1:136952235-136953170	1	136952235	136953170	1.14e-36	4.22652	55.8221
Chr1:138827210-138832827	1	138827210	138832827	0.000448	53.7804	72.8899
Chr1:138832832-138838451	1	138832832	138838451	8.37e-05	38.0015	62.406
Chr1:138838452-138840546	1	138838452	138840546	3.03e-35	8.30667	66.5248
Chr1:138840548-138841780	1	138840548	138841780	7.7e-30	8.24663	59.9719
Chr1:138841781-138842955	1	138841781	138842955	1.86e-32	3.59487	58.1255
Chr1:138842956-138845285	1	138842956	138845285	4.13e-25	7.01205	46.8104
Chr1:138845468-138847435	1	138845468	138847435	3.01e-17	12.0662	48.0873
Chr1:138847436-138848854	1	138847436	138848854	7.88e-29	1.41371	43.8661
Chr1:138848855-138852024	1	138848855	138852024	4.45e-06	39.6812	64.9732
Chr1:155026770-155029774	1	155026770	155029774	8.71e-06	74.4159	58.4924
Chr1:155058213-155061369	1	155058213	155061369	1.3e-05	74.11	52.1088
Chr1:155072737-155076064	1	155072737	155076064	2.93e-10	85.5173	62.7689
Chr1:155727994-155731347	1	155727994	155731347	3.41e-05	30.4741	50.3007
Chr1:155731348-155736573	1	155731348	155736573	3.54e-34	13.4495	72.2583
Chr1:155736582-155737333	1	155736582	155737333	0	3.04896	53.6845
Chr1:155737334-155738182	1	155737334	155738182	1.07e-42	2.07751	49.7225
Chr1:155738192-155740614	1	155738192	155740614	3.24e-27	7.86742	69.1305
Chr1:155740615-155741474	1	155740615	155741474	5.6e-45	3.05939	58.0945
Chr1:155741475-155742317	1	155741475	155742317	3.74e-32	1.14097	32.889
Chr1:155742318-155742919	1	155742318	155742919	7.63e-19	0.843314	24.244
Chr1:155742926-155746036	1	155742926	155746036	2.36e-13	16.8547	50.1793
Chr1:157442202-157445134	1	157442202	157445134	6.89e-06	65.0517	43.2746
Chr1:163306711-163309077	1	163306711	163309077	6.81e-06	53.1786	72.5712
Chr1:163312078-163312997	1	163312078	163312997	4.4e-26	1.53444	29.7494
Chr1:163312998-163314938	1	163312998	163314938	6.6e-15	11.8347	43.4951
Chr1:165634865-165638255	1	165634865	165638255	0.000487	71.7255	49.2765
Chr1:165844674-165845713	1	165844674	165845713	3.7e-08	8.04668	29.6435
Chr1:167599423-167604675	1	167599423	167604675	8.47e-06	78.1274	61.1751
Chr1:167687951-167688764	1	167687951	167688764	9.91e-18	3.19135	24.9457
Chr1:167689185-167690320	1	167689185	167690320	1.98e-30	6.07479	51.3152
Chr1:167690334-167692082	1	167690334	167692082	1.12e-19	15.2557	61.3975
Chr1:167692130-167693667	1	167692130	167693667	2.11e-20	8.11774	55.2589
Chr1:167944150-167947937	1	167944150	167947937	1.25e-05	79.9897	62.1165
Chr1:171064545-171065918	1	171064545	171065918	3.69e-38	1.91488	23.2779
Chr1:171065923-171070010	1	171065923	171070010	2.53e-08	29.0081	50.4057
Chr1:171070011-171074215	1	171070011	171074215	1.63e-09	21.8916	54.3235
Chr1:171074216-171079293	1	171074216	171079293	2.7e-06	26.0151	49.7756
Chr1:171079294-171085871	1	171079294	171085871	1.99e-10	20.2151	41.6091
Chr1:172027387-172029157	1	172027387	172029157	4.62e-06	39.7652	21.3756
Chr1:172215486-172219082	1	172215486	172219082	8.05e-05	61.4387	35.9788
Chr1:172299093-172302887	1	172299093	172302887	2.06e-06	66.2918	46.014
Chr1:176995854-176998092	1	176995854	176998092	6e-06	68.3391	43.3792
Chr1:180378397-180383694	1	180378397	180383694	5.81e-06	78.7794	60.938
Chr1:180519825-180524493	1	180519825	180524493	1.07e-05	82.5616	64.7019
Chr1:180696597-180697042	1	180696597	180697042	1.78e-24	2.37637	32.3917
Chr1:180933727-180936727	1	180933727	180936727	8.81e-05	62.3019	41.7546
Chr1:180936747-180938283	1	180936747	180938283	6.58e-08	62.6116	31.1399
Chr1:182571094-182575991	1	182571094	182575991	0.000103	75.0122	59.9527
Chr1:184713920-184717216	1	184713920	184717216	1.49e-09	29.6389	59.968
Chr1:184717234-184718681	1	184717234	184718681	1.86e-32	4.98073	60.678
Chr1:184718699-184720970	1	184718699	184720970	1.62e-24	4.11016	57.7309
Chr1:184720971-184724689	1	184720971	184724689	4.13e-18	14.2377	56.9158
Chr1:184724714-184727139	1	184724714	184727139	4.53e-12	26.3965	66.1635
Chr1:184727153-184728097	1	184727153	184728097	9.33e-18	12.7137	53.9395
Chr1:184728098-184730843	1	184728098	184730843	2.48e-14	28.9546	73.2588
Chr1:184730844-184731965	1	184730844	184731965	1.87e-16	9.80367	55.1024
Chr1:184731971-184732418	1	184731971	184732418	8.4e-11	2.47581	31.1524
Chr1:184732421-184733419	1	184732421	184733419	7.65e-33	2.03907	43.7513
Chr1:184733420-184734767	1	184733420	184734767	8.13e-41	8.42412	66.3471
Chr1:184734768-184738842	1	184734768	184738842	1.23e-11	17.0805	50.9643
Chr1:185481922-185484411	1	185481922	185484411	6.41e-05	62.3594	41.0363
Chr1:186702748-186704503	1	186702748	186704503	6.55e-10	6.91112	39.1163
Chr1:186833303-186834417	1	186833303	186834417	1.6e-11	18.6669	45.344
Chr1:187604990-187606654	1	187604990	187606654	8.92e-06	28.0929	54.1667
Chr1:187607825-187609059	1	187607825	187609059	7.2e-08	23.2035	48.1178
Chr1:187609065-187609585	1	187609065	187609585	1.22e-34	0.680175	31.0471
Chr1:187997506-187999460	1	187997506	187999460	1.5e-07	11.6273	33.4582
Chr1:189494187-189497545	1	189494187	189497545	6.92e-06	81.9449	56.2288
Chr1:190169345-190170384	1	190169345	190170384	2.12e-17	1.13925	24.8863
Chr1:190172744-190173776	1	190172744	190173776	1.64e-05	37.5973	59.0648
Chr1:190173783-190175214	1	190173783	190175214	7.82e-05	16.6004	39.7208
Chr1:191180618-191182683	1	191180618	191182683	7.5e-09	23.5774	43.4514
Chr1:191182684-191183291	1	191182684	191183291	6.27e-32	0.792239	23.1894
Chr1:191184027-191184952	1	191184027	191184952	6.1e-14	6.11393	37.4176
Chr1:191184977-191186001	1	191184977	191186001	3.23e-21	5.33094	48.4123
Chr1:191419213-191424263	1	191419213	191424263	1.33e-05	82.4184	63.3964
Chr1:192833170-192834450	1	192833170	192834450	2.65e-05	66.7815	49.6062
Chr1:193268674-193272717	1	193268674	193272717	4.8e-05	65.2892	47.273
Chr2:9872960-9874944	2	9872960	9874944	9.24e-06	36.4807	56.9232
Chr2:9874945-9877074	2	9874945	9877074	1.03e-11	41.4636	71.2876
Chr2:9877076-9877869	2	9877076	9877869	6.03e-33	5.22079	53.8503
Chr2:9877870-9879019	2	9877870	9879019	1.6e-36	1.69048	49.7131
Chr2:9879069-9880251	2	9879069	9880251	3.19e-18	2.2951	30.6692
Chr2:9880273-9881485	2	9880273	9881485	1.01e-11	12.8399	48.1194
Chr2:9881486-9882649	2	9881486	9882649	8.23e-22	8.81076	59.1098
Chr2:9882650-9883515	2	9882650	9883515	1.1e-33	2.72707	52.751
Chr2:9883516-9885077	2	9883516	9885077	5.55e-25	5.61562	58.4119
Chr2:9885113-9888740	2	9885113	9888740	1.11e-23	17.2426	64.4032
Chr2:9888874-9890064	2	9888874	9890064	9.47e-34	2.35265	48.2523
Chr2:9890065-9893405	2	9890065	9893405	1.28e-30	6.70737	60.2893
Chr2:9893406-9896196	2	9893406	9896196	2.24e-21	8.08146	60.1479
Chr2:9896201-9898860	2	9896201	9898860	1.92e-07	13.5867	47.1421
Chr2:10369576-10371217	2	10369576	10371217	1.67e-28	6.10971	62.0353
Chr2:10371229-10372495	2	10371229	10372495	3.61e-20	5.582	46.3993
Chr2:13010406-13010909	2	13010406	13010909	7.79e-12	1.46422	22.9347
Chr2:18025966-18026828	2	18025966	18026828	2.8e-20	2.07092	28.2882
Chr2:18686997-18688922	2	18686997	18688922	1.29e-10	21.7197	57.2605
Chr2:18688927-18689484	2	18688927	18689484	6.75e-27	2.44889	43.5143
Chr2:18689485-18690234	2	18689485	18690234	1.29e-21	2.5279	29.3947
Chr2:18690246-18691142	2	18690246	18691142	4.42e-27	2.7373	40.2118
Chr2:18691143-18694366	2	18691143	18694366	3.86e-14	3.94676	35.5478
Chr2:18694420-18695266	2	18694420	18695266	4.6e-26	1.20334	48.4164
Chr2:18695290-18698858	2	18695290	18698858	1.41e-26	7.81638	67.1334
Chr2:18698867-18700230	2	18698867	18700230	1.46e-40	4.70776	55.425
Chr2:19429492-19430881	2	19429492	19430881	1.32e-30	5.07538	58.3671
Chr2:19430884-19431634	2	19430884	19431634	1.42e-25	2.3513	42.8313
Chr2:19431635-19432766	2	19431635	19432766	2.63e-08	13.8477	38.0738
Chr2:19444554-19445692	2	19444554	19445692	5.45e-29	3.6203	40.7856
Chr2:19445693-19446229	2	19445693	19446229	5.67e-38	0.775552	31.4819
Chr2:19446235-19446842	2	19446235	19446842	2.11e-26	2.9538	48.438
Chr2:19446989-19449004	2	19446989	19449004	4.93e-16	7.32964	35.8283
Chr2:19449005-19452120	2	19449005	19452120	7.4e-06	32.4708	56.9167
Chr2:19452121-19453814	2	19452121	19453814	5.71e-27	2.98644	36.752
Chr2:19453815-19458302	2	19453815	19458302	5.3e-07	25.3644	48.9031
Chr2:22623270-22624022	2	22623270	22624022	4.38e-18	2.11879	26.1385
Chr2:22624023-22626165	2	22624023	22626165	1.38e-11	18.6072	53.6351
Chr2:24472801-24474231	2	24472801	24474231	1.67e-27	10.4012	61.5927
Chr2:25094980-25098070	2	25094980	25098070	0.000153	75.2083	56.2095
Chr2:25125481-25128831	2	25125481	25128831	2.29e-06	63.6186	41.1555
Chr2:25128987-25134103	2	25128987	25134103	4.16e-08	87.2818	65.614
Chr2:25290208-25290869	2	25290208	25290869	4.79e-14	3.94059	27.5167
Chr2:25292099-25293526	2	25292099	25293526	4.63e-05	24.1947	47.8576
Chr2:25615478-25616546	2	25615478	25616546	9.75e-06	43.2632	63.7888
Chr2:26196282-26198733	2	26196282	26198733	1.62e-06	22.7955	46.2026
Chr2:26201960-26202525	2	26201960	26202525	2.26e-18	5.2838	32.7622
Chr2:26202526-26203157	2	26202526	26203157	5.61e-37	2.81559	45.3908
Chr2:26203158-26205311	2	26203158	26205311	7.67e-11	23.6069	57.2629
Chr2:26205317-26206553	2	26205317	26206553	3.15e-08	17.8791	44.4796
Chr2:26502307-26503166	2	26502307	26503166	4.66e-14	3.16213	23.0786
Chr2:26503170-26503711	2	26503170	26503711	1.03e-35	0.148988	25.1004
Chr2:26525754-26531328	2	26525754	26531328	5.47e-05	82.3351	62.7299
Chr2:27394547-27397354	2	27394547	27397354	3.53e-06	80.6003	61.185
Chr2:27681640-27684911	2	27681640	27684911	1.76e-07	76.1014	52.3661
Chr2:27886670-27887132	2	27886670	27887132	2.43e-25	0.886344	23.1842
Chr2:28530199-28533498	2	28530199	28533498	3.59e-07	45.8357	26.9079
Chr2:28907960-28909173	2	28907960	28909173	1.39e-05	18.9663	40.6223
Chr2:28909218-28909996	2	28909218	28909996	4.16e-22	12.7887	58.0349
Chr2:28909997-28911731	2	28909997	28911731	2.12e-07	23.0677	55.9969
Chr2:28911746-28912844	2	28911746	28912844	3.25e-13	21.5016	59.9799
Chr2:28912845-28915779	2	28912845	28915779	2.85e-16	24.5317	65.6969
Chr2:28915781-28916522	2	28915781	28916522	9.01e-23	3.65656	43.8273
Chr2:28916529-28917815	2	28916529	28917815	1.15e-12	21.95	60.6095
Chr2:28917816-28918287	2	28917816	28918287	1.31e-30	4.10876	47.2695
Chr2:29250957-29251832	2	29250957	29251832	2.07e-16	2.39802	25.0579
Chr2:30542174-30545318	2	30542174	30545318	7.71e-05	57.0782	43.3682
Chr2:30667591-30671640	2	30667591	30671640	2.65e-05	74.4179	53.8446
Chr2:30733569-30737528	2	30733569	30737528	2.88e-06	77.3526	57.2793
Chr2:30800724-30801498	2	30800724	30801498	3.9e-07	8.81948	28.6609
Chr2:30835217-30838489	2	30835217	30838489	3.5e-06	75.1928	55.1021
Chr2:30873896-30877176	2	30873896	30877176	9.54e-05	68.6315	50.1089
Chr2:31313938-31314601	2	31313938	31314601	1.93e-08	5.53266	28.0582
Chr2:31634974-31635870	2	31634974	31635870	6.04e-18	7.29382	45.9757
Chr2:31635871-31636531	2	31635871	31636531	6.02e-21	4.15228	40.0414
Chr2:31636535-31637165	2	31636535	31637165	8.45e-27	2.02166	34.9788
Chr2:31637179-31638307	2	31637179	31638307	7.37e-36	2.74787	43.9975
Chr2:31638348-31639613	2	31638348	31639613	1.95e-33	5.49173	47.1753
Chr2:31639614-31640580	2	31639614	31640580	1.05e-30	5.10823	49.2063
Chr2:31640588-31641501	2	31640588	31641501	4.36e-37	2.67553	52.2574
Chr2:31641502-31643172	2	31641502	31643172	2.87e-05	25.4711	51.5171
Chr2:33592999-33596222	2	33592999	33596222	3.99e-05	64.7829	46.9911
Chr2:33630179-33631497	2	33630179	33631497	3.23e-31	5.67943	57.4022
Chr2:33631509-33632327	2	33631509	33632327	6.86e-30	6.20821	58.9884
Chr2:33635933-33636924	2	33635933	33636924	1.35e-23	7.43391	65.8407
Chr2:33636937-33639397	2	33636937	33639397	5.18e-13	26.1367	71.4183
Chr2:33639398-33639881	2	33639398	33639881	2.35e-36	1.82445	36.4923
Chr2:33639882-33640624	2	33639882	33640624	1.57e-32	1.56914	43.4277
Chr2:33640625-33640931	2	33640625	33640931	8.56e-39	1.60354	33.8609
Chr2:33640934-33641609	2	33640934	33641609	3.22e-13	4.98002	34.6219
Chr2:33641633-33642582	2	33641633	33642582	3.66e-22	5.71574	49.1915
Chr2:33642583-33643622	2	33642583	33643622	1.21e-19	10.2583	48.2282
Chr2:33643623-33644705	2	33643623	33644705	1.05e-07	29.0936	58.2163
Chr2:34370665-34371476	2	34370665	34371476	2.9e-21	3.33243	22.6805
Chr2:35842702-35845681	2	35842702	35845681	0.000198	73.0409	51.7437
Chr2:36088522-36091236	2	36088522	36091236	1.53e-07	29.9018	53.6168
Chr2:36091237-36091848	2	36091237	36091848	4.97e-06	5.20906	25.8766
Chr2:36091910-36094374	2	36091910	36094374	7.06e-19	21.6019	62.4805
Chr2:36094375-36097921	2	36094375	36097921	7.02e-18	23.1837	62.4972
Chr2:36097922-36102184	2	36097922	36102184	2.66e-05	38.2119	59.4016
Chr2:36102206-36103221	2	36102206	36103221	1.32e-27	8.9025	51.1563
Chr2:36103222-36104120	2	36103222	36104120	2.47e-19	7.53126	50.1354
Chr2:36104197-36105094	2	36104197	36105094	3.44e-20	4.59221	53.5533
Chr2:36105095-36105954	2	36105095	36105954	3.84e-19	3.57706	36.9576
Chr2:37760248-37764207	2	37760248	37764207	3.95e-07	82.0009	65.0875
Chr2:37775314-37777128	2	37775314	37777128	2.85e-07	58.1052	28.8946
Chr2:37777129-37780655	2	37777129	37780655	0.000296	58.9068	36.7271
Chr2:37793316-37793706	2	37793316	37793706	0.000462	46.4416	74.5914
Chr2:38339877-38347405	2	38339877	38347405	5.77e-10	35.1424	67.0794
Chr2:38347462-38348320	2	38347462	38348320	2.47e-23	5.9048	47.1096
Chr2:38348326-38350463	2	38348326	38350463	1.86e-06	26.8255	54.5604
Chr2:38351771-38352549	2	38351771	38352549	5.07e-09	12.099	43.3004
Chr2:38352550-38354699	2	38352550	38354699	3.83e-05	48.2953	68.6554
Chr2:38354704-38356182	2	38354704	38356182	5.61e-15	23.0796	61.1103
Chr2:38356183-38357087	2	38356183	38357087	1.96e-10	17.2474	57.6849
Chr2:38357088-38358809	2	38357088	38358809	0.000101	28.1139	46.6425
Chr2:38422264-38425288	2	38422264	38425288	2.19e-06	48.8909	29.2431
Chr2:38708525-38710596	2	38708525	38710596	3.33e-10	25.1501	57.391
Chr2:38710597-38711198	2	38710597	38711198	2.56e-30	1.16211	40.5287
Chr2:38711210-38711922	2	38711210	38711922	1.65e-28	2.36593	47.184
Chr2:38711923-38712207	2	38711923	38712207	2.01e-16	4.81486	35.4004
Chr2:45108752-45109642	2	45108752	45109642	2.87e-12	4.94431	30.0879
Chr2:45109643-45110126	2	45109643	45110126	2.99e-22	0	17.7795
Chr2:45111168-45114744	2	45111168	45114744	1.35e-09	12.5351	37.7449
Chr2:45114915-45116818	2	45114915	45116818	8.61e-09	11.189	35.6668
Chr2:51087564-51091286	2	51087564	51091286	6.32e-07	84.9964	64.7427
Chr2:52634908-52639618	2	52634908	52639618	1.68e-05	79.3949	57.1589
Chr2:52672241-52675658	2	52672241	52675658	6.05e-10	22.4083	45.4532
Chr2:52944443-52948493	2	52944443	52948493	7.45e-07	85.4482	61.7956
Chr2:57102342-57103053	2	57102342	57103053	3.6e-19	1.7507	30.2276
Chr2:57103054-57104637	2	57103054	57104637	4.01e-29	3.88406	58.327
Chr2:57104638-57108405	2	57104638	57108405	8.28e-10	39.6017	78.3788
Chr2:57108447-57110629	2	57108447	57110629	1.1e-10	39.753	72.6836
Chr2:57110630-57111821	2	57110630	57111821	3.52e-12	24.4999	64.0739
Chr2:57111822-57113113	2	57111822	57113113	2.4e-13	18.9757	52.7664
Chr2:57117494-57123464	2	57117494	57123464	0.000102	40.1865	56.2306
Chr2:57612340-57615732	2	57612340	57615732	0.000522	36.2579	58.8729
Chr2:61801309-61804324	2	61801309	61804324	0.0001	35.3101	59.2401
Chr2:61804391-61805576	2	61804391	61805576	2.49e-39	6.37211	58.7548
Chr2:61805577-61807214	2	61805577	61807214	1.64e-21	8.71459	70.3925
Chr2:61807215-61811371	2	61807215	61811371	1.07e-06	35.4117	66.6441
Chr2:61812173-61813185	2	61812173	61813185	1.31e-09	10.4201	35.9545
Chr2:69585978-69587258	2	69585978	69587258	2.71e-19	1.52351	22.9756
Chr2:69587259-69588970	2	69587259	69588970	1.52e-08	10.3731	36.9906
Chr2:70472001-70473349	2	70472001	70473349	5.37e-05	23.6378	48.9751
Chr2:70474455-70475247	2	70474455	70475247	1.68e-23	1.12876	25.8908
Chr2:70475248-70476129	2	70475248	70476129	8.11e-28	5.17447	41.0542
Chr2:70476157-70476634	2	70476157	70476634	7.81e-24	1.30316	30.8356
Chr2:70476650-70477095	2	70476650	70477095	1.92e-26	3.34896	39.8563
Chr2:70558468-70560159	2	70558468	70560159	1.08e-05	24.341	43.2641
Chr2:70560200-70561570	2	70560200	70561570	5.26e-11	10.5386	38.796
Chr2:70561571-70562530	2	70561571	70562530	5.31e-26	0.962682	25.3004
Chr2:70562531-70563238	2	70562531	70563238	1.11e-29	2.70659	39.4759
Chr2:70563284-70564006	2	70563284	70564006	2.31e-26	0.781816	26.4383
Chr2:70564007-70566212	2	70564007	70566212	4.24e-09	14.813	37.1493
Chr2:70567543-70568724	2	70567543	70568724	4.95e-09	16.4684	47.7491
Chr2:71524049-71527557	2	71524049	71527557	8.71e-06	38.9796	57.7691
Chr2:71527568-71528944	2	71527568	71528944	7.88e-22	8.20599	55.1146
Chr2:71529559-71530273	2	71529559	71530273	1.94e-24	0.515081	21.4076
Chr2:71530281-71531717	2	71530281	71531717	1.61e-29	7.6029	55.9236
Chr2:71531718-71532926	2	71531718	71532926	5.34e-20	7.33255	45.008
Chr2:71532955-71535134	2	71532955	71535134	2.59e-24	9.39333	50.7315
Chr2:71535135-71538125	2	71535135	71538125	1.92e-20	17.0083	63.1651
Chr2:71538230-71540171	2	71538230	71540171	1.69e-11	9.50549	39.1914
Chr2:71540180-71541317	2	71540180	71541317	1.2e-14	5.32418	45.7302
Chr2:71541318-71542597	2	71541318	71542597	4.05e-09	14.3256	43.1887
Chr2:71542602-71544013	2	71542602	71544013	7.44e-15	6.88635	46.6766
Chr2:71544014-71544697	2	71544014	71544697	3.91e-13	11.5794	44.5577
Chr2:71544699-71545575	2	71544699	71545575	3.63e-21	7.73408	55.2047
Chr2:71545576-71546213	2	71545576	71546213	7.7e-19	2.75418	37.8537
Chr2:71546864-71549169	2	71546864	71549169	2.1e-07	21.699	39.5192
Chr2:71650307-71655908	2	71650307	71655908	2.48e-05	67.8255	43.3593
Chr2:71742098-71745555	2	71742098	71745555	3.19e-06	73.1132	49.1366
Chr2:72476514-72477157	2	72476514	72477157	5.47e-15	4.10229	25.2744
Chr2:73263061-73264413	2	73263061	73264413	0.000154	24.9468	43.9002
Chr2:73264414-73268344	2	73264414	73268344	2.85e-10	21.0109	57.6829
Chr2:73268345-73270388	2	73268345	73270388	1.52e-32	10.0485	68.2617
Chr2:73270389-73271704	2	73270389	73271704	4.35e-24	7.60083	62.3645
Chr2:73271705-73272736	2	73271705	73272736	3.75e-27	3.77635	61.414
Chr2:73272737-73273302	2	73272737	73273302	1.82e-30	2.26223	53.5696
Chr2:73273312-73273631	2	73273312	73273631	5.33e-26	1.29709	30.5148
Chr2:73273633-73274056	2	73273633	73274056	3.29e-25	2.09036	37.6033
Chr2:73274065-73274491	2	73274065	73274491	3.77e-32	1.36701	46.9762
Chr2:73274492-73275489	2	73274492	73275489	3.43e-29	2.42131	53.6907
Chr2:73275746-73277651	2	73275746	73277651	2.28e-18	9.08532	58.3065
Chr2:73277659-73279015	2	73277659	73279015	1.64e-13	7.78446	34.3943
Chr2:73279016-73280603	2	73279016	73280603	2.4e-35	5.55684	60.5516
Chr2:73280604-73281664	2	73280604	73281664	4.27e-15	26.904	66.2771
Chr2:74648193-74650787	2	74648193	74650787	1.66e-33	8.75452	58.4237
Chr2:74650788-74654339	2	74650788	74654339	1.67e-28	14.0358	83.094
Chr2:74654340-74655660	2	74654340	74655660	7.91e-25	7.15007	49.9087
Chr2:74655661-74655987	2	74655661	74655987	6.61e-13	1.53828	25.0313
Chr2:74655988-74657098	2	74655988	74657098	3.04e-26	3.94277	50.3347
Chr2:74657099-74657945	2	74657099	74657945	3.94e-30	5.88459	61.4605
Chr2:74657952-74659084	2	74657952	74659084	2.86e-37	4.49233	57.1829
Chr2:74659089-74659900	2	74659089	74659900	6.86e-41	4.40163	69.7691
Chr2:74659901-74661972	2	74659901	74661972	5.49e-37	5.08683	55.5655
Chr2:74661973-74666256	2	74661973	74666256	2.08e-10	14.5901	39.852
Chr2:74666511-74667890	2	74666511	74667890	0	5.45167	71.6411
Chr2:74667898-74668396	2	74667898	74668396	3.43e-14	4.04387	37.1074
Chr2:74668397-74668727	2	74668397	74668727	4.19e-19	1.43849	40.2266
Chr2:74668744-74671778	2	74668744	74671778	1.49e-31	8.03675	67.0208
Chr2:74671779-74673392	2	74671779	74673392	8.47e-10	13.9006	46.9005
Chr2:74673393-74675128	2	74673393	74675128	1.96e-32	7.23415	53.0008
Chr2:74675148-74675997	2	74675148	74675997	1.54e-31	2.50061	50.1285
Chr2:74675999-74679678	2	74675999	74679678	8.14e-21	11.5669	60.3492
Chr2:74679679-74680561	2	74679679	74680561	9.11e-32	4.64782	55.0435
Chr2:74680562-74682048	2	74680562	74682048	4.48e-30	3.95871	60.338
Chr2:74682050-74682512	2	74682050	74682512	5.32e-36	1.82675	40.8966
Chr2:74682547-74682863	2	74682547	74682863	3.1e-32	1.94737	37.9478
Chr2:74682864-74683589	2	74682864	74683589	2.89e-31	1.79033	44.851
Chr2:74683590-74686591	2	74683590	74686591	3.74e-19	4.9504	51.5489
Chr2:74686592-74687905	2	74686592	74687905	2.18e-40	4.96008	59.1695
Chr2:74687906-74690107	2	74687906	74690107	5.18e-35	6.75175	63.8859
Chr2:74690113-74691651	2	74690113	74691651	1.33e-42	4.53557	57.7196
Chr2:74691663-74692754	2	74691663	74692754	1.33e-29	6.63642	44.4078
Chr2:74692758-74694630	2	74692758	74694630	1.82e-29	5.37346	49.3254
Chr2:74694631-74697272	2	74694631	74697272	5.34e-36	6.84108	61.1563
Chr2:74697273-74698089	2	74697273	74698089	3.66e-33	1.9818	51.7543
Chr2:74698096-74698437	2	74698096	74698437	8.88e-23	1.30184	27.811
Chr2:74698442-74699026	2	74698442	74699026	5.48e-39	1.78066	58.8257
Chr2:74699070-74700739	2	74699070	74700739	4.68e-36	5.87868	61.4455
Chr2:74700798-74703356	2	74700798	74703356	2.53e-17	12.6991	50.9223
Chr2:74703357-74704822	2	74703357	74704822	6.88e-28	6.13441	65.6357
Chr2:74704823-74705251	2	74704823	74705251	3.83e-25	1.0029	37.3799
Chr2:74705518-74705800	2	74705518	74705800	3.69e-13	1.45719	30.2801
Chr2:74705804-74707771	2	74705804	74707771	8.16e-26	5.92738	60.0434
Chr2:74707808-74712007	2	74707808	74712007	4.94e-20	9.81277	68.9476
Chr2:74712008-74712564	2	74712008	74712564	1.4e-45	1.3464	49.0045
Chr2:74712583-74715050	2	74712583	74715050	2.79e-31	12.5351	69.1242
Chr2:74715051-74717042	2	74715051	74717042	1.13e-07	19.6385	54.8109
Chr2:74717061-74723261	2	74717061	74723261	4.93e-10	31.0538	60.1446
Chr2:74723262-74725560	2	74723262	74725560	3.41e-27	9.85209	63.3382
Chr2:74725566-74727471	2	74725566	74727471	2.14e-20	5.94263	50.5376
Chr2:74727473-74728441	2	74727473	74728441	7e-22	4.87739	35.4494
Chr2:74728442-74732722	2	74728442	74732722	7.05e-22	13.8627	61.8183
Chr2:74732724-74733455	2	74732724	74733455	2.04e-24	3.32648	51.7188
Chr2:74733464-74735418	2	74733464	74735418	2.8e-45	6.96522	68.0773
Chr2:74735419-74736454	2	74735419	74736454	1.01e-26	2.51956	50.1465
Chr2:74736455-74738620	2	74736455	74738620	2.59e-33	4.80589	60.9637
Chr2:74738621-74740467	2	74738621	74740467	1.73e-37	4.49606	57.4251
Chr2:74740474-74745132	2	74740474	74745132	4.61e-20	14.325	56.3954
Chr2:74745210-74746783	2	74745210	74746783	3.23e-27	5.76824	46.8299
Chr2:74746799-74747540	2	74746799	74747540	3.25e-39	2.28246	51.2842
Chr2:74747549-74749674	2	74747549	74749674	1.29e-38	8.50971	65.5495
Chr2:74749676-74750668	2	74749676	74750668	1.06e-10	4.90633	35.4107
Chr2:74750677-74753037	2	74750677	74753037	1.25e-10	19.8406	46.9098
Chr2:74753038-74755551	2	74753038	74755551	7.17e-07	23.6665	48.4583
Chr2:74761903-74763012	2	74761903	74763012	3.03e-24	3.60412	38.4889
Chr2:74763021-74763384	2	74763021	74763384	2.09e-20	1.30086	25.9717
Chr2:74763387-74764319	2	74763387	74764319	3.65e-07	20.6228	48.4034
Chr2:75137329-75138115	2	75137329	75138115	5.61e-19	3.97625	34.4575
Chr2:75138116-75142475	2	75138116	75142475	6.95e-05	55.1504	75.8067
Chr2:75585771-75589701	2	75585771	75589701	9.6e-05	54.0977	66.5219
Chr2:75703698-75704237	2	75703698	75704237	8.13e-29	0.559947	28.4204
Chr2:79449234-79454228	2	79449234	79454228	3.44e-10	38.3528	64.4328
Chr2:79454253-79455425	2	79454253	79455425	3.07e-20	8.22741	45.4391
Chr2:79455426-79456903	2	79455426	79456903	4.3e-21	3.877	32.8218
Chr2:79459159-79460323	2	79459159	79460323	6.49e-07	19.6718	44.5176
Chr2:80446455-80447443	2	80446455	80447443	1.68e-23	0.569568	27.6986
Chr2:80447444-80448711	2	80447444	80448711	1.64e-11	4.23794	31.2381
Chr2:83618743-83623616	2	83618743	83623616	3.09e-05	81.3246	63.7632
Chr2:84839010-84840020	2	84839010	84840020	1.89e-25	2.06433	36.4508
Chr2:84885410-84886720	2	84885410	84886720	6.4e-11	7.26985	28.6744
Chr2:84887300-84888173	2	84887300	84888173	1e-24	0.52286	30.1961
Chr2:84888174-84889551	2	84888174	84889551	8.06e-16	5.69866	34.7808
Chr2:90476095-90478593	2	90476095	90478593	1.61e-06	81.4753	59.2122
Chr2:91460645-91463715	2	91460645	91463715	0.000287	66.6954	48.7253
Chr2:91923692-91924945	2	91923692	91924945	2.66e-07	17.2447	42.4242
Chr2:93173524-93177818	2	93173524	93177818	0.00053	53.9762	31.2436
Chr2:93189794-93193119	2	93189794	93193119	2.49e-05	64.8251	41.4813
Chr2:93227522-93232254	2	93227522	93232254	6.87e-07	77.1199	61.9916
Chr2:93446967-93452110	2	93446967	93452110	4.98e-08	81.7617	64.9244
Chr2:93642601-93643004	2	93642601	93643004	1.98e-22	1.43675	27.5306
Chr2:93643014-93643480	2	93643014	93643480	4.43e-15	3.52316	35.5218
Chr2:93645527-93647004	2	93645527	93647004	2.25e-08	27.6034	57.1613
Chr2:93647009-93648030	2	93647009	93648030	6.36e-34	9.11379	61.0585
Chr2:101796807-101797589	2	101796807	101797589	2.3e-08	6.36759	21.6891
Chr2:101797590-101799991	2	101797590	101799991	6.49e-06	23.1068	40.7552
Chr2:103594073-103600602	2	103594073	103600602	1.92e-05	77.1655	61.1505
Chr2:105120102-105123154	2	105120102	105123154	2.12e-14	23.3646	60.2117
Chr2:105123155-105124985	2	105123155	105124985	6.14e-26	6.85822	59.0797
Chr2:105124986-105126475	2	105124986	105126475	1.29e-23	8.73304	55.9799
Chr2:105126476-105127064	2	105126476	105127064	3.93e-27	0.922833	36.287
Chr2:105127066-105127506	2	105127066	105127506	5.59e-28	1.48857	39.2627
Chr2:105127578-105128447	2	105127578	105128447	1.36e-37	4.99658	63.2463
Chr2:105128448-105130879	2	105128448	105130879	7.73e-24	10.3383	48.5942
Chr2:105130880-105132808	2	105130880	105132808	5.28e-28	10.665	57.1309
Chr2:105132809-105134181	2	105132809	105134181	2.86e-34	5.93949	58.8758
Chr2:105660204-105661441	2	105660204	105661441	9.09e-21	9.84086	56.6309
Chr2:105661509-105663146	2	105661509	105663146	3.68e-20	17.9776	62.1338
Chr2:105663147-105666870	2	105663147	105666870	7.68e-06	36.5832	66.5035
Chr2:105666871-105667990	2	105666871	105667990	1.01e-13	13.335	52.1453
Chr2:105667991-105669225	2	105667991	105669225	1.12e-24	6.01492	47.2032
Chr2:105669226-105670114	2	105669226	105670114	1.39e-19	7.97417	49.2267
Chr2:105670115-105672413	2	105670115	105672413	6.76e-09	30.1693	59.681
Chr2:105672414-105674239	2	105672414	105674239	8.08e-11	23.8905	53.1746
Chr2:105674240-105675237	2	105674240	105675237	3.08e-09	13.6756	43.071
Chr2:105675238-105676182	2	105675238	105676182	2.37e-21	1.57071	30.0684
Chr2:105676183-105676632	2	105676183	105676632	6.92e-24	1.44359	29.9345
Chr2:105676633-105679195	2	105676633	105679195	3.34e-09	17.5886	51.7929
Chr2:105679215-105681483	2	105679215	105681483	5.98e-09	23.0562	53.4575
Chr2:105681484-105682801	2	105681484	105682801	2.49e-12	17.3145	54.6015
Chr2:105682880-105685525	2	105682880	105685525	3e-05	46.5449	71.7709
Chr2:105687286-105689014	2	105687286	105689014	3.62e-09	16.5059	55.2749
Chr2:105689087-105690979	2	105689087	105690979	4.24e-08	13.4443	49.0819
Chr2:109673887-109674981	2	109673887	109674981	1.24e-23	0.461982	17.6006
Chr2:109674982-109676468	2	109674982	109676468	4.39e-20	5.05058	39.6671
Chr2:109691834-109693442	2	109691834	109693442	4.08e-11	4.7105	24.8362
Chr2:109694028-109695705	2	109694028	109695705	1.36e-13	3.67344	27.4765
Chr2:115851687-115853585	2	115851687	115853585	2.91e-08	12.4823	42.9978
Chr2:115853586-115855856	2	115853586	115855856	1.04e-35	8.67614	72.4165
Chr2:115855857-115858321	2	115855857	115858321	8.74e-10	12.1127	50.8161
Chr2:115858322-115860086	2	115858322	115860086	1.66e-24	11.2381	69.5456
Chr2:115860087-115861346	2	115860087	115861346	3.19e-15	20.2568	61.2207
Chr2:116061477-116062438	2	116061477	116062438	3.75e-19	7.959	45.7534
Chr2:116062466-116063829	2	116062466	116063829	4.04e-09	7.59182	36.6226
Chr2:116063834-116064580	2	116063834	116064580	2.34e-22	1.7286	40.0555
Chr2:116064582-116065947	2	116064582	116065947	1.37e-26	1.56371	47.4054
Chr2:116065950-116067214	2	116065950	116067214	6.83e-05	4.00584	25.1851
Chr2:116067227-116069682	2	116067227	116069682	0.000105	24.5046	56.3554
Chr2:116069683-116072497	2	116069683	116072497	1.54e-17	10.8495	49.3315
Chr2:116072518-116075576	2	116072518	116075576	3.79e-24	13.1006	77.886
Chr2:116075577-116078453	2	116075577	116078453	1.19e-10	13.7886	52.0769
Chr2:116977055-116981485	2	116977055	116981485	0.000103	74.1804	49.413
Chr2:118654619-118659552	2	118654619	118659552	0.000146	74.4664	57.8257
Chr2:118702816-118703248	2	118702816	118703248	1.68e-29	1.3274	26.7422
Chr2:118703251-118703749	2	118703251	118703749	6.23e-28	0.9941	29.0472
Chr2:118703763-118704522	2	118703763	118704522	9.37e-17	2.95508	29.7808
Chr2:118762732-118766108	2	118762732	118766108	4.42e-05	59.478	41.3358
Chr2:119237214-119237621	2	119237214	119237621	3.74e-18	1.69564	26.9452
Chr2:119237622-119238149	2	119237622	119238149	1.82e-14	2.46107	23.267
Chr2:119324043-119325196	2	119324043	119325196	2.08e-12	18.5752	53.6021
Chr2:119325197-119326157	2	119325197	119326157	6.36e-36	1.36655	37.2013
Chr2:119758872-119760338	2	119758872	119760338	1.59e-06	26.3468	50.8852
Chr2:122294878-122297526	2	122294878	122297526	6.22e-11	11.692	37.1743
Chr2:122297528-122298707	2	122297528	122298707	6.65e-34	3.94429	50.5687
Chr2:122298712-122300238	2	122298712	122300238	3.14e-07	23.2645	40.382
Chr2:122300281-122301709	2	122300281	122301709	1.83e-12	10.0037	35.3571
Chr2:122312152-122313721	2	122312152	122313721	6.22e-08	15.5872	37.1652
Chr2:127363400-127364312	2	127363400	127364312	1.75e-18	6.80552	41.7741
Chr2:127482268-127482930	2	127482268	127482930	2.23e-09	3.25357	28.0888
Chr2:127482935-127484475	2	127482935	127484475	1.97e-07	23.6101	53.4891
Chr2:128122980-128124178	2	128122980	128124178	7.3e-17	12.407	45.601
Chr2:128124179-128125657	2	128124179	128125657	5.92e-05	27.738	49.2051
Chr2:128698943-128700279	2	128698943	128700279	1.33e-07	9.90964	29.0292
Chr2:131054849-131056053	2	131054849	131056053	4.26e-05	19.5438	41.5926
Chr2:132945311-132946716	2	132945311	132946716	1.17e-05	22.9434	40.8965
Chr2:137114692-137115583	2	137114692	137115583	1.1e-14	0.871753	24.2883
Chr2:144147467-144158596	2	144147467	144158596	1.65e-08	83.6063	59.3454
Chr2:144329945-144330938	2	144329945	144330938	4.7e-26	4.54087	46.067
Chr2:144331361-144332010	2	144331361	144332010	8.28e-19	2.59731	41.2434
Chr2:144332038-144333288	2	144332038	144333288	8.43e-19	8.14113	49.1429
Chr2:146218397-146219421	2	146218397	146219421	7.05e-07	26.9658	51.5836
Chr2:146219422-146221129	2	146219422	146221129	1.74e-15	25.9529	71.8547
Chr2:146221153-146221685	2	146221153	146221685	1.73e-27	0.18315	26.5006
Chr2:146223577-146225906	2	146223577	146225906	3.26e-06	20.0666	50.1424
Chr2:146833825-146834749	2	146833825	146834749	1.86e-22	2.63233	35.645
Chr2:146838371-146839579	2	146838371	146839579	8.54e-12	17.9996	47.5089
Chr2:147083203-147084108	2	147083203	147084108	2.42e-22	6.01816	41.5504
Chr2:147084113-147084468	2	147084113	147084468	2e-17	5.4618	43.5566
Chr2:147084470-147084878	2	147084470	147084878	1.2e-15	1.71384	23.3157
Chr2:147085200-147085748	2	147085200	147085748	7.2e-27	1.29209	35.3626
Chr2:147183417-147184342	2	147183417	147184342	2.58e-12	4.08304	27.5889
Chr2:147184343-147185645	2	147184343	147185645	1.1e-27	1.51599	35.9761
Chr2:147185691-147186557	2	147185691	147186557	3.58e-20	1.80133	26.4905
Chr2:147186572-147188062	2	147186572	147188062	1.46e-16	6.19149	40.2451
Chr2:147191117-147193472	2	147191117	147193472	5.11e-08	22.7126	49.7838
Chr2:147193505-147194348	2	147193505	147194348	5.64e-11	4.02826	31.8556
Chr2:147194364-147195057	2	147194364	147195057	1.5e-16	1.98176	22.7988
Chr2:147358763-147361775	2	147358763	147361775	2.52e-15	18.6125	64.3297
Chr2:147361776-147363369	2	147361776	147363369	2.45e-25	3.98214	56.691
Chr2:147363370-147365219	2	147363370	147365219	4.78e-13	8.47953	30.1821
Chr2:147365224-147365902	2	147365224	147365902	7.25e-36	1.32181	40.6075
Chr2:147365903-147367492	2	147365903	147367492	1.44e-18	7.89211	53.4301
Chr2:147367493-147369572	2	147367493	147369572	1.27e-22	10.1247	52.9275
Chr2:147369612-147373465	2	147369612	147373465	1.79e-27	8.27938	58.6234
Chr2:147373466-147377323	2	147373466	147377323	6.44e-20	12.3107	52.16
Chr2:148024950-148030578	2	148024950	148030578	2.64e-09	30.0021	59.9695
Chr2:148030609-148035701	2	148030609	148035701	8.97e-14	16.4912	61.1278
Chr2:148035853-148038733	2	148035853	148038733	2.05e-15	12.6255	51.4925
Chr2:148038736-148039871	2	148038736	148039871	1.51e-23	7.18807	53.3235
Chr2:148039872-148040835	2	148039872	148040835	1.23e-29	6.28569	57.1085
Chr2:148040836-148043969	2	148040836	148043969	8.4e-06	31.8655	59.7232
Chr2:148043970-148044620	2	148043970	148044620	1.49e-29	4.79588	45.691
Chr2:148044621-148045579	2	148044621	148045579	5.31e-29	3.88777	42.4427
Chr2:148045585-148046373	2	148045585	148046373	2.57e-15	6.3848	41.9586
Chr2:148046375-148047665	2	148046375	148047665	1.69e-24	9.78079	52.4179
Chr2:148047792-148049016	2	148047792	148049016	2.25e-19	5.67229	41.5906
Chr2:148049021-148053969	2	148049021	148053969	1.98e-05	34.5011	54.6705
Chr2:152093097-152093447	2	152093097	152093447	9.52e-13	2.40617	27.3347
Chr2:152142972-152143637	2	152142972	152143637	6.39e-20	1.67006	26.2386
Chr2:152736391-152737121	2	152736391	152737121	4.05e-14	5.06286	33.9184
Chr2:153607775-153610951	2	153607775	153610951	0.00012	62.7824	48.8431
Chr2:155386601-155390816	2	155386601	155390816	1.4e-05	57.3162	75.439
Chr2:156840923-156841699	2	156840923	156841699	4.98e-11	6.75532	29.8892
Chr2:157703402-157706301	2	157703402	157706301	2.5e-06	68.8594	42.7181
Chr2:158305504-158308785	2	158305504	158308785	7.09e-06	75.1703	52.1615
Chr2:158608878-158610232	2	158608878	158610232	7.03e-08	8.21775	33.2246
Chr2:158610291-158611041	2	158610291	158611041	5.83e-20	1.07271	28.2415
Chr2:158611042-158611509	2	158611042	158611509	6.44e-25	1.50214	22.3796
Chr2:158611544-158613282	2	158611544	158613282	1.22e-18	4.14547	48.1738
Chr2:158613283-158614272	2	158613283	158614272	1.05e-15	5.03813	34.1525
Chr2:158614273-158614825	2	158614273	158614825	8.95e-15	5.93991	35.7021
Chr2:158614861-158615746	2	158614861	158615746	4.12e-21	4.38691	37.382
Chr2:160362490-160365313	2	160362490	160365313	1.75e-05	46.8193	69.7697
Chr2:160365336-160366042	2	160365336	160366042	3.07e-27	4.51788	42.6922
Chr2:160366048-160366556	2	160366048	160366556	1.25e-21	2.0919	30.5484
Chr2:160368430-160369325	2	160368430	160369325	1.72e-31	4.74682	54.4375
Chr2:160369326-160370687	2	160369326	160370687	7.59e-10	22.1768	52.3533
Chr2:163375767-163376174	2	163375767	163376174	4.2e-11	21.8101	56.883
Chr2:163376175-163377973	2	163376175	163377973	7.82e-08	62.1746	80.8795
Chr2:163852140-163853832	2	163852140	163853832	8.22e-08	21.645	44.081
Chr2:163853833-163855057	2	163853833	163855057	3.47e-13	16.224	43.3695
Chr2:164167044-164168203	2	164167044	164168203	3.2e-05	31.8125	51.6727
Chr2:164168228-164168615	2	164168228	164168615	6.93e-17	3.48949	31.8833
Chr2:164168630-164170101	2	164168630	164170101	1.28e-06	25.6103	49.1639
Chr2:164170176-164171369	2	164170176	164171369	2.34e-05	13.1353	36.566
Chr2:164856682-164857412	2	164856682	164857412	8.59e-18	1.85339	22.7025
Chr2:164949013-164949803	2	164949013	164949803	6.31e-08	12.1421	38.2632
Chr2:165543166-165546511	2	165543166	165546511	1.92e-05	79.3061	61.2032
Chr2:165898769-165901600	2	165898769	165901600	2.15e-08	70.2032	41.8428
Chr2:166000385-166006787	2	166000385	166006787	0.000325	73.2449	53.6141
Chr2:166290540-166293842	2	166290540	166293842	1.16e-05	80.3833	63.9367
Chr2:166344447-166347062	2	166344447	166347062	3.14e-06	80.234	61.3526
Chr2:166392866-166395312	2	166392866	166395312	9.08e-06	75.8438	61.3283
Chr2:166443314-166446050	2	166443314	166446050	1.06e-08	84.2148	57.4732
Chr2:166514949-166518756	2	166514949	166518756	2.02e-05	62.851	48.8545
Chr2:166726580-166730455	2	166726580	166730455	1.45e-06	62.8192	43.1258
Chr2:167188317-167188767	2	167188317	167188767	0.000558	39.7672	69.2684
Chr2:167280773-167283845	2	167280773	167283845	0.00016	74.7993	63.4978
Chr2:167595119-167597393	2	167595119	167597393	1.19e-05	77.9027	51.6707
Chr2:168007917-168011933	2	168007917	168011933	2.67e-05	81.4385	61.3266
Chr2:168763259-168765215	2	168763259	168765215	1.7e-15	17.9176	56.9024
Chr2:168765221-168766090	2	168765221	168766090	7.48e-25	0.715449	31.6831
Chr2:168766091-168766898	2	168766091	168766898	1.81e-30	0.642454	42.6808
Chr2:168766903-168768356	2	168766903	168768356	3.27e-09	21.5934	43.7877
Chr2:168776227-168780834	2	168776227	168780834	1.21e-05	80.1835	58.7944
Chr2:168840116-168842024	2	168840116	168842024	2.01e-14	19.0447	60.5498
Chr2:168911184-168912303	2	168911184	168912303	9.06e-10	11.4985	32.4468
Chr2:169133422-169135083	2	169133422	169135083	1.93e-05	76.0933	54.4065
Chr2:169996227-169998410	2	169996227	169998410	4.62e-05	76.496	59.3621
Chr2:170131499-170133689	2	170131499	170133689	2.97e-12	10.5217	38.0684
Chr2:170495268-170496397	2	170495268	170496397	2.84e-28	6.84711	54.572
Chr2:170496413-170497332	2	170496413	170497332	1.47e-34	2.56231	53.9978
Chr2:170497342-170499185	2	170497342	170499185	5.89e-10	23.6561	56.8997
Chr2:172544510-172546288	2	172544510	172546288	3.44e-10	18.1058	45.0373
Chr2:172546314-172547473	2	172546314	172547473	2.08e-15	10.18	48.3007
Chr2:172547474-172548808	2	172547474	172548808	1.97e-27	6.29069	54.6003
Chr2:172548809-172549652	2	172548809	172549652	6.63e-38	2.48575	50.5303
Chr2:172549654-172550403	2	172549654	172550403	7.63e-36	6.10546	58.3677
Chr2:172550404-172551018	2	172550404	172551018	8.68e-38	1.77811	46.7588
Chr2:172551019-172551499	2	172551019	172551499	4.41e-34	1.38839	37.6
Chr2:172551505-172552863	2	172551505	172552863	1.1e-44	4.71343	63.1668
Chr2:172552864-172555363	2	172552864	172555363	3.59e-06	47.68	69.3481
Chr2:172724902-172727791	2	172724902	172727791	9.83e-07	47.5809	75.7737
Chr2:172727893-172728705	2	172727893	172728705	3.35e-11	6.1302	31.0519
Chr2:172731436-172733502	2	172731436	172733502	3.92e-26	11.0253	62.2354
Chr2:172938581-172939367	2	172938581	172939367	1.25e-21	7.08589	41.3702
Chr2:172939368-172940064	2	172939368	172940064	3.94e-33	0.867358	36.0554
Chr2:173585584-173586289	2	173585584	173586289	2.6e-08	12.9834	40.2911
Chr2:173586307-173586888	2	173586307	173586888	1.61e-07	7.89648	30.9821
Chr2:174284413-174285096	2	174284413	174285096	1.58e-05	33.0231	61.501
Chr2:174286013-174287017	2	174286013	174287017	0.000236	38.9205	65.618
Chr2:180333694-180334191	2	180333694	180334191	2.74e-24	6.05633	36.1496
Chr2:180334192-180334815	2	180334192	180334815	2.66e-24	3.3882	33.8817
Chr2:180642627-180647919	2	180642627	180647919	0.00160608	40.1951	64.2267
Chr2:180772365-180775449	2	180772365	180775449	3.4e-05	38.4886	61.795
Chr2:180775454-180776361	2	180775454	180776361	4.74e-12	9.27522	35.983
Chr2:180776362-180776649	2	180776362	180776649	3e-32	0.48107	32.3267
Chr2:181147933-181148486	2	181147933	181148486	1.33e-05	17.1433	45.1415
Chr2:181669997-181670794	2	181669997	181670794	1.62e-11	18.5209	51.056
Chr2:181670802-181671283	2	181670802	181671283	1.59e-20	2.44016	27.0048
Chr2:181671284-181671728	2	181671284	181671728	4.37e-24	1.68195	26.6277
Chr3:5205870-5211373	3	5205870	5211373	1.3e-05	36.9052	59.8775
Chr3:5211374-5214718	3	5211374	5214718	9.98e-06	33.5763	65.2226
Chr3:10009740-10012382	3	10009740	10012382	0.000347	62.4853	43.8194
Chr3:18049979-18052417	3	18049979	18052417	8.39e-17	20.8531	53.9752
Chr3:18052418-18054363	3	18052418	18054363	4.31e-21	13.7979	57.9004
Chr3:18054414-18054893	3	18054414	18054893	2.34e-30	0.782857	27.9576
Chr3:18621350-18625888	3	18621350	18625888	4.33e-05	59.3558	39.3246
Chr3:21762278-21772018	3	21762278	21772018	1.7e-05	83.5508	66.885
Chr3:21936163-21939189	3	21936163	21939189	1.52e-05	57.3929	33.2483
Chr3:21960538-21965581	3	21960538	21965581	1.16e-05	82.6121	65.6414
Chr3:27370192-27371685	3	27370192	27371685	1.02e-08	5.70999	31.0309
Chr3:30009333-30012441	3	30009333	30012441	3.06e-08	36.8223	64.1591
Chr3:30012445-30015443	3	30012445	30015443	3.21e-17	7.07391	36.8536
Chr3:30218072-30221138	3	30218072	30221138	4.72e-15	29.3491	69.5161
Chr3:30505771-30507394	3	30505771	30507394	1.86e-22	13.6066	73.7474
Chr3:30507395-30508380	3	30507395	30508380	1.42e-32	2.97319	52.1217
Chr3:30508381-30508817	3	30508381	30508817	4.34e-25	0.1443	28.2739
Chr3:30508818-30509734	3	30508818	30509734	9.46e-24	0.896803	30.3825
Chr3:30509740-30511872	3	30509740	30511872	2.06e-20	13.5142	62.556
Chr3:30511875-30514226	3	30511875	30514226	3.05e-25	17.3941	70.3453
Chr3:30514227-30514989	3	30514227	30514989	5.06e-39	2.68737	56.3199
Chr3:30514990-30515587	3	30514990	30515587	9.47e-33	2.35318	45.2158
Chr3:34372678-34377438	3	34372678	34377438	9.45e-06	82.9567	60.9007
Chr3:34575270-34577781	3	34575270	34577781	0.000173	74.8612	55.3955
Chr3:34652924-34655128	3	34652924	34655128	9.18e-08	9.10705	37.9702
Chr3:34663798-34664516	3	34663798	34664516	7.25e-15	2.94844	32.9911
Chr3:37347995-37348880	3	37347995	37348880	1.67e-09	3.84357	22.9219
Chr3:55780457-55782436	3	55780457	55782436	3.07e-05	52.2372	71.4275
Chr3:65861047-65864146	3	65861047	65864146	3.87e-05	51.4784	29.6314
Chr3:66217663-66220716	3	66217663	66220716	9.65e-05	34.3054	54.1888
Chr3:66970472-66972381	3	66970472	66972381	1.98e-30	7.41109	56.9673
Chr3:66972405-66973700	3	66972405	66973700	3e-27	7.65279	54.2564
Chr3:66973701-66977018	3	66973701	66977018	1.2e-25	5.58334	51.2954
Chr3:66977034-66978776	3	66977034	66978776	1.21e-26	11.0602	69.2334
Chr3:66978777-66980230	3	66978777	66980230	4.68e-23	5.69949	50.8798
Chr3:66980231-66981222	3	66980231	66981222	8.01e-28	2.53156	34.0826
Chr3:66981223-66981948	3	66981223	66981948	3.09e-10	5.13126	30.8112
Chr3:66981986-66984110	3	66981986	66984110	1.42e-27	6.27966	57.3048
Chr3:82874844-82876160	3	82874844	82876160	9.49e-06	36.8244	58.5667
Chr3:82876161-82876515	3	82876161	82876515	2.5e-05	19.1501	40.8925
Chr3:86540906-86546974	3	86540906	86546974	1.62e-06	49.6453	69.7166
Chr3:86546981-86547624	3	86546981	86547624	0.000452	42.6442	66.2533
Chr3:87148339-87151179	3	87148339	87151179	8.11e-05	74.241	58.651
Chr3:87151180-87155772	3	87151180	87155772	1.08e-05	62.3686	41.6037
Chr3:87795147-87796023	3	87795147	87796023	8.74e-09	8.5587	39.3451
Chr3:87796024-87797284	3	87796024	87797284	1.34e-05	18.1376	40.4046
Chr3:87971410-87971791	3	87971410	87971791	2.08e-22	1.85828	27.3821
Chr3:87996130-87997248	3	87996130	87997248	3.46e-05	20.6336	40.4198
Chr3:87999263-88000002	3	87999263	88000002	9.38e-23	3.72273	32.5356
Chr3:88023350-88023942	3	88023350	88023942	9.01e-20	1.0548	24.4801
Chr3:88198939-88200831	3	88198939	88200831	4.67e-09	12.3508	39.0328
Chr3:88536648-88538568	3	88536648	88538568	4.56e-08	28.9589	55.4817
Chr3:89276674-89279313	3	89276674	89279313	4.39e-06	70.848	48.4693
Chr3:89828620-89831059	3	89828620	89831059	0.000156	44.886	66.2744
Chr3:93440714-93443992	3	93440714	93443992	1.23e-07	18.6552	47.0657
Chr3:94371973-94376079	3	94371973	94376079	0.000426	53.0891	37.2373
Chr3:96322639-96327883	3	96322639	96327883	0.000218	48.715	73.7238
Chr3:96327884-96328578	3	96327884	96328578	4.2e-16	3.30184	40.0386
Chr3:96328579-96331467	3	96328579	96331467	3.2e-05	60.2502	78.212
Chr3:96331468-96333295	3	96331468	96333295	1.22e-16	23.5806	62.2957
Chr3:96333302-96334658	3	96333302	96334658	3.08e-34	3.79379	67.177
Chr3:96334659-96337915	3	96334659	96337915	2.3e-05	52.9016	73.0752
Chr3:96337916-96340792	3	96337916	96340792	9.52e-13	50.4367	85.3371
Chr3:96340807-96343474	3	96340807	96343474	1.82e-18	22.2861	70.0255
Chr3:96343475-96354215	3	96343475	96354215	1.83e-11	29.3313	64.9167
Chr3:96390274-96392607	3	96390274	96392607	1.34e-08	24.8347	66.9216
Chr3:96401614-96402259	3	96401614	96402259	9.77e-17	6.45029	43.0329
Chr3:96402274-96404800	3	96402274	96404800	6.35e-10	19.6391	54.57
Chr3:96404801-96406313	3	96404801	96406313	1.69e-12	42.4884	77.1293
Chr3:96409426-96410695	3	96409426	96410695	3.97e-07	21.5942	38.8867
Chr3:96435630-96438677	3	96435630	96438677	4.51e-05	36.601	55.0637
Chr3:96438978-96441643	3	96438978	96441643	8.75e-05	33.0669	53.3606
Chr3:96474936-96476510	3	96474936	96476510	9.49e-13	16.8227	50.7311
Chr3:96931121-96933865	3	96931121	96933865	1.8e-07	79.5485	59.1259
Chr3:97970319-97974222	3	97970319	97974222	1.11e-06	78.0573	56.9238
Chr3:98032379-98037473	3	98032379	98037473	0.000143	78.4042	59.2567
Chr3:99231445-99235064	3	99231445	99235064	1e-05	29.346	49.3411
Chr3:99235065-99238183	3	99235065	99238183	4.74e-22	15.2574	69.3613
Chr3:99238452-99240809	3	99238452	99240809	1.65e-21	9.8688	54.8574
Chr3:99240810-99241652	3	99240810	99241652	7.87e-30	3.58226	58.4618
Chr3:99241713-99247248	3	99241713	99247248	2.58e-11	22.2471	61.4416
Chr3:99247249-99249373	3	99247249	99249373	7.85e-15	15.3782	55.3824
Chr3:99249374-99252638	3	99249374	99252638	3.73e-13	18.8366	61.3162
Chr3:99252639-99253815	3	99252639	99253815	4.3e-19	3.66759	32.1383
Chr3:99253816-99254869	3	99253816	99254869	2.29e-27	4.81939	45.5381
Chr3:99254870-99257008	3	99254870	99257008	4.38e-26	11.7255	69.6299
Chr3:99257018-99258432	3	99257018	99258432	1.09e-34	11.4403	70.9879
Chr3:99258487-99261834	3	99258487	99261834	2.13e-31	7.77229	69.5426
Chr3:99261835-99266065	3	99261835	99266065	3.78e-06	44.3975	70.9377
Chr3:100488403-100488991	3	100488403	100488991	3.31e-25	0.677558	20.2687
Chr3:101408459-101411107	3	101408459	101411107	1.82e-09	76.8122	49.8877
Chr3:101711627-101713646	3	101711627	101713646	9.33e-06	65.1019	42.4508
Chr3:102008556-102011672	3	102008556	102011672	5.52e-08	22.9121	55.123
Chr3:102011677-102012338	3	102011677	102012338	3.64e-13	5.24395	30.2069
Chr3:102012351-102012980	3	102012351	102012980	5.78e-08	7.75818	25.6056
Chr3:104780475-104781348	3	104780475	104781348	1.01e-15	3.24474	23.3859
Chr3:104961888-104962545	3	104961888	104962545	5.57e-13	2.64228	24.9359
Chr3:105502192-105506281	3	105502192	105506281	8.04e-06	73.0663	52.1165
Chr3:107581814-107583143	3	107581814	107583143	1.77e-25	3.70821	61.8735
Chr3:107583144-107585015	3	107583144	107585015	1.69e-11	15.6331	60.6641
Chr3:107594992-107595446	3	107594992	107595446	2.98e-19	2.51903	24.7492
Chr3:107595447-107596257	3	107595447	107596257	9.92e-38	4.5423	53.187
Chr3:107596258-107596998	3	107596258	107596998	1.84e-42	6.10283	59.8477
Chr3:107596999-107598111	3	107596999	107598111	3.88e-11	23.7089	66.2548
Chr3:107598112-107602874	3	107598112	107602874	6.74e-07	85.0662	64.0485
Chr3:115714669-115715564	3	115714669	115715564	1.65e-17	5.30601	34.5798
Chr3:122431724-122436977	3	122431724	122436977	2.76e-06	80.9196	60.6272
Chr3:122729079-122729871	3	122729079	122729871	2.46e-22	1.45686	26.6854
Chr3:127625662-127627577	3	127625662	127627577	2.46e-15	13.753	64.4732
Chr3:127627578-127628945	3	127627578	127628945	1.91e-15	13.6338	62.7058
Chr3:127628957-127631981	3	127628957	127631981	8.67e-14	22.2749	67.5602
Chr3:127632000-127632805	3	127632000	127632805	3.77e-35	2.47982	40.9488
Chr3:127633518-127634043	3	127633518	127634043	5.68e-34	1.08135	35.2102
Chr3:127634050-127634591	3	127634050	127634591	5e-26	1.55602	28.542
Chr3:127634592-127639791	3	127634592	127639791	3.95e-05	38.6335	67.7486
Chr3:127639807-127641059	3	127639807	127641059	4.86e-18	9.32902	50.4673
Chr3:127641085-127644306	3	127641085	127644306	0.000126	38.5954	62.9381
Chr3:127694962-127696000	3	127694962	127696000	3.36e-07	30.8904	58.6971
Chr3:127789071-127790084	3	127789071	127790084	8.47e-10	8.30221	25.6433
Chr3:127790092-127791401	3	127790092	127791401	1.72e-17	2.34623	24.5964
Chr3:129192298-129196019	3	129192298	129196019	1.64e-16	25.3048	63.0702
Chr3:129196020-129198663	3	129196020	129198663	1.05e-16	9.81697	62.5253
Chr3:129198686-129199916	3	129198686	129199916	1.61e-25	7.25407	47.7833
Chr3:129199936-129201951	3	129199936	129201951	1.96e-33	3.4705	49.8328
Chr3:129201952-129203468	3	129201952	129203468	5.53e-18	8.47169	53.7829
Chr3:129203469-129204506	3	129203469	129204506	6.11e-23	5.65471	43.3265
Chr3:129204507-129205714	3	129204507	129205714	1.23e-19	3.65549	23.2153
Chr3:129205765-129207532	3	129205765	129207532	1.18e-13	12.6398	49.9666
Chr3:129207635-129211390	3	129207635	129211390	6.4e-35	9.12351	65.3819
Chr3:129211488-129213900	3	129211488	129213900	2.61e-15	8.64188	44.9027
Chr3:129214538-129215419	3	129214538	129215419	5.64e-36	3.21953	50.0177
Chr3:129215422-129216208	3	129215422	129216208	7.16e-23	2.53933	55.3862
Chr3:129216209-129217511	3	129216209	129217511	5.6e-40	8.12704	67.0853
Chr3:129217518-129218719	3	129217518	129218719	1.33e-19	6.17559	48.2996
Chr3:129218720-129220813	3	129218720	129220813	5.89e-29	8.57854	65.1662
Chr3:129220814-129222610	3	129220814	129222610	8.42e-15	13.3506	51.7161
Chr3:129222611-129224783	3	129222611	129224783	1.69e-14	7.5986	60.6518
Chr3:129224819-129225992	3	129224819	129225992	1.36e-22	9.04965	49.3546
Chr3:129226045-129231923	3	129226045	129231923	2.22e-08	35.5917	60.2359
Chr3:130959451-130962864	3	130959451	130962864	1.43e-05	78.7527	57.2315
Chr3:131104968-131106358	3	131104968	131106358	0.000243	21.1712	40.7384
Chr3:131106374-131107206	3	131106374	131107206	3.6e-44	2.22058	53.1642
Chr3:131107207-131109220	3	131107207	131109220	2.13e-22	15.5942	66.2468
Chr3:131109266-131110422	3	131109266	131110422	1.54e-12	7.3322	42.2098
Chr3:131110423-131111216	3	131110423	131111216	1.35e-23	2.58955	32.1842
Chr3:131111217-131111800	3	131111217	131111800	1.74e-28	0.812838	34.7786
Chr3:131111801-131112382	3	131111801	131112382	8.07e-35	0.205761	32.6726
Chr3:131112384-131113873	3	131112384	131113873	0.000481	22.4735	43.8056
Chr3:132084505-132085931	3	132084505	132085931	2.77e-25	2.94628	35.4918
Chr3:137623733-137625254	3	137623733	137625254	2.16e-07	15.3777	37.8138
Chr3:138641029-138644637	3	138641029	138644637	0.000135	69.4379	46.4895
Chr3:144376995-144379975	3	144376995	144379975	0.000298	66.7006	49.7059
Chr3:145648603-145649694	3	145648603	145649694	1.06e-06	8.91163	33.7859
Chr3:145649695-145650579	3	145649695	145650579	3.4e-20	0.962767	29.0584
Chr3:146220905-146221301	3	146220905	146221301	1.7e-15	1.19709	22.2805
Chr3:154326791-154328391	3	154326791	154328391	1.86e-22	10.8721	55.6548
Chr3:154328394-154328695	3	154328394	154328695	1.85e-22	1.40213	36.0785
Chr3:154328696-154329710	3	154328696	154329710	2.68e-32	4.94048	53.9926
Chr3:154329711-154330883	3	154329711	154330883	8.4e-45	6.28786	67.7066
Chr3:154330884-154332450	3	154330884	154332450	0	3.2375	71.9846
Chr3:154332483-154333965	3	154332483	154333965	4.83e-37	6.07281	61.4213
Chr3:154570132-154573179	3	154570132	154573179	0.000177	31.9508	55.7887
Chr4:3869057-3871517	4	3869057	3871517	1.87e-07	23.091	46.725
Chr4:6454168-6458819	4	6454168	6458819	3.51e-06	36.5856	21.8653
Chr4:9072898-9077221	4	9072898	9077221	3.13e-07	87.5366	71.3894
Chr4:9844425-9845547	4	9844425	9845547	4.03e-21	1.83829	24.4642
Chr4:9845548-9847300	4	9845548	9847300	3.09e-21	11.2855	57.9331
Chr4:9847335-9850030	4	9847335	9850030	3.93e-18	14.0703	56.3372
Chr4:9855790-9859331	4	9855790	9859331	5.5e-05	43.8674	62.7414
Chr4:9859336-9859942	4	9859336	9859942	7.42e-17	2.89178	28.9915
Chr4:11109197-11114155	4	11109197	11114155	6.14e-05	79.4753	60.9983
Chr4:11380719-11385059	4	11380719	11385059	9.04e-07	58.1704	78.7185
Chr4:11385060-11386039	4	11385060	11386039	1.72e-29	4.8912	54.3245
Chr4:11386040-11387199	4	11386040	11387199	1.86e-23	2.15087	37.5373
Chr4:11387200-11388068	4	11387200	11388068	5.69e-34	2.53747	47.3917
Chr4:11388069-11388614	4	11388069	11388614	2.04e-37	2.68343	45.348
Chr4:11388906-11393669	4	11388906	11393669	3.84e-07	45.7052	67.2541
Chr4:21674238-21678124	4	21674238	21678124	3.33e-24	17.9503	74.7455
Chr4:21678143-21678714	4	21678143	21678714	4.4e-33	2.18638	53.0859
Chr4:21678719-21679109	4	21678719	21679109	1.03e-20	0.763288	27.0571
Chr4:21679112-21679532	4	21679112	21679532	5.77e-13	0.246914	21.775
Chr4:21679535-21680421	4	21679535	21680421	2.84e-25	6.71702	44.993
Chr4:21680435-21684605	4	21680435	21684605	4.24e-18	16.1535	62.0677
Chr4:21684606-21685853	4	21684606	21685853	3.81e-27	3.87238	46.2638
Chr4:21685854-21687897	4	21685854	21687897	1.22e-20	10.9176	59.4279
Chr4:21687898-21688713	4	21687898	21688713	4.92e-17	5.31413	48.1602
Chr4:21688718-21689063	4	21688718	21689063	5.68e-14	2.07071	20.7446
Chr4:21689081-21690379	4	21689081	21690379	2.74e-31	5.94892	55.299
Chr4:22063588-22068838	4	22063588	22068838	1.47e-07	86.3707	68.1514
Chr4:22490416-22491740	4	22490416	22491740	2.24e-18	1.76309	28.7587
Chr4:22491751-22495047	4	22491751	22495047	0.000139	23.8284	42.9084
Chr4:22495061-22497618	4	22495061	22497618	2.27e-06	15.8955	38.0306
Chr4:22497633-22498534	4	22497633	22498534	1.46e-10	3.12866	37.4956
Chr4:35155579-35156686	4	35155579	35156686	1.22e-11	7.15001	39.9506
Chr4:40905814-40910615	4	40905814	40910615	3.13e-05	71.7935	58.1376
Chr4:41498159-41498705	4	41498159	41498705	6.75e-13	25.2209	65.8296
Chr4:41498706-41499337	4	41498706	41499337	5.75e-06	34.3944	60.0255
Chr4:41527305-41530789	4	41527305	41530789	0.000151	66.7358	44.9312
Chr4:43523507-43524410	4	43523507	43524410	5.94e-15	2.37628	23.4805
Chr4:44701590-44703098	4	44701590	44703098	0	2.35777	61.524
Chr4:44703099-44703661	4	44703099	44703661	3.78e-37	2.31129	46.918
Chr4:44703667-44704159	4	44703667	44704159	4.29e-32	1.6387	33.9131
Chr4:44704678-44707630	4	44704678	44707630	1.12e-12	17.311	46.9226
Chr4:44707631-44710986	4	44707631	44710986	2.54e-09	30.5568	67.9428
Chr4:44710987-44712205	4	44710987	44712205	9.27e-27	6.40085	53.687
Chr4:44712206-44713225	4	44712206	44713225	5.89e-42	5.62339	68.0812
Chr4:44713251-44714323	4	44713251	44714323	0	2.43686	56.0234
Chr4:44714324-44717378	4	44714324	44717378	8.49e-22	13.4165	57.2063
Chr4:45867372-45869848	4	45867372	45869848	4.31e-06	74.7815	52.4252
Chr4:46338917-46340498	4	46338917	46340498	1.56e-25	11.728	57.6749
Chr4:46340541-46342835	4	46340541	46342835	2.62e-12	26.8799	66.3742
Chr4:46342836-46343760	4	46342836	46343760	2.6e-26	3.04742	40.7158
Chr4:46343774-46344271	4	46343774	46344271	3.5e-26	1.17278	31.8152
Chr4:46344273-46344632	4	46344273	46344632	5.29e-14	3.35663	25.146
Chr4:46344633-46344930	4	46344633	46344930	5.88e-26	1.55337	28.9887
Chr4:46344931-46345226	4	46344931	46345226	3.36e-27	1.8972	32.5244
Chr4:46345231-46346445	4	46345231	46346445	7e-30	8.65776	59.2434
Chr4:46346521-46348523	4	46346521	46348523	3.62e-27	7.87616	53.6711
Chr4:49845952-49851161	4	49845952	49851161	0.000264	67.9125	51.3041
Chr4:55530689-55531404	4	55530689	55531404	6.43e-20	3.25804	25.8247
Chr4:63214132-63214719	4	63214132	63214719	6.02e-21	2.15387	25.3219
Chr4:82504534-82505317	4	82504534	82505317	6.31e-16	1.60551	23.0274
Chr4:82505318-82505853	4	82505318	82505853	6.6e-12	0.478365	23.8691
Chr4:82510833-82512820	4	82510833	82512820	1.09e-07	15.2262	33.8128
Chr4:82537816-82539763	4	82537816	82539763	3.87e-09	22.1165	50.4582
Chr4:84672561-84674554	4	84672561	84674554	4.52e-19	26.4053	70.3867
Chr4:84675524-84676028	4	84675524	84676028	1.64e-14	2.53409	37.7442
Chr4:88033828-88035749	4	88033828	88035749	5.18e-17	3.82359	38.9699
Chr4:89272160-89273799	4	89272160	89273799	3.67e-36	4.56138	65.7437
Chr4:89273800-89275624	4	89273800	89275624	3.49e-28	8.83315	65.6939
Chr4:89275625-89276894	4	89275625	89276894	7.19e-28	6.47862	52.6239
Chr4:89276897-89281993	4	89276897	89281993	7.76e-32	7.07712	63.764
Chr4:89281999-89284269	4	89281999	89284269	1.27e-38	4.91132	62.5643
Chr4:89284270-89291535	4	89284270	89291535	3.09e-10	30.6011	61.9389
Chr4:89291536-89294416	4	89291536	89294416	4.28e-08	27.0591	63.3259
Chr4:89295224-89296364	4	89295224	89296364	1.77e-13	14.1317	50.1146
Chr4:89296528-89303543	4	89296528	89303543	4.64e-06	38.5092	60.9821
Chr4:89303605-89307180	4	89303605	89307180	9.36e-12	26.2945	64.5564
Chr4:89307186-89310620	4	89307186	89310620	1.89e-18	17.6666	63.1109
Chr4:89310621-89311171	4	89310621	89311171	5.79e-14	2.99117	24.9318
Chr4:89686196-89688482	4	89686196	89688482	5.6e-10	13.7742	37.1968
Chr4:97751001-97751987	4	97751001	97751987	2.31e-21	2.09116	22.3432
Chr4:97774238-97777210	4	97774238	97777210	1.93e-11	5.93004	28.7032
Chr4:98814766-98817356	4	98814766	98817356	0.000479	35.0259	47.6001
Chr4:99650260-99651085	4	99650260	99651085	3.66e-17	8.08306	47.102
Chr4:99651086-99651826	4	99651086	99651826	4.9e-39	4.81969	54.2717
Chr4:99651827-99653455	4	99651827	99653455	9.02e-32	8.48847	61.7452
Chr4:99653474-99654514	4	99653474	99654514	1.67e-28	6.03072	49.526
Chr4:99654562-99656007	4	99654562	99656007	4.53e-27	5.83488	59.4882
Chr4:99656008-99656581	4	99656008	99656581	1.03e-21	0.864924	29.6437
Chr4:99656591-99656955	4	99656591	99656955	6.03e-32	1.51439	41.0412
Chr4:99656957-99657451	4	99656957	99657451	1.5e-14	3.05929	29.9251
Chr4:99657452-99657754	4	99657452	99657754	9.18e-15	1.48483	23.0885
Chr4:99657755-99658319	4	99657755	99658319	1.39e-17	5.71077	41.5815
Chr4:99658320-99660389	4	99658320	99660389	8.46e-41	13.0029	74.6742
Chr4:99660390-99662339	4	99660390	99662339	2.16e-27	8.86225	54.9294
Chr4:99662346-99663644	4	99662346	99663644	1.85e-29	7.66077	51.6352
Chr4:100792409-100800259	4	100792409	100800259	0.000476	66.1212	50.3503
Chr4:100883022-100886914	4	100883022	100886914	0.000225	75.3886	61.0735
Chr4:106787710-106791495	4	106787710	106791495	8.85e-07	79.9935	58.5364
Chr4:106841189-106844986	4	106841189	106844986	2.79e-07	79.6852	61.0479
Chr4:106850532-106855086	4	106850532	106855086	3.22e-05	76.9876	57.1473
Chr4:107435121-107435892	4	107435121	107435892	1.95e-09	9.31214	36.1002
Chr4:107679753-107683205	4	107679753	107683205	1.45e-06	65.0462	45.0158
Chr4:107733526-107737083	4	107733526	107737083	1.19e-07	84.5609	67.4256
Chr4:109655576-109657560	4	109655576	109657560	6.55e-11	10.5748	45.2883
Chr4:109657561-109659694	4	109657561	109659694	6.28e-11	23.7048	52.8521
Chr4:109659772-109665470	4	109659772	109665470	6.99e-10	28.9412	62.5583
Chr4:109665493-109666126	4	109665493	109666126	3.56e-28	0.981123	23.6404
Chr4:109856804-109867560	4	109856804	109867560	9.81e-06	84.0551	59.6491
Chr4:109971861-109974801	4	109971861	109974801	1.05e-11	20.1436	55.9981
Chr4:109974839-109976432	4	109974839	109976432	5.16e-19	10.7462	54.1032
Chr4:109976471-109977517	4	109976471	109977517	1.5e-34	4.91257	57.8758
Chr4:109977518-109978095	4	109977518	109978095	2.48e-20	2.15445	32.1826
Chr4:109978102-109978731	4	109978102	109978731	7.88e-24	2.00231	39.2651
Chr4:109978762-109980072	4	109978762	109980072	1.07e-33	4.65897	49.385
Chr4:109980073-109980951	4	109980073	109980951	7.75e-31	7.27597	57.5472
Chr4:109980952-109981948	4	109980952	109981948	8.3e-16	6.22093	39.7125
Chr4:109981953-109982308	4	109981953	109982308	6.43e-17	2.40108	26.4909
Chr4:109982316-109982806	4	109982316	109982806	2.36e-14	6.09784	43.9871
Chr4:109982807-109983773	4	109982807	109983773	1.08e-37	5.96697	61.3406
Chr4:109983774-109984591	4	109983774	109984591	2.94e-28	6.29892	50.8995
Chr4:109984617-109986188	4	109984617	109986188	1.56e-26	9.28954	54.2439
Chr4:109986189-109988408	4	109986189	109988408	4.5e-10	17.433	44.1798
Chr4:114899932-114901842	4	114899932	114901842	1.19e-15	14.8239	55.5061
Chr4:114901843-114902738	4	114901843	114902738	5.61e-37	4.0299	57.2084
Chr4:114902744-114905399	4	114902744	114905399	1.63e-24	11.4367	68.2859
Chr4:114905400-114907511	4	114905400	114907511	2.16e-11	23.6064	62.8913
Chr4:114907513-114907936	4	114907513	114907936	2.03e-24	2.72612	36.404
Chr4:114907937-114908354	4	114907937	114908354	2.9e-34	1.73647	37.3595
Chr4:114909399-114911568	4	114909399	114911568	6.4e-13	20.3098	55.1491
Chr4:114911569-114913495	4	114911569	114913495	2.81e-16	21.5013	56.9374
Chr4:114913496-114918061	4	114913496	114918061	4.09e-07	41.0867	65.9292
Chr4:114918468-114925125	4	114918468	114925125	0.000178	54.6387	67.2529
Chr4:114925126-114925453	4	114925126	114925453	2e-23	1.421	28.6963
Chr4:114925454-114925842	4	114925454	114925842	1.87e-20	1.8667	27.2052
Chr4:115052931-115056653	4	115052931	115056653	6.61e-15	20.4885	66.1681
Chr4:115056654-115057098	4	115056654	115057098	5.33e-21	6.1975	56.4985
Chr4:115057099-115057894	4	115057099	115057894	1.51e-36	3.7565	64.4558
Chr4:115057895-115059523	4	115057895	115059523	1.19e-32	6.30205	68.3108
Chr4:115935967-115936851	4	115935967	115936851	4.08e-32	3.02231	45.8979
Chr4:115936898-115938562	4	115936898	115938562	1.43e-38	10.6223	73.1517
Chr4:115938563-115939514	4	115938563	115939514	6.42e-25	8.39202	50.425
Chr4:115939516-115940091	4	115939516	115940091	5.76e-14	1.06011	42.0622
Chr4:115940092-115943990	4	115940092	115943990	2.04e-10	17.2702	55.9919
Chr4:115943991-115946285	4	115943991	115946285	2.11e-07	28.1885	53.6296
Chr4:117373592-117377576	4	117373592	117377576	8.48e-05	71.6382	53.0484
Chr4:117493256-117494394	4	117493256	117494394	2.31e-30	3.18011	50.7506
Chr4:117494395-117494944	4	117494395	117494944	3.62e-33	2.97636	37.3451
Chr4:117494945-117495554	4	117494945	117495554	5.37e-22	2.23872	40.4963
Chr4:117495555-117496472	4	117495555	117496472	3.54e-18	2.22651	25.1728
Chr4:120268208-120268524	4	120268208	120268524	2.18e-15	17.1825	49.8739
Chr4:120610503-120614631	4	120610503	120614631	0.000482	60.4459	44.9719
Chr4:120747644-120748639	4	120747644	120748639	9.87e-06	14.7916	34.9676
Chr4:123105127-123105511	4	123105127	123105511	3.02e-15	8.21653	32.2071
Chr4:123342466-123342872	4	123342466	123342872	1.52e-18	0.697897	22.5362
Chr4:124658141-124658474	4	124658141	124658474	9.52e-27	1.52104	35.3441
Chr4:124658475-124659009	4	124658475	124659009	4.77e-28	2.00405	40.9712
Chr4:124659010-124659599	4	124659010	124659599	3.87e-35	3.04516	52.9628
Chr4:124659622-124661693	4	124659622	124661693	6.52e-12	36.9073	65.6469
Chr4:124986697-124987624	4	124986697	124987624	1.49e-06	6.1335	28.779
Chr4:125489375-125490243	4	125489375	125490243	2.65e-06	9.5255	27.3392
Chr4:126148370-126148801	4	126148370	126148801	2.2e-06	4.63999	23.6672
Chr4:126731835-126732915	4	126731835	126732915	3.82e-25	4.21361	39.6971
Chr4:126732916-126735029	4	126732916	126735029	2.29e-10	23.7346	54.1951
Chr4:126735046-126735466	4	126735046	126735466	2.03e-20	3.88834	38.8473
Chr4:126735467-126735996	4	126735467	126735996	8.42e-20	2.7383	42.5545
Chr4:126735997-126737036	4	126735997	126737036	7.84e-08	18.0761	44.4108
Chr4:127329692-127330669	4	127329692	127330669	2.46e-07	11.3179	30.8945
Chr4:128689944-128693229	4	128689944	128693229	4.62e-05	67.9437	48.4916
Chr4:128714551-128717782	4	128714551	128717782	4.67e-05	61.8973	44.0658
Chr4:128802486-128805638	4	128802486	128805638	0.000197	61.5381	44.8498
Chr4:130836918-130840751	4	130836918	130840751	1.77e-05	69.8784	49.3205
Chr4:131920866-131921473	4	131920866	131921473	3.6e-15	3.4368	28.9686
Chr4:132795843-132799959	4	132795843	132799959	6.84e-05	31.9211	52.8072
Chr4:132971448-132974497	4	132971448	132974497	1.13e-05	78.6857	55.583
Chr4:133001538-133004710	4	133001538	133004710	7.14e-05	74.0225	50.0311
Chr4:133040007-133042474	4	133040007	133042474	4.62e-06	61.6829	37.3717
Chr4:133042540-133045527	4	133042540	133045527	9.07e-08	33.4211	10.6095
Chr4:133048950-133051709	4	133048950	133051709	4.03e-05	61.5945	41.8635
Chr4:133198197-133200598	4	133198197	133200598	0.000119	53.8097	36.8769
Chr4:133519087-133519494	4	133519087	133519494	3.03e-07	2.42812	26.3227
Chr4:134018314-134019976	4	134018314	134019976	5.89e-12	4.27936	24.4825
Chr4:134249966-134251369	4	134249966	134251369	7.65e-14	10.5945	37.4846
Chr4:134251704-134252672	4	134251704	134252672	1.52e-06	11.2337	29.895
Chr4:134255527-134258653	4	134255527	134258653	6.64e-06	62.7146	39.7806
Chr4:134343034-134343613	4	134343034	134343613	7.57e-13	4.68812	30.6086
Chr4:134660844-134663177	4	134660844	134663177	2.02e-09	86.8434	61.5089
Chr4:135147945-135150641	4	135147945	135150641	1.3e-06	24.6253	50.8945
Chr4:135150642-135151763	4	135150642	135151763	6.4e-23	7.17006	55.743
Chr4:135151764-135152475	4	135151764	135152475	3.47e-21	5.77033	50.1382
Chr4:135152479-135152755	4	135152479	135152755	3.12e-11	2.93703	27.8748
Chr4:135152762-135153202	4	135152762	135153202	2.32e-42	0.734506	39.4137
Chr4:135153203-135154236	4	135153203	135154236	7.1e-44	4.79887	57.4323
Chr4:135154237-135155966	4	135154237	135155966	3.62e-36	7.54196	64.5497
Chr4:135155967-135158597	4	135155967	135158597	5.68e-25	8.87653	56.6423
Chr4:135397999-135399302	4	135397999	135399302	2.54e-05	24.5459	52.7848
Chr4:136088787-136092573	4	136088787	136092573	1.05e-07	81.2544	61.0407
Chr4:136144231-136145142	4	136144231	136145142	2.9e-22	2.46017	31.7768
Chr4:136247268-136248217	4	136247268	136248217	1.23e-11	7.17207	32.9355
Chr4:136248218-136249266	4	136248218	136249266	2.28e-19	9.51351	41.9735
Chr4:136806363-136809373	4	136806363	136809373	2.26e-08	78.7707	53.3736
Chr4:137480508-137483180	4	137480508	137483180	2.19e-08	85.9082	65.9561
Chr4:137485646-137488220	4	137485646	137488220	1.15e-05	69.0875	46.9703
Chr4:137488357-137490580	4	137488357	137490580	1.21e-05	72.7276	51.4957
Chr4:138487326-138491540	4	138487326	138491540	2.6e-06	79.9274	59.3934
Chr4:139819771-139821512	4	139819771	139821512	2.62e-27	5.87231	52.2087
Chr4:139821521-139821893	4	139821521	139821893	1.11e-23	3.3593	43.005
Chr4:139821916-139823359	4	139821916	139823359	1.34e-14	6.46858	54.3393
Chr4:139823365-139824142	4	139823365	139824142	6e-35	1.637	63.0347
Chr4:139824143-139826111	4	139824143	139826111	3.76e-22	6.2477	61.636
Chr4:139826112-139828317	4	139826112	139828317	1.16e-15	11.1839	57.401
Chr4:139828318-139829612	4	139828318	139829612	9.62e-24	5.2969	55.2611
Chr4:139829613-139831511	4	139829613	139831511	2.81e-31	7.10322	50.1483
Chr4:139831513-139832124	4	139831513	139832124	2.49e-34	4.41831	54.56
Chr4:139832126-139832893	4	139832126	139832893	2.47e-42	2.32214	50.5484
Chr4:139832894-139833746	4	139832894	139833746	4.84e-38	1.78341	48.3551
Chr4:139850867-139852279	4	139850867	139852279	3.47e-07	21.4817	49.3087
Chr4:140698869-140700448	4	140698869	140700448	0.00100383	25.1449	46.3952
Chr4:141238767-141240183	4	141238767	141240183	3.57e-06	12.5227	32.3346
Chr4:141247574-141248138	4	141247574	141248138	1.1e-08	3.78171	24.5581
Chr4:141282303-141285712	4	141282303	141285712	0.000149	70.8121	47.4045
Chr4:141336867-141340765	4	141336867	141340765	1.73e-06	84.7216	63.6636
Chr4:142254296-142258385	4	142254296	142258385	7.29e-06	83.4348	66.3204
Chr4:142767016-142771108	4	142767016	142771108	3.14e-06	81.7918	61.1167
Chr4:144892702-144893718	4	144892702	144893718	3.99e-27	0.999881	33.9887
Chr4:148805344-148806018	4	148805344	148806018	1.64e-24	0.812983	37.3276
Chr4:148806022-148806945	4	148806022	148806945	6.9e-44	1.38992	50.0816
Chr4:148806952-148809976	4	148806952	148809976	9.71e-17	19.8134	70.8713
Chr4:148951501-148952138	4	148951501	148952138	2.22e-10	19.7411	49.6312
Chr4:150032576-150034025	4	150032576	150034025	2.94e-05	32.5084	51.8418
Chr4:150048052-150048853	4	150048052	150048853	1.64e-11	3.38005	31.0373
Chr4:150446211-150453043	4	150446211	150453043	1.19e-07	84.9707	61.9375
Chr4:150823670-150826187	4	150823670	150826187	9.56e-05	69.1892	46.9182
Chr4:152118489-152120362	4	152118489	152120362	2.12e-06	36.9128	59.8638
Chr4:152120363-152122203	4	152120363	152122203	8.47e-13	13.282	48.8649
Chr4:152125111-152125859	4	152125111	152125859	1.1e-30	5.92585	41.2672
Chr4:152125890-152126360	4	152125890	152126360	3.01e-23	2.88981	29.0812
Chr4:152131131-152131760	4	152131131	152131760	2.72e-16	1.93384	26.133
Chr4:152151413-152152317	4	152151413	152152317	1.99e-12	16.482	36.8154
Chr4:152158955-152159837	4	152158955	152159837	1.83e-15	11.4534	44.8259
Chr4:152159838-152160929	4	152159838	152160929	2.46e-05	21.7795	42.4012
Chr4:152283068-152283378	4	152283068	152283378	5.96e-07	5.40151	45.3082
Chr4:152283379-152284405	4	152283379	152284405	0.00136929	33.9922	52.0507
Chr4:152312391-152313394	4	152312391	152313394	3.67e-10	5.71325	24.7407
Chr4:152832985-152835586	4	152832985	152835586	3.98e-06	55.8924	33.7259
Chr4:154139848-154140257	4	154139848	154140257	8.41e-20	0.725671	21.4145
Chr4:154140258-154141195	4	154140258	154141195	3.81e-29	5.11284	44.8462
Chr4:154141196-154142303	4	154141196	154142303	5.01e-24	3.36778	36.4461
Chr4:154634816-154635444	4	154634816	154635444	1.34e-07	16.4856	34.3001
Chr4:154635854-154636436	4	154635854	154636436	3.64e-18	0.761684	26.3594
Chr4:154636710-154637349	4	154636710	154637349	6.99e-29	0.88334	34.8002
Chr4:154637351-154637749	4	154637351	154637749	1.39e-18	1.70867	34.8191
Chr4:154637750-154638721	4	154637750	154638721	4.51e-15	10.2958	48.2848
Chr4:154638722-154641442	4	154638722	154641442	2.67e-09	30.2357	60.9146
Chr4:154641443-154643600	4	154641443	154643600	5.39e-21	26.1725	67.6122
Chr4:155029592-155032776	4	155029592	155032776	1.62e-06	81.402	61.1903
Chr4:155360027-155361183	4	155360027	155361183	2.04e-08	14.9208	42.3907
Chr4:156203384-156204124	4	156203384	156204124	4.55e-22	1.59539	23.8175
Chr5:3336146-3341329	5	3336146	3341329	2.04e-05	32.1166	53.6309
Chr5:3341334-3342209	5	3341334	3342209	9.56e-26	1.29621	33.8052
Chr5:3342215-3342860	5	3342215	3342860	2.55e-29	0.57303	34.5065
Chr5:3342882-3343676	5	3342882	3343676	1.33e-36	0.702606	36.519
Chr5:21734264-21736854	5	21734264	21736854	1.91e-05	75.061	56.7255
Chr5:24525735-24526306	5	24525735	24526306	1.36e-12	6.83326	38.4992
Chr5:24581054-24586508	5	24581054	24586508	8.83e-05	66.9327	56.316
Chr5:24590400-24591836	5	24590400	24591836	2.77e-07	51.0039	73.5973
Chr5:24728950-24730375	5	24728950	24730375	1.05e-08	22.8251	38.3054
Chr5:24730385-24731287	5	24730385	24731287	7.3e-12	3.12461	29.1807
Chr5:25006637-25009927	5	25006637	25009927	2.06e-05	70.2633	53.7141
Chr5:28118173-28119984	5	28118173	28119984	3.35e-17	7.38391	42.47
Chr5:28119985-28123297	5	28119985	28123297	4.01e-20	15.7184	62.496
Chr5:28123298-28124979	5	28123298	28124979	2.72e-21	5.85405	53.7889
Chr5:28152851-28158091	5	28152851	28158091	4.55e-08	49.7766	72.6943
Chr5:28158128-28159314	5	28158128	28159314	3.54e-19	5.43867	45.3386
Chr5:28159315-28161930	5	28159315	28161930	1.06e-22	20.2036	67.8468
Chr5:28161935-28165312	5	28161935	28165312	3.67e-22	12.4635	53.6473
Chr5:28165341-28165851	5	28165341	28165851	9.8e-24	1.32301	29.7823
Chr5:28166571-28166955	5	28166571	28166955	2.38e-09	1.05103	24.4415
Chr5:28166956-28168167	5	28166956	28168167	2.19e-25	6.59179	51.7784
Chr5:28168170-28169829	5	28168170	28169829	9.85e-27	15.146	61.1934
Chr5:28169996-28172461	5	28169996	28172461	1.48e-12	26.1685	67.7334
Chr5:28172462-28175456	5	28172462	28175456	1.87e-11	15.2611	51.0632
Chr5:28175457-28180166	5	28175457	28180166	4.59e-06	37.7914	63.969
Chr5:28209771-28210297	5	28209771	28210297	3.1e-19	1.77755	24.0123
Chr5:28210298-28212046	5	28210298	28212046	9.57e-27	7.58701	53.2688
Chr5:28457849-28458248	5	28457849	28458248	3.4e-06	18.0902	37.6231
Chr5:28458669-28459704	5	28458669	28459704	0.000797	27.2698	47.7061
Chr5:29467784-29468236	5	29467784	29468236	3.12e-15	3.22589	31.359
Chr5:29468237-29471107	5	29468237	29471107	6.93e-20	9.35329	49.5737
Chr5:29471118-29472724	5	29471118	29472724	5.14e-23	6.42015	62.45
Chr5:29472727-29474267	5	29472727	29474267	1.22e-29	4.23826	51.841
Chr5:29474268-29475474	5	29474268	29475474	5.79e-36	5.32532	54.2739
Chr5:29475475-29477776	5	29475475	29477776	6.13e-28	6.28836	50.6987
Chr5:29477790-29478207	5	29477790	29478207	1.14e-21	0.796378	24.2907
Chr5:29478208-29478761	5	29478208	29478761	1.73e-25	1.26476	30.396
Chr5:29478773-29481146	5	29478773	29481146	1.64e-17	10.1338	47.4258
Chr5:29481147-29485512	5	29481147	29485512	4.99e-14	11.7418	45.4788
Chr5:29485543-29487661	5	29485543	29487661	3.35e-20	8.81311	48.0748
Chr5:31092192-31092967	5	31092192	31092967	1.6e-07	13.6556	44.231
Chr5:31092968-31093482	5	31092968	31093482	6.87e-25	1.95255	35.0053
Chr5:31093483-31094662	5	31093483	31094662	4.48e-41	3.09667	52.9707
Chr5:31094709-31095541	5	31094709	31095541	1.49e-24	3.5507	40.9678
Chr5:31135953-31137227	5	31135953	31137227	9.47e-09	12.5697	45.1305
Chr5:31137262-31138170	5	31137262	31138170	3.79e-25	1.22617	24.9302
Chr5:31138180-31138846	5	31138180	31138846	8.3e-25	1.39386	28.2291
Chr5:31251222-31251981	5	31251222	31251981	4.93e-06	42.6787	71.1427
Chr5:33009278-33012904	5	33009278	33012904	6.79e-05	61.0821	40.6635
Chr5:33430696-33431108	5	33430696	33431108	5.61e-27	1.94899	37.9754
Chr5:33431109-33431497	5	33431109	33431497	1.32e-20	1.12599	31.3391
Chr5:33431507-33432287	5	33431507	33432287	7.13e-35	2.12855	42.6378
Chr5:33432288-33433317	5	33432288	33433317	9.77e-41	2.96061	50.5003
Chr5:33433318-33433864	5	33433318	33433864	6.5e-21	1.57602	38.8528
Chr5:33433866-33434285	5	33433866	33434285	1.99e-20	2.34771	33.1819
Chr5:33434292-33434853	5	33434292	33434853	1.62e-30	0.97445	35.4036
Chr5:33434854-33435716	5	33434854	33435716	8.01e-34	5.17007	52.6612
Chr5:33695446-33695839	5	33695446	33695839	3e-24	0.278454	24.6718
Chr5:33722330-33722993	5	33722330	33722993	2.09e-31	2.02904	25.0444
Chr5:35280027-35280628	5	35280027	35280628	1.46e-09	8.37209	23.6888
Chr5:35280629-35280961	5	35280629	35280961	1.01e-15	5.60589	34.0769
Chr5:35380130-35385581	5	35380130	35385581	3.07e-10	14.4286	39.9125
Chr5:35385585-35388324	5	35385585	35388324	7.39e-30	4.7946	56.0342
Chr5:35388325-35388853	5	35388325	35388853	9.38e-28	0.763739	29.2798
Chr5:35388854-35389261	5	35388854	35389261	1.64e-33	1.56303	37.835
Chr5:35389263-35390659	5	35389263	35390659	3.59e-20	8.19017	46.0365
Chr5:35390708-35391871	5	35390708	35391871	1.36e-24	4.10807	40.9048
Chr5:35391873-35392240	5	35391873	35392240	3.8e-32	0.457787	36.8934
Chr5:35392243-35392639	5	35392243	35392639	2.58e-32	1.89844	32.6876
Chr5:35392640-35396041	5	35392640	35396041	2.72e-16	12.3571	50.1931
Chr5:35396083-35397456	5	35396083	35397456	1.43e-25	5.4961	53.3205
Chr5:35397458-35398033	5	35397458	35398033	2.58e-39	1.56515	42.7016
Chr5:35398034-35399707	5	35398034	35399707	3.42e-24	4.24431	52.1139
Chr5:35399708-35400391	5	35399708	35400391	1.05e-14	4.3036	47.6329
Chr5:35400427-35404303	5	35400427	35404303	1.42e-06	39.9151	65.3567
Chr5:37817325-37818377	5	37817325	37818377	7.1e-16	11.6335	59.7192
Chr5:37818378-37820883	5	37818378	37820883	3.62e-07	27.3358	59.1744
Chr5:37820964-37822442	5	37820964	37822442	2.2e-22	30.3313	77.9237
Chr5:37822443-37823762	5	37822443	37823762	3.16e-12	11.2374	47.101
Chr5:37823763-37824391	5	37823763	37824391	1.06e-20	1.40703	26.472
Chr5:37824405-37825246	5	37824405	37825246	4.61e-24	2.24817	24.2762
Chr5:37825295-37826631	5	37825295	37826631	7.55e-16	14.921	63.9823
Chr5:37826641-37827395	5	37826641	37827395	5.91e-24	5.22617	53.9346
Chr5:37827419-37828735	5	37827419	37828735	2.94e-30	6.04788	57.1964
Chr5:37828764-37830111	5	37828764	37830111	6.41e-21	8.47701	58.8872
Chr5:37830112-37833175	5	37830112	37833175	2.07e-12	22.7612	54.9199
Chr5:38276445-38277460	5	38276445	38277460	3.66e-23	2.9307	32.2762
Chr5:41742882-41746493	5	41742882	41746493	2.65e-06	30.6646	53.2642
Chr5:41752063-41754926	5	41752063	41754926	2.41e-31	8.63955	59.9612
Chr5:41754935-41757172	5	41754935	41757172	1.05e-32	6.38158	64.1718
Chr5:41757356-41760661	5	41757356	41760661	3.39e-10	26.4231	61.8882
Chr5:41760900-41761935	5	41760900	41761935	7.7e-34	5.75154	48.2642
Chr5:41761936-41762813	5	41761936	41762813	4.99e-32	7.71459	52.185
Chr5:41762814-41763749	5	41762814	41763749	1.44e-24	5.7596	45.3406
Chr5:41763750-41764247	5	41763750	41764247	2.3e-19	1.60649	22.3641
Chr5:41764270-41766063	5	41764270	41766063	1.51e-17	5.1584	49.5594
Chr5:41766064-41767458	5	41766064	41767458	4.14e-27	7.4223	67.4916
Chr5:41767522-41768894	5	41767522	41768894	7.28e-09	10.6179	31.6079
Chr5:66150172-66151138	5	66150172	66151138	5.58e-22	1.96147	35.7162
Chr5:67091036-67095486	5	67091036	67095486	1.3e-14	28.1508	64.2784
Chr5:67095490-67096380	5	67095490	67096380	3.7e-23	4.90859	49.7136
Chr5:67096388-67097600	5	67096388	67097600	3.26e-31	4.54225	50.2163
Chr5:67097621-67098712	5	67097621	67098712	0	4.83535	70.9933
Chr5:67098713-67100286	5	67098713	67100286	4.53e-36	4.92226	70.6153
Chr5:67100287-67101822	5	67100287	67101822	1.74e-28	6.29589	65.5441
Chr5:67101843-67104637	5	67101843	67104637	2.83e-13	20.424	56.3256
Chr5:67215136-67216502	5	67215136	67216502	6.15e-19	5.26127	39.1322
Chr5:67216509-67221404	5	67216509	67221404	4.69e-06	16.69	44.7609
Chr5:67221418-67223013	5	67221418	67223013	5.36e-34	7.34422	59.374
Chr5:67223061-67226073	5	67223061	67226073	1.64e-05	39.0371	65.3162
Chr5:67226128-67228565	5	67226128	67228565	2.32e-14	19.7417	57.2297
Chr5:67228569-67230300	5	67228569	67230300	5.36e-19	10.9584	62.7297
Chr5:67230301-67231094	5	67230301	67231094	5.28e-29	2.31823	38.0918
Chr5:67231099-67232308	5	67231099	67232308	2.36e-29	5.06129	47.9078
Chr5:67232310-67237278	5	67232310	67237278	9.75e-06	52.1245	73.7964
Chr5:67605873-67607523	5	67605873	67607523	2.66e-24	17.5162	76.0616
Chr5:67607526-67608055	5	67607526	67608055	1.34e-13	5.38082	27.9998
Chr5:72502206-72503923	5	72502206	72503923	5.52e-06	23.6391	45.1887
Chr5:72580423-72580916	5	72580423	72580916	2.44e-13	1.30794	26.4286
Chr5:72868145-72868735	5	72868145	72868735	5.4e-19	0.860891	19.1797
Chr5:73012786-73013847	5	73012786	73013847	0.000203	33.3727	51.9004
Chr5:73228613-73232186	5	73228613	73232186	0.000203	76.1532	52.4221
Chr5:73405103-73406480	5	73405103	73406480	0.000129	16.1499	32.4732
Chr5:73649437-73651368	5	73649437	73651368	1.94e-24	2.00208	40.6192
Chr5:73651369-73654792	5	73651369	73654792	9.86e-12	17.1997	42.1034
Chr5:75070422-75072380	5	75070422	75072380	7.28e-18	10.1156	57.2667
Chr5:75072450-75075670	5	75072450	75075670	5.48e-06	35.3255	60.3021
Chr5:75075671-75076214	5	75075671	75076214	1e-36	2.25579	47.8034
Chr5:75076215-75077279	5	75076215	75077279	8.63e-38	5.44342	60.5986
Chr5:75077280-75083103	5	75077280	75083103	4.71e-08	26.098	56.8986
Chr5:75083104-75084889	5	75083104	75084889	1.9e-24	13.4998	74.7612
Chr5:75084954-75087645	5	75084954	75087645	3.81e-06	25.6242	45.6507
Chr5:75148238-75149596	5	75148238	75149596	4.74e-15	14.8683	60.2229
Chr5:75149619-75151277	5	75149619	75151277	2.5e-34	4.69574	61.1659
Chr5:75151278-75152946	5	75151278	75152946	3.48e-24	4.43208	61.2962
Chr5:75152947-75153384	5	75152947	75153384	2.31e-35	1.94126	56.2322
Chr5:75153385-75154579	5	75153385	75154579	7.71e-31	1.59808	50.7169
Chr5:75154580-75156031	5	75154580	75156031	2.66e-17	3.88066	37.4584
Chr5:75977505-75978335	5	75977505	75978335	2.58e-13	5.82627	26.89
Chr5:92391978-92393164	5	92391978	92393164	0.000644	41.6994	58.0218
Chr5:92809616-92812993	5	92809616	92812993	7.14e-05	68.1437	46.1441
Chr5:93042917-93044260	5	93042917	93044260	1.48e-12	17.8256	51.0619
Chr5:93044261-93044800	5	93044261	93044800	1.69e-24	2.21961	33.3433
Chr5:93044801-93045367	5	93044801	93045367	1.12e-21	1.12274	22.2836
Chr5:98167719-98169160	5	98167719	98169160	2.45e-40	0.897856	42.4687
Chr5:98169208-98171715	5	98169208	98171715	2.02e-11	24.1321	61.951
Chr5:98177063-98180761	5	98177063	98180761	2.14e-06	25.6054	50.0221
Chr5:98180763-98182675	5	98180763	98182675	1.99e-25	5.12136	53.681
Chr5:98182676-98185095	5	98182676	98185095	4.81e-17	17.6112	68.3695
Chr5:98185096-98185585	5	98185096	98185585	1.06e-19	2.09293	22.8013
Chr5:98185930-98186348	5	98185930	98186348	2.06e-19	0.70392	26.2779
Chr5:98186350-98187973	5	98186350	98187973	5.21e-19	10.4597	60.9504
Chr5:98187974-98190591	5	98187974	98190591	4.28e-09	17.4576	57.7947
Chr5:98254972-98257693	5	98254972	98257693	4.39e-11	26.9944	67.2873
Chr5:99401817-99405362	5	99401817	99405362	3.98e-07	82.998	65.4747
Chr5:101537323-101539321	5	101537323	101539321	9.22e-17	16.8057	57.4086
Chr5:101647054-101648145	5	101647054	101648145	5.17e-14	20.7973	59.1323
Chr5:101648147-101651556	5	101648147	101651556	0.00101166	36.8293	57.6948
Chr5:101651557-101657703	5	101651557	101657703	1.81e-05	52.1243	72.0469
Chr5:101657704-101659252	5	101657704	101659252	9.22e-36	12.4834	78.0551
Chr5:101659253-101659865	5	101659253	101659865	1.85e-27	7.25666	59.1805
Chr5:101659866-101662081	5	101659866	101662081	4.61e-21	16.9555	73.4986
Chr5:101662139-101663630	5	101662139	101663630	6.3e-15	9.20678	53.9915
Chr5:101663633-101664058	5	101663633	101664058	3.3e-14	1.23234	28.3206
Chr5:101664059-101664547	5	101664059	101664547	3.41e-32	1.08882	36.575
Chr5:101664548-101664908	5	101664548	101664908	1.68e-16	0.857917	36.4533
Chr5:101664909-101665733	5	101664909	101665733	2.81e-19	2.47748	36.1915
Chr5:101665745-101667518	5	101665745	101667518	2.89e-19	13.9677	54.9186
Chr5:101667603-101669168	5	101667603	101669168	2.78e-34	9.07482	63.3999
Chr5:103692683-103693624	5	103692683	103693624	2.21e-08	4.76422	34.4725
Chr5:106445702-106448378	5	106445702	106448378	4.18e-05	41.0245	67.2513
Chr5:106448403-106451415	5	106448403	106451415	2.08e-09	17.3757	45.5161
Chr5:106451420-106453370	5	106451420	106453370	1e-22	8.12522	56.253
Chr5:106453408-106454245	5	106453408	106454245	2.93e-26	3.04411	54.7467
Chr5:106454246-106457186	5	106454246	106457186	2.05e-24	10.9827	58.8948
Chr5:106457187-106457858	5	106457187	106457858	5.6e-45	1.98912	57.6962
Chr5:106457859-106458382	5	106457859	106458382	7.02e-26	2.76999	43.9946
Chr5:106458384-106458675	5	106458384	106458675	5.18e-18	0.819774	23.6092
Chr5:106458681-106459397	5	106458681	106459397	1.06e-25	2.08717	32.2773
Chr5:106459398-106460627	5	106459398	106460627	4.68e-29	8.9974	57.7042
Chr5:106460659-106463767	5	106460659	106463767	6.6e-15	16.5427	57.2211
Chr5:106463768-106465221	5	106463768	106465221	3.45e-28	6.25784	63.362
Chr5:106465222-106466380	5	106465222	106466380	4.07e-41	8.78042	67.1741
Chr5:106466381-106467594	5	106466381	106467594	3.06e-24	12.4571	61.2125
Chr5:106467595-106469688	5	106467595	106469688	2.01e-21	17.3956	65.0862
Chr5:106469689-106470898	5	106469689	106470898	2.24e-25	6.19983	57.1368
Chr5:106470902-106474198	5	106470902	106474198	6.86e-10	33.3549	65.5764
Chr5:106559775-106561250	5	106559775	106561250	4.95e-07	49.8634	71.0102
Chr5:106561253-106564505	5	106561253	106564505	0.000359	43.7897	61.956
Chr5:107718150-107721303	5	107718150	107721303	4.52e-13	16.8916	54.4631
Chr5:107721304-107721716	5	107721304	107721716	2.69e-34	2.16228	40.5695
Chr5:107721717-107723326	5	107721717	107723326	7.65e-40	4.75753	60.0953
Chr5:107723334-107724026	5	107723334	107724026	0	2.06149	64.3211
Chr5:107724043-107725054	5	107724043	107725054	2.28e-33	6.37254	49.959
Chr5:107725055-107725906	5	107725055	107725906	1.6e-34	2.25174	48.0512
Chr5:107725907-107726747	5	107725907	107726747	3.61e-38	3.72984	53.2358
Chr5:107726748-107729690	5	107726748	107729690	9.06e-14	22.8325	66.2067
Chr5:108694562-108695057	5	108694562	108695057	6.27e-25	0.613977	23.0896
Chr5:111025110-111027798	5	111025110	111027798	2.96e-05	82.9293	59.5351
Chr5:111043302-111047189	5	111043302	111047189	0.000314	70.1058	47.6009
Chr5:111051337-111055393	5	111051337	111055393	1.08e-06	79.5537	54.7881
Chr5:111420297-111420945	5	111420297	111420945	2.42e-05	39.8034	59.9453
Chr5:111576897-111581066	5	111576897	111581066	2.9e-09	72.8699	42.6902
Chr5:112619631-112625438	5	112619631	112625438	8.48e-06	80.7752	61.6404
Chr5:112625439-112626752	5	112625439	112626752	8.37e-05	65.7889	42.3485
Chr5:118028440-118029027	5	118028440	118029027	6.21e-17	3.67161	25.1438
Chr5:118513878-118515353	5	118513878	118515353	1.05e-10	14.2878	36.1166
Chr5:118874370-118877492	5	118874370	118877492	6.64e-14	40.815	74.8303
Chr5:118877493-118879826	5	118877493	118879826	0.00069	39.0306	62.697
Chr5:119055173-119058028	5	119055173	119058028	0.000613	71.3056	49.9824
Chr5:119137717-119140142	5	119137717	119140142	7.06e-06	77.5301	52.5317
Chr5:119656041-119658632	5	119656041	119658632	4.98e-10	29.7049	57.039
Chr5:119658649-119661689	5	119658649	119661689	6.21e-14	12.3783	57.8227
Chr5:119661690-119663549	5	119661690	119663549	2.82e-18	14.552	59.3031
Chr5:119663550-119667814	5	119663550	119667814	3.68e-09	27.6881	62.0816
Chr5:119667815-119669074	5	119667815	119669074	5.64e-16	22.6037	62.6622
Chr5:119669075-119670187	5	119669075	119670187	4.72e-16	15.566	46.7979
Chr5:119670778-119671476	5	119670778	119671476	3.46e-18	1.88753	30.2683
Chr5:119671477-119672545	5	119671477	119672545	1.89e-30	4.37926	44.6338
Chr5:119672592-119674511	5	119672592	119674511	1.4e-27	12.8981	69.5515
Chr5:119674512-119678140	5	119674512	119678140	8.8e-08	31.7202	63.6365
Chr5:119678141-119680641	5	119678141	119680641	3.34e-19	13.8715	59.2045
Chr5:119680647-119682644	5	119680647	119682644	8.84e-13	11.8437	59.2379
Chr5:119682645-119684117	5	119682645	119684117	6.19e-20	12.8714	62.2146
Chr5:119684283-119686359	5	119684283	119686359	3.48e-21	9.81259	65.738
Chr5:119686360-119687586	5	119686360	119687586	1.75e-14	7.8499	41.0754
Chr5:119795079-119797224	5	119795079	119797224	1.54e-25	7.63297	53.175
Chr5:119797225-119800029	5	119797225	119800029	2.72e-26	6.95383	54.2144
Chr5:119800113-119803173	5	119800113	119803173	9.1e-15	13.341	50.098
Chr5:119803190-119803916	5	119803190	119803916	2.67e-32	3.12676	42.5052
Chr5:119803917-119804735	5	119803917	119804735	1.41e-32	1.87359	46.5419
Chr5:119804736-119807532	5	119804736	119807532	3.42e-41	5.02456	63.7456
Chr5:119807533-119811160	5	119807533	119811160	3.28e-05	29.7734	58.2012
Chr5:119829344-119831481	5	119829344	119831481	6.36e-19	17.2675	55.6612
Chr5:119831517-119832642	5	119831517	119832642	7.12e-36	4.59576	58.0311
Chr5:119832657-119835586	5	119832657	119835586	6.29e-21	8.97799	50.8631
Chr5:119835587-119837241	5	119835587	119837241	1.95e-31	7.93406	67.3659
Chr5:119837242-119839295	5	119837242	119839295	0	3.79091	67.2152
Chr5:119839308-119840576	5	119839308	119840576	3.94e-34	6.00551	57.9247
Chr5:119840591-119843552	5	119840591	119843552	3.51e-26	3.59159	54.8658
Chr5:119843559-119846339	5	119843559	119846339	3.47e-10	17.0266	49.6631
Chr5:120424536-120426614	5	120424536	120426614	1.27e-13	4.0275	26.3126
Chr5:120426616-120427837	5	120426616	120427837	8.66e-16	8.27321	40.3928
Chr5:120427838-120429911	5	120427838	120429911	1.8e-05	14.2534	38.6043
Chr5:120429912-120431642	5	120429912	120431642	4.66e-08	14.0144	38.4307
Chr5:120431643-120432250	5	120431643	120432250	2.55e-28	1.34349	28.9981
Chr5:120432254-120434510	5	120432254	120434510	1.05e-13	6.33682	35.9906
Chr5:120434512-120435504	5	120434512	120435504	2.01e-16	6.13435	41.1216
Chr5:120435534-120436342	5	120435534	120436342	1.46e-16	4.36851	30.0324
Chr5:120436358-120437632	5	120436358	120437632	7.42e-20	5.73363	42.4877
Chr5:120437633-120438553	5	120437633	120438553	1.14e-17	5.234	54.776
Chr5:120438554-120439982	5	120438554	120439982	1.08e-08	24.6735	49.5795
Chr5:120439983-120440466	5	120439983	120440466	2.24e-08	14.5589	40.3971
Chr5:120682159-120683670	5	120682159	120683670	0.000353	43.8493	67.3535
Chr5:120694538-120694976	5	120694538	120694976	0.000498	44.5081	67.506
Chr5:121924016-121925880	5	121924016	121925880	0.000132	35.7915	62.3162
Chr5:124162603-124165831	5	124162603	124165831	3e-06	79.756	59.5729
Chr5:128598422-128599950	5	128598422	128599950	1.52e-14	8.20343	41.6614
Chr5:128599951-128600743	5	128599951	128600743	1.77e-16	3.39902	28.7222
Chr5:128601172-128601841	5	128601172	128601841	1.81e-16	3.17756	33.5421
Chr5:135684383-135688681	5	135684383	135688681	0.000118	66.685	52.969
Chr5:135800223-135802790	5	135800223	135802790	2.56e-05	73.8854	50.6387
Chr5:137348765-137350103	5	137348765	137350103	4.75e-07	8.03935	28.5643
Chr5:138275199-138276710	5	138275199	138276710	0.0001	37.5062	55.2268
Chr5:138820956-138821706	5	138820956	138821706	1.94e-05	20.3717	43.6017
Chr5:139535479-139536536	5	139535479	139536536	6e-13	7.21798	37.9085
Chr5:139536537-139539328	5	139536537	139539328	1.3e-06	23.9722	60.7905
Chr5:139539329-139540689	5	139539329	139540689	5.46e-26	4.0171	59.2698
Chr5:139540690-139541622	5	139540690	139541622	1.23e-26	5.914	52.4575
Chr5:139541623-139543692	5	139541623	139543692	5.21e-21	5.71727	46.6867
Chr5:139543693-139544180	5	139543693	139544180	1.4e-34	1.02481	37.7386
Chr5:139544184-139544815	5	139544184	139544815	2.85e-29	0.971245	42.4959
Chr5:139544842-139546660	5	139544842	139546660	2.38e-22	5.51043	48.5297
Chr5:139546662-139547141	5	139546662	139547141	1.68e-38	0.918034	35.5986
Chr5:139547143-139547621	5	139547143	139547621	5.75e-22	2.44722	44.7452
Chr5:139547622-139548666	5	139547622	139548666	1.8e-12	1.60986	32.5508
Chr5:139548667-139550183	5	139548667	139550183	4.39e-13	7.48572	51.6577
Chr5:139550186-139551888	5	139550186	139551888	3.07e-36	6.46076	64.0525
Chr5:139551889-139553223	5	139551889	139553223	3.03e-15	14.2607	53.5008
Chr5:139553224-139554709	5	139553224	139554709	5.02e-13	14.0339	53.3579
Chr5:139554717-139557268	5	139554717	139557268	1.19e-07	28.8038	58.1632
Chr5:139557269-139558504	5	139557269	139558504	8.2e-13	11.6348	44.2367
Chr5:140579763-140585265	5	140579763	140585265	5.01e-09	71.1248	44.7822
Chr5:140606577-140607425	5	140606577	140607425	6.79e-24	1.96721	19.3475
Chr5:141521062-141527320	5	141521062	141527320	1.77e-05	78.0235	61.0314
Chr5:143253451-143253788	5	143253451	143253788	1.41e-11	26.7773	66.5057
Chr5:143253793-143254040	5	143253793	143254040	2.16e-06	16.0464	46.3557
Chr5:143254045-143254476	5	143254045	143254476	3.95e-07	47.2343	78.4068
Chr5:143370006-143371212	5	143370006	143371212	1.58e-08	10.8953	33.4687
Chr5:144354567-144357772	5	144354567	144357772	7.25e-05	26.3875	49.0944
Chr5:144546180-144546720	5	144546180	144546720	1.13e-19	2.01721	25.8806
Chr5:144546722-144548356	5	144546722	144548356	1.23e-14	6.95692	33.5385
Chr5:144911700-144915178	5	144911700	144915178	0.000882	63.2241	46.0813
Chr5:145114274-145114843	5	145114274	145114843	2.26e-13	3.55756	24.6577
Chr5:147185463-147186621	5	147185463	147186621	1.75e-12	8.23319	36.9611
Chr5:147186640-147187750	5	147186640	147187750	2.98e-31	2.35232	46.0162
Chr5:147187783-147188786	5	147187783	147188786	8.61e-29	2.1004	35.6257
Chr5:147188787-147189210	5	147188787	147189210	2.05e-23	0.910241	30.268
Chr5:147189211-147190197	5	147189211	147190197	1.76e-27	1.52123	35.481
Chr5:147190207-147191565	5	147190207	147191565	1.49e-15	6.57177	47.934
Chr5:147191576-147193327	5	147191576	147193327	5.26e-14	19.4002	55.5218
Chr5:147221768-147223597	5	147221768	147223597	4.56e-15	5.00023	37.9255
Chr5:147268190-147270162	5	147268190	147270162	3.94e-25	5.15813	53.1407
Chr5:147270163-147271339	5	147270163	147271339	1.13e-27	5.22623	45.3786
Chr5:147271340-147273798	5	147271340	147273798	1.43e-16	17.7145	58.3697
Chr5:147273799-147274962	5	147273799	147274962	8.93e-35	2.77105	56.0369
Chr5:147275036-147277858	5	147275036	147277858	4.42e-28	4.55979	56.3479
Chr5:147277859-147283895	5	147277859	147283895	1.79e-05	54.9787	70.1064
Chr5:147299038-147300232	5	147299038	147300232	7.92e-24	3.83293	40.7467
Chr5:147300336-147302151	5	147300336	147302151	4.15e-35	4.20488	56.3506
Chr5:147302152-147304531	5	147302152	147304531	6.17e-32	4.81242	49.5942
Chr5:147304559-147305323	5	147304559	147305323	0	0.740666	49.3566
Chr5:147305324-147306414	5	147305324	147306414	2.18e-36	2.57266	44.4422
Chr5:147306425-147306827	5	147306425	147306827	4.73e-32	1.45611	33.5001
Chr5:147306828-147307733	5	147306828	147307733	2.04e-25	3.62725	45.8507
Chr5:147307734-147312121	5	147307734	147312121	7.96e-16	16.3076	56.6608
Chr5:147312122-147314751	5	147312122	147314751	1.63e-27	5.3727	51.1383
Chr5:147314760-147315683	5	147314760	147315683	1.54e-28	2.03215	44.9335
Chr5:147315695-147318722	5	147315695	147318722	7.32e-09	18.4814	48.7884
Chr5:147720937-147724204	5	147720937	147724204	1.34e-05	31.827	58.7481
Chr5:147724255-147725407	5	147724255	147725407	8.78e-22	3.16097	43.0207
Chr5:147725408-147725899	5	147725408	147725899	1.88e-19	1.40687	31.5223
Chr5:147725900-147726480	5	147725900	147726480	5.96e-27	0.722997	27.6971
Chr5:147726481-147727672	5	147726481	147727672	1.53e-14	16.3272	53.5702
Chr5:147751871-147753245	5	147751871	147753245	2.2e-17	4.90894	31.9322
Chr5:149496129-149499772	5	149496129	149499772	6.69e-05	75.2233	58.243
Chr6:3763693-3765479	6	3763693	3765479	7.37e-10	11.4443	36.3409
Chr6:6212161-6216856	6	6212161	6216856	0.0013537	62.4604	48.3477
Chr6:6844859-6850240	6	6844859	6850240	6.34e-06	33.7356	55.7723
Chr6:6850270-6853271	6	6850270	6853271	6.74e-11	17.8761	48.5821
Chr6:6853430-6855950	6	6853430	6855950	2.34e-12	14.0132	51.6612
Chr6:6856026-6859798	6	6856026	6859798	5.16e-18	6.93254	46.138
Chr6:6859799-6860886	6	6859799	6860886	2.99e-24	4.80767	43.5169
Chr6:6860897-6862787	6	6860897	6862787	2.04e-17	6.20452	43.139
Chr6:6862790-6863696	6	6862790	6863696	2.85e-19	2.11634	30.2025
Chr6:6863697-6864798	6	6863697	6864798	5.81e-11	5.23667	30.6181
Chr6:6864804-6868669	6	6864804	6868669	2.86e-11	21.7384	53.0904
Chr6:6868670-6873270	6	6868670	6873270	8.37e-22	10.422	58.7692
Chr6:6873271-6874817	6	6873271	6874817	8.07e-25	2.5409	52.5098
Chr6:6874818-6877872	6	6874818	6877872	7.48e-16	8.87805	52.0857
Chr6:6877953-6879337	6	6877953	6879337	3.62e-26	5.01984	41.5758
Chr6:6879339-6880255	6	6879339	6880255	1.14e-34	5.63086	50.7195
Chr6:6880462-6881607	6	6880462	6881607	1.15e-28	3.0016	39.9203
Chr6:7555072-7556281	6	7555072	7556281	9.57e-18	1.25324	26.8805
Chr6:14898167-14899578	6	14898167	14899578	5.3e-05	39.1918	62.4355
Chr6:14899780-14900883	6	14899780	14900883	1.81e-18	3.51213	33.3224
Chr6:17306538-17307906	6	17306538	17307906	1.56e-22	2.56969	28.1359
Chr6:22288172-22289356	6	22288172	22289356	9.75e-27	3.04021	38.2507
Chr6:22289360-22291777	6	22289360	22291777	1.99e-08	42.0762	71.2391
Chr6:23244565-23246567	6	23244565	23246567	5.11e-14	23.2059	65.4038
Chr6:23246568-23247748	6	23246568	23247748	8.93e-26	4.93434	44.6454
Chr6:23247749-23248523	6	23247749	23248523	4.47e-27	1.56408	38.2734
Chr6:23248525-23249509	6	23248525	23249509	3.67e-28	1.88202	40.9595
Chr6:23249510-23250500	6	23249510	23250500	1.89e-10	6.46133	38.3032
Chr6:23250539-23253369	6	23250539	23253369	9.6e-18	17.1777	62.9455
Chr6:23253370-23254660	6	23253370	23254660	5.45e-17	12.6807	58.4873
Chr6:23260124-23261734	6	23260124	23261734	2.98e-07	24.3239	53.9257
Chr6:28916691-28920892	6	28916691	28920892	2.36e-05	77.4279	60.5127
Chr6:29430459-29433198	6	29430459	29433198	8.52e-05	63.0665	43.5317
Chr6:29433199-29433675	6	29433199	29433675	7.3e-12	4.38657	28.1802
Chr6:29526837-29527484	6	29526837	29527484	1.3e-15	2.0447	19.4042
Chr6:29527488-29529337	6	29527488	29529337	5.3e-05	25.4666	49.9994
Chr6:30171256-30173238	6	30171256	30173238	1.66e-19	19.8675	64.9799
Chr6:30173249-30173863	6	30173249	30173863	1.99e-43	2.46408	52.2435
Chr6:30173865-30174408	6	30173865	30174408	8.01e-27	0.78905	41.3583
Chr6:30174409-30175633	6	30174409	30175633	3.47e-39	1.22957	45.4693
Chr6:30175636-30176328	6	30175636	30176328	1.49e-32	2.29121	44.2844
Chr6:30176336-30178060	6	30176336	30178060	5.54e-34	10.4085	70.9826
Chr6:30178061-30179720	6	30178061	30179720	6.71e-14	15.5885	62.8105
Chr6:30676740-30680661	6	30676740	30680661	1.01e-05	70.8982	50.3164
Chr6:30734757-30736675	6	30734757	30736675	3.09e-05	70.0074	38.1908
Chr6:30958855-30959462	6	30958855	30959462	8.34e-16	1.25951	21.5413
Chr6:31635074-31638650	6	31635074	31638650	6.83e-05	63.5259	47.0445
Chr6:34544366-34548795	6	34544366	34548795	3.18e-06	86.3247	63.7201
Chr6:38354039-38354458	6	38354039	38354458	1.5e-24	0.327054	17.2584
Chr6:38354467-38355959	6	38354467	38355959	1.09e-07	11.8692	43.1797
Chr6:38660431-38663092	6	38660431	38663092	0.000441	40.4775	26.0969
Chr6:49212972-49213936	6	49212972	49213936	1.25e-10	12.9159	37.9722
Chr6:49213949-49214337	6	49213949	49214337	5.3e-28	0.683761	33.7256
Chr6:49214338-49215110	6	49214338	49215110	1.9e-30	1.69584	51.2972
Chr6:49215111-49215683	6	49215111	49215683	4.16e-33	2.59794	48.6549
Chr6:49215775-49217907	6	49215775	49217907	2.1e-39	10.1014	71.448
Chr6:49217908-49218409	6	49217908	49218409	3.69e-30	2.4138	51.7742
Chr6:49218510-49222440	6	49218510	49222440	5.31e-15	22.7763	67.7048
Chr6:49817784-49822287	6	49817784	49822287	1.57e-05	37.089	60.7093
Chr6:49822292-49822863	6	49822292	49822863	5.48e-36	1.09284	37.0343
Chr6:51169039-51170508	6	51169039	51170508	6.91e-18	20.9894	55.6999
Chr6:51170509-51172100	6	51170509	51172100	4.36e-18	5.36486	52.4027
Chr6:51172140-51173820	6	51172140	51173820	1.51e-32	5.74629	62.9938
Chr6:51173821-51175545	6	51173821	51175545	5.82e-31	12.7515	65.7787
Chr6:51175606-51178559	6	51175606	51178559	1.77e-32	7.32282	71.4997
Chr6:51178598-51180318	6	51178598	51180318	1.83e-13	5.57908	51.8468
Chr6:51180320-51183942	6	51180320	51183942	1.58e-38	15.5391	83.4806
Chr6:51183943-51187534	6	51183943	51187534	2.04e-16	33.6405	74.8938
Chr6:52000360-52006077	6	52000360	52006077	6.78e-05	59.7974	79.8689
Chr6:52006084-52010458	6	52006084	52010458	1.2e-08	48.8145	77.163
Chr6:52143698-52150987	6	52143698	52150987	4.44e-05	51.0686	69.9142
Chr6:52150998-52154890	6	52150998	52154890	1.91e-25	17.5135	68.6225
Chr6:52155117-52157916	6	52155117	52157916	1.27e-21	11.5346	57.2762
Chr6:52157917-52158601	6	52157917	52158601	5.77e-14	0.401151	25.3357
Chr6:52158602-52160193	6	52158602	52160193	4.74e-10	11.6651	38.3467
Chr6:52160194-52162848	6	52160194	52162848	1.22e-10	20.1807	55.0788
Chr6:52162849-52164405	6	52162849	52164405	4.61e-14	14.586	62.5352
Chr6:52164406-52165754	6	52164406	52165754	1.19e-40	6.37567	67.6322
Chr6:52165755-52168418	6	52165755	52168418	3.31e-17	11.6647	57.76
Chr6:52168555-52169578	6	52168555	52169578	4.58e-10	11.0404	58.8457
Chr6:52169593-52170732	6	52169593	52170732	3e-20	8.40304	58.6037
Chr6:52170767-52172733	6	52170767	52172733	8.88e-13	13.6372	50.9628
Chr6:52172734-52175646	6	52172734	52175646	3.66e-23	5.83011	49.5297
Chr6:52175647-52176013	6	52175647	52176013	2.23e-28	2.10531	44.8436
Chr6:52176021-52177531	6	52176021	52177531	7.71e-38	3.82975	62.9537
Chr6:52177532-52180234	6	52177532	52180234	1.72e-33	5.95909	64.4843
Chr6:52180334-52185356	6	52180334	52185356	8.82e-21	13.7935	59.2036
Chr6:52185362-52190159	6	52185362	52190159	1.89e-23	11.86	57.7902
Chr6:52190168-52191233	6	52190168	52191233	2.15e-30	3.55357	53.0108
Chr6:52191234-52191602	6	52191234	52191602	3.71e-19	2.26123	23.9556
Chr6:52191603-52192330	6	52191603	52192330	1.3e-15	2.92871	26.6805
Chr6:52192331-52195529	6	52192331	52195529	5.98e-39	8.00238	72.7886
Chr6:52195530-52200379	6	52195530	52200379	1.69e-14	17.2313	61.127
Chr6:52200412-52202794	6	52200412	52202794	7.52e-23	16.8378	67.5195
Chr6:52202795-52203910	6	52202795	52203910	3.91e-41	2.56082	56.9415
Chr6:52203913-52204399	6	52203913	52204399	1.27e-17	4.19934	47.6302
Chr6:52204457-52205196	6	52204457	52205196	1.86e-21	5.37625	41.6667
Chr6:52205212-52206375	6	52205212	52206375	0	7.16623	68.9558
Chr6:52206397-52208508	6	52206397	52208508	5.6e-45	5.29123	61.2658
Chr6:52208509-52209799	6	52208509	52209799	3.25e-24	10.5868	52.8642
Chr6:52209803-52211844	6	52209803	52211844	2.56e-13	12.0781	43.4645
Chr6:52211848-52213175	6	52211848	52213175	5.69e-38	6.85978	53.7122
Chr6:52213194-52215764	6	52213194	52215764	5.45e-17	11.9735	61.2941
Chr6:52215765-52216998	6	52215765	52216998	0	7.26875	69.9472
Chr6:52217002-52217555	6	52217002	52217555	7.56e-26	3.76314	48.3583
Chr6:52217556-52218813	6	52217556	52218813	2.81e-32	7.48281	64.9067
Chr6:52218834-52220766	6	52218834	52220766	2.01e-24	36.0326	83.6775
Chr6:52223549-52225438	6	52223549	52225438	1.85e-24	16.7319	62.4243
Chr6:52225463-52226115	6	52225463	52226115	1.8e-44	4.83926	61.0082
Chr6:52226116-52227018	6	52226116	52227018	1.27e-36	4.73485	68.8761
Chr6:52227019-52229251	6	52227019	52229251	2.29e-36	6.03896	63.1272
Chr6:52229257-52230259	6	52229257	52230259	0	2.77359	56.496
Chr6:52230260-52232371	6	52230260	52232371	2.93e-37	4.52454	61.8055
Chr6:52232375-52233557	6	52232375	52233557	4.2e-43	3.5956	69.6336
Chr6:52233558-52234235	6	52233558	52234235	1.61e-36	2.81509	49.4489
Chr6:52234236-52234676	6	52234236	52234676	6.2e-32	1.40768	39.6541
Chr6:52234689-52235763	6	52234689	52235763	3.11e-23	8.99233	52.2805
Chr6:52235792-52239857	6	52235792	52239857	3.35e-30	15.1761	74.4614
Chr6:52239858-52240818	6	52239858	52240818	2.64e-26	4.82695	44.3619
Chr6:52240821-52243933	6	52240821	52243933	1.81e-21	15.1188	62.0196
Chr6:52243934-52245153	6	52243934	52245153	3.05e-33	6.5441	64.3334
Chr6:52245154-52245653	6	52245154	52245653	7.84e-42	1.282	54.3401
Chr6:52245654-52246547	6	52245654	52246547	0	2.79439	62.3312
Chr6:52246548-52248772	6	52246548	52248772	1.4e-27	5.35168	52.899
Chr6:52248773-52251649	6	52248773	52251649	1.28e-26	8.0352	52.643
Chr6:52251650-52253136	6	52251650	52253136	3.94e-30	4.8547	57.2746
Chr6:52253137-52253825	6	52253137	52253825	0	2.74773	60.5569
Chr6:52253826-52257104	6	52253826	52257104	9.64e-40	12.9685	78.1531
Chr6:52257124-52259705	6	52257124	52259705	3.2e-44	6.6059	65.0181
Chr6:52259715-52260303	6	52259715	52260303	1.73e-32	3.72149	52.9512
Chr6:52260633-52261036	6	52260633	52261036	7.23e-19	1.76245	33.9356
Chr6:52261037-52263103	6	52261037	52263103	1.87e-35	4.60417	65.1346
Chr6:52263104-52266002	6	52263104	52266002	7.43e-40	6.18186	63.6669
Chr6:52266003-52270199	6	52266003	52270199	1.57e-36	6.9432	69.5905
Chr6:52270491-52273599	6	52270491	52273599	1.33e-08	27.3358	55.4802
Chr6:52273617-52274865	6	52273617	52274865	3.71e-25	12.0404	68.6804
Chr6:52275074-52280417	6	52275074	52280417	2.93e-07	41.4349	67.0687
Chr6:52287921-52291149	6	52287921	52291149	5.16e-15	38.9137	77.4426
Chr6:52291150-52292605	6	52291150	52292605	1.49e-09	19.6941	61.0474
Chr6:52309350-52310880	6	52309350	52310880	2.18e-19	14.4892	65.004
Chr6:52310881-52313703	6	52310881	52313703	0	4.09831	72.6294
Chr6:52313704-52314599	6	52313704	52314599	5.77e-38	4.85753	51.9274
Chr6:52314617-52316459	6	52314617	52316459	6.7e-22	8.32961	57.9009
Chr6:52316497-52316878	6	52316497	52316878	1.6e-26	0.933481	43.1182
Chr6:52316880-52318005	6	52316880	52318005	5.6e-18	9.22049	45.3211
Chr6:52318027-52321756	6	52318027	52321756	7.32e-36	7.08239	61.7642
Chr6:52321757-52323171	6	52321757	52323171	0	5.44073	68.0528
Chr6:53288029-53289054	6	53288029	53289054	6.57e-19	4.17651	41.7567
Chr6:53390610-53394710	6	53390610	53394710	4.62e-06	78.8312	61.211
Chr6:53818165-53818697	6	53818165	53818697	8.6e-17	2.47807	27.1441
Chr6:53818698-53819578	6	53818698	53819578	8.27e-17	7.03104	35.7856
Chr6:53819596-53820203	6	53819596	53820203	6.06e-13	3.8959	24.7084
Chr6:53820213-53820712	6	53820213	53820712	1.44e-22	0.25731	20.7337
Chr6:53964641-53968164	6	53964641	53968164	1.65e-08	87.7082	65.7993
Chr6:54568026-54572407	6	54568026	54572407	4.23e-07	78.9126	60.5342
Chr6:54757651-54761884	6	54757651	54761884	0.000174	63.8948	45.0511
Chr6:64644589-64650051	6	64644589	64650051	9.32e-05	58.8408	44.8441
Chr6:64721366-64728076	6	64721366	64728076	3.52e-07	46.1862	75.544
Chr6:64728088-64729163	6	64728088	64729163	9.87e-25	3.14982	45.0375
Chr6:64729164-64729973	6	64729164	64729973	1.32e-24	1.24155	41.4862
Chr6:64729974-64731661	6	64729974	64731661	3.47e-33	8.15171	62.6522
Chr6:64731662-64734645	6	64731662	64734645	1.18e-15	4.69577	40.8844
Chr6:65671846-65672668	6	65671846	65672668	8.29e-20	1.56924	26.4003
Chr6:65672718-65677245	6	65672718	65677245	3.08e-05	34.5342	53.9444
Chr6:70955532-70956576	6	70955532	70956576	2.13e-28	5.21744	52.6494
Chr6:70956581-70956972	6	70956581	70956972	2.92e-37	0.961538	34.7338
Chr6:70956993-70959863	6	70956993	70959863	2.57e-07	23.8854	45.2445
Chr6:72675200-72678033	6	72675200	72678033	0.000203	76.7511	54.018
Chr6:72693100-72696899	6	72693100	72696899	2.67e-07	81.8311	57.0513
Chr6:72788485-72788940	6	72788485	72788940	2.51e-21	0	21.6269
Chr6:82040904-82042140	6	82040904	82042140	2.96e-09	6.77939	31.9308
Chr6:82773471-82774094	6	82773471	82774094	8.25e-30	0.398705	22.3632
Chr6:83068424-83069005	6	83068424	83069005	1.95e-27	5.28624	55.5567
Chr6:83069006-83069643	6	83069006	83069643	6.95e-34	2.84391	42.0991
Chr6:83069644-83070139	6	83069644	83070139	1.45e-35	2.94911	47.2051
Chr6:83070140-83070644	6	83070140	83070644	8.57e-27	2.3319	37.2211
Chr6:83070645-83071455	6	83070645	83071455	1.07e-30	1.55942	36.1872
Chr6:83086971-83087890	6	83086971	83087890	8.34e-13	6.51961	28.2022
Chr6:83690974-83694442	6	83690974	83694442	7.84e-08	19.9415	44.0567
Chr6:83694443-83700261	6	83694443	83700261	5.82e-07	25.0821	49.4034
Chr6:83700319-83702487	6	83700319	83702487	8.65e-33	7.81688	56.4765
Chr6:83702510-83703584	6	83702510	83703584	3.22e-38	4.37463	65.1841
Chr6:83703614-83708961	6	83703614	83708961	5.88e-20	14.8663	59.8274
Chr6:83709161-83711112	6	83709161	83711112	2.02e-22	5.32325	40.6264
Chr6:83711116-83711870	6	83711116	83711870	6.9e-20	1.17326	21.6466
Chr6:83711875-83713190	6	83711875	83713190	6.31e-20	10.5047	50.2932
Chr6:83713191-83715116	6	83713191	83715116	6.96e-20	10.7715	50.7454
Chr6:83715117-83716339	6	83715117	83716339	1.03e-30	11.08	73.6543
Chr6:83716340-83720852	6	83716340	83720852	8.02e-21	24.9156	76.179
Chr6:83721196-83726283	6	83721196	83726283	1.49e-06	57.852	77.6184
Chr6:84583561-84584454	6	84583561	84584454	1.8e-16	6.26857	41.3281
Chr6:84584455-84585262	6	84584455	84585262	1.81e-23	3.58012	42.3161
Chr6:84585263-84586089	6	84585263	84586089	4.07e-32	2.009	48.5581
Chr6:84586090-84587516	6	84586090	84587516	1.23e-22	7.58539	55.3114
Chr6:84587533-84588215	6	84587533	84588215	5.06e-29	0.624721	27.8007
Chr6:84588219-84589065	6	84588219	84589065	3.27e-16	1.6157	32.8348
Chr6:85186321-85187586	6	85186321	85187586	5.41e-19	8.43729	42.8602
Chr6:85187625-85188089	6	85187625	85188089	1.35e-21	0.774276	22.6811
Chr6:85188112-85188913	6	85188112	85188913	1.97e-39	2.51208	53.6872
Chr6:85188950-85190263	6	85188950	85190263	1.08e-37	7.49518	66.1732
Chr6:85190268-85191079	6	85190268	85191079	4.42e-28	6.80617	50.7052
Chr6:85511436-85511802	6	85511436	85511802	2.82e-08	8.54504	31.2566
Chr6:85512191-85512726	6	85512191	85512726	2.19e-17	3.63665	26.0559
Chr6:88193848-88194271	6	88193848	88194271	2.52e-15	2.16157	27.2302
Chr6:88194279-88195460	6	88194279	88195460	4.76e-21	13.3498	58.8308
Chr6:88195461-88196787	6	88195461	88196787	4.72e-30	9.71753	65.457
Chr6:88196788-88197460	6	88196788	88197460	9.65e-32	2.28488	49.7252
Chr6:88197470-88198573	6	88197470	88198573	2.13e-31	2.9828	38.7799
Chr6:88198594-88199240	6	88198594	88199240	3.41e-17	1.80735	28.763
Chr6:88199241-88200028	6	88199241	88200028	1.36e-36	2.95171	56.8404
Chr6:88200029-88201707	6	88200029	88201707	1.62e-15	16.59	61.3647
Chr6:88201708-88203918	6	88201708	88203918	2.78e-12	24.0465	61.6454
Chr6:88203932-88205956	6	88203932	88205956	1.53e-15	14.4494	55.5413
Chr6:88928853-88934037	6	88928853	88934037	2.39e-10	84.4933	56.3751
Chr6:88934038-88938312	6	88934038	88938312	7.08e-05	59.8102	37.4134
Chr6:92940064-92941433	6	92940064	92941433	2.8e-10	8.30874	31.7868
Chr6:92941434-92942601	6	92941434	92942601	4.11e-22	4.58404	41.3568
Chr6:97058931-97060500	6	97058931	97060500	4.15e-13	13.6797	39.7298
Chr6:97392684-97396708	6	97392684	97396708	6.77e-05	66.5297	40.0007
Chr6:99726181-99726525	6	99726181	99726525	3.21e-26	0.187891	25.3228
Chr6:99726531-99728905	6	99726531	99728905	4.62e-06	31.7907	51.289
Chr6:112488576-112489362	6	112488576	112489362	6.31e-05	32.5798	54.3111
Chr6:112489366-112489883	6	112489366	112489883	2.19e-17	4.9345	29.4293
Chr6:112971698-112974505	6	112971698	112974505	1.39e-05	45.4931	20.7548
Chr6:113019776-113026822	6	113019776	113026822	3.59e-06	80.3456	59.789
Chr6:113282449-113283449	6	113282449	113283449	1.48e-08	7.98215	28.6661
Chr6:114850858-114855865	6	114850858	114855865	6.92e-07	79.6007	52.691
Chr6:115982239-115985608	6	115982239	115985608	2.54e-05	73.5626	50.6712
Chr6:115994095-115994527	6	115994095	115994527	4.28e-19	2.06069	28.6481
Chr6:117166967-117168530	6	117166967	117168530	8.23e-10	12.8232	36.15
Chr6:117169007-117169864	6	117169007	117169864	3.9e-30	1.09769	36.5114
Chr6:120192385-120195761	6	120192385	120195761	3.24e-05	63.69	34.6661
Chr6:120591795-120595695	6	120591795	120595695	1.89e-05	70.883	51.8782
Chr6:122700824-122705027	6	122700824	122705027	0.000663	59.2019	36.6058
Chr6:125159191-125161863	6	125159191	125161863	6.24e-05	44.1132	64.9569
Chr6:125423084-125426036	6	125423084	125426036	1.93e-06	80.5297	60.936
Chr6:126162126-126163580	6	126162126	126163580	1.76e-08	11.3518	41.8211
Chr6:126163581-126164807	6	126163581	126164807	4.3e-29	2.62391	41.9149
Chr6:126164820-126166509	6	126164820	126166509	3.35e-06	19.5168	42.0629
Chr6:127149421-127150517	6	127149421	127150517	2.64e-16	1.22028	21.9232
Chr6:127150538-127151813	6	127150538	127151813	2.55e-31	0.652672	32.7086
Chr6:127151814-127152917	6	127151814	127152917	1.33e-20	2.12839	31.3237
Chr6:127152928-127154049	6	127152928	127154049	3.79e-20	3.47834	37.2434
Chr6:127154050-127155166	6	127154050	127155166	8.95e-24	3.83409	45.8009
Chr6:127155189-127158321	6	127155189	127158321	4.78e-17	31.1637	73.0092
Chr6:134206408-134209464	6	134206408	134209464	2.49e-06	77.0467	58.7601
Chr6:136472574-136479903	6	136472574	136479903	4.33e-06	81.8568	60.9197
Chr6:136487031-136489267	6	136487031	136489267	4.22e-05	63.7175	39.9427
Chr6:136529049-136536102	6	136529049	136536102	0.000109	56.3097	43.6195
Chr6:142568376-142570992	6	142568376	142570992	2.92e-11	33.6388	70.0128
Chr6:142570993-142572111	6	142570993	142572111	2.67e-21	3.26888	33.4094
Chr6:143149765-143154912	6	143149765	143154912	1.87e-05	79.1029	55.1278
Chr6:147262502-147263789	6	147262502	147263789	1.62e-10	11.8852	31.1466
Chr7:12928108-12928589	7	12928108	12928589	7.36e-08	6.19808	27.3092
Chr7:13007670-13008218	7	13007670	13008218	7.15e-05	61.8837	79.8793
Chr7:13043737-13044179	7	13043737	13044179	5.51e-13	3.04934	21.2197
Chr7:16061699-16062077	7	16061699	16062077	1.15e-06	32.1976	64.647
Chr7:16475331-16475917	7	16475331	16475917	1.41e-15	7.25363	31.6762
Chr7:16885191-16885480	7	16885191	16885480	3.88e-05	37.0585	65.3032
Chr7:16885774-16886075	7	16885774	16886075	1e-09	54.9473	87.6643
Chr7:19064750-19065866	7	19064750	19065866	4.73e-09	48.2089	73.1031
Chr7:19178470-19179380	7	19178470	19179380	7.34e-11	5.90329	27.8361
Chr7:19304876-19306227	7	19304876	19306227	2.26e-08	12.0705	37.6206
Chr7:19419645-19421221	7	19419645	19421221	5.67e-05	24.9333	44.1487
Chr7:19468502-19470336	7	19468502	19470336	0.000358	33.9339	61.0783
Chr7:19523426-19524013	7	19523426	19524013	4.25e-17	4.80853	28.9736
Chr7:24533862-24534319	7	24533862	24534319	5.94e-09	40.9121	71.1224
Chr7:24610904-24612025	7	24610904	24612025	3.21e-17	5.74468	30.6278
Chr7:24636498-24638212	7	24636498	24638212	1.39e-05	19.0575	37.771
Chr7:24869714-24870465	7	24869714	24870465	2.81e-09	40.1903	77.7882
Chr7:24943175-24944516	7	24943175	24944516	5.09e-07	13.1166	35.4918
Chr7:24944517-24945216	7	24944517	24945216	1.08e-08	4.91215	23.7201
Chr7:24954803-24955426	7	24954803	24955426	1.3e-05	12.4157	34.3828
Chr7:25009221-25010355	7	25009221	25010355	4.69e-05	16.1398	31.9736
Chr7:25687916-25688836	7	25687916	25688836	3.01e-29	1.09071	23.8914
Chr7:27332809-27333592	7	27332809	27333592	1.29e-15	2.16258	22.2462
Chr7:30453491-30454655	7	30453491	30454655	2.94e-08	15.7816	38.4464
Chr7:30634000-30635172	7	30634000	30635172	7.32e-15	5.07441	27.7205
Chr7:31053506-31056850	7	31053506	31056850	1.32e-05	63.4988	43.0819
Chr7:36691660-36694323	7	36691660	36694323	1.42e-06	33.1996	62.8532
Chr7:36694334-36695678	7	36694334	36695678	2e-05	30.2488	56.6064
Chr7:37770817-37771966	7	37770817	37771966	4.3e-29	0.951237	27.3762
Chr7:37772707-37773653	7	37772707	37773653	1.48e-14	3.26472	28.7662
Chr7:44462264-44462724	7	44462264	44462724	6.37e-05	46.5294	64.0043
Chr7:44462725-44464833	7	44462725	44464833	8.98e-06	34.2939	55.1828
Chr7:44839788-44840345	7	44839788	44840345	2.31e-07	17.7358	41.6202
Chr7:45168106-45170124	7	45168106	45170124	3.23e-06	30.2995	51.1613
Chr7:45174849-45176283	7	45174849	45176283	3.14e-11	6.75466	31.2226
Chr7:45176284-45177526	7	45176284	45177526	1.3e-11	7.55935	37.5114
Chr7:45181325-45182101	7	45181325	45182101	3.89e-09	9.36974	33.1865
Chr7:45405524-45406540	7	45405524	45406540	2.27e-07	13.6813	39.6453
Chr7:45406541-45406827	7	45406541	45406827	1.89e-17	1.8986	21.5791
Chr7:45406834-45408428	7	45406834	45408428	8.58e-10	30.0851	58.9855
Chr7:45797420-45798455	7	45797420	45798455	1.23e-05	15.5536	45.0136
Chr7:45833652-45834046	7	45833652	45834046	0.000397	18.2269	46.3334
Chr7:46374800-46376898	7	46374800	46376898	1.47e-05	35.3492	55.1176
Chr7:46377572-46379039	7	46377572	46379039	1.99e-07	19.2752	48.9247
Chr7:46840360-46845033	7	46840360	46845033	5.55e-08	83.5197	61.408
Chr7:48881630-48882460	7	48881630	48882460	1.52e-15	3.01839	30.9467
Chr7:49632524-49633746	7	49632524	49633746	3.58e-05	26.516	49.2386
Chr7:49633747-49635225	7	49633747	49635225	3.94e-33	2.36422	53.0821
Chr7:49635231-49636163	7	49635231	49636163	9.23e-22	7.86774	58.1252
Chr7:49636206-49637060	7	49636206	49637060	1.61e-20	5.18776	47.937
Chr7:49637061-49639151	7	49637061	49639151	1.39e-28	10.066	62.6599
Chr7:49639152-49641542	7	49639152	49641542	5.27e-05	37.6175	59.7022
Chr7:49677125-49679241	7	49677125	49679241	1.44e-16	22.0772	60.4733
Chr7:49904290-49908174	7	49904290	49908174	3.74e-06	39.1916	71.4036
Chr7:49908175-49909342	7	49908175	49909342	5.22e-39	4.24896	56.4997
Chr7:49909343-49911063	7	49909343	49911063	5.35e-27	4.35613	60.0673
Chr7:49911064-49912260	7	49911064	49912260	2.31e-33	5.52784	54.6349
Chr7:49912261-49914888	7	49912261	49914888	4.17e-12	15.9587	48.3502
Chr7:51622280-51625399	7	51622280	51625399	1.6e-15	3.85547	29.8408
Chr7:51625400-51627232	7	51625400	51627232	4.53e-26	3.47895	42.9615
Chr7:51627234-51632598	7	51627234	51632598	2.54e-06	14.5704	44.8492
Chr7:62348214-62349028	7	62348214	62349028	8.18e-05	28.213	49.9199
Chr7:66427175-66427799	7	66427175	66427799	2.77e-29	1.34157	31.4272
Chr7:66427800-66431584	7	66427800	66431584	2.07e-05	36.7928	55.5584
Chr7:67443861-67450086	7	67443861	67450086	5.38e-08	74.1597	47.7133
Chr7:70280429-70281241	7	70280429	70281241	1.56e-10	9.9407	42.8345
Chr7:70281242-70283828	7	70281242	70283828	1.54e-07	32.1629	54.2833
Chr7:70284161-70288139	7	70284161	70288139	0.000133	43.0759	55.9052
Chr7:70325914-70329407	7	70325914	70329407	8.18e-05	29.1699	55.3075
Chr7:70331197-70332069	7	70331197	70332069	4.9e-20	1.6278	28.6277
Chr7:70369758-70370676	7	70369758	70370676	5.37e-15	4.33557	31.2115
Chr7:73601846-73606952	7	73601846	73606952	1.38e-06	83.4273	65.0025
Chr7:79515002-79515611	7	79515002	79515611	7.26e-12	8.30148	26.5821
Chr7:79535659-79536385	7	79535659	79536385	4.07e-19	1.55327	28.9786
Chr7:79541965-79543407	7	79541965	79543407	8.63e-06	29.8739	47.0254
Chr7:79543408-79544303	7	79543408	79544303	1.09e-14	3.32358	37.7065
Chr7:79792173-79793057	7	79792173	79793057	1.63e-07	10.4132	33.5593
Chr7:80635756-80638710	7	80635756	80638710	2.33e-05	68.6118	46.4362
Chr7:81991762-81992212	7	81991762	81992212	4.25e-29	1.99286	31.8696
Chr7:82335680-82336229	7	82335680	82336229	4.51e-23	1.18738	26.2367
Chr7:96406183-96410681	7	96406183	96410681	2.04e-05	82.4681	62.6012
Chr7:97325503-97325809	7	97325503	97325809	5.49e-05	27.6069	53.9075
Chr7:98835332-98836493	7	98835332	98836493	2.31e-30	1.66963	39.069
Chr7:98836497-98838026	7	98836497	98838026	1.2e-14	11.6867	38.3552
Chr7:100931351-100931721	7	100931351	100931721	1.97e-17	2.40893	26.6338
Chr7:100979101-100985533	7	100979101	100985533	1.8e-06	82.6257	61.1327
Chr7:101820771-101821723	7	101820771	101821723	2.5e-09	9.9371	37.0276
Chr7:105762469-105762980	7	105762469	105762980	2.81e-08	54.9371	84.541
Chr7:107209436-107209873	7	107209436	107209873	0.00012	38.5545	65.2379
Chr7:107210149-107210447	7	107210149	107210447	2.58e-05	28.1202	56.5582
Chr7:107690014-107694251	7	107690014	107694251	6.62e-06	84.6899	70.2761
Chr7:110626357-110627965	7	110626357	110627965	3.29e-12	16.6767	48.1936
Chr7:110628088-110629128	7	110628088	110629128	1.4e-16	5.49469	37.9328
Chr7:112851881-112856654	7	112851881	112856654	5.19e-07	64.1547	40.0675
Chr7:112954845-112955411	7	112954845	112955411	9.28e-16	5.48959	30.5294
Chr7:114718469-114721143	7	114718469	114721143	2.48e-07	18.8487	43.7411
Chr7:116031133-116032030	7	116031133	116032030	1.08e-10	8.24163	40.0557
Chr7:116032038-116033380	7	116032038	116033380	7.8e-24	1.31476	30.7048
Chr7:116033381-116034164	7	116033381	116034164	3.79e-29	1.23115	30.3359
Chr7:116034165-116035878	7	116034165	116035878	1.65e-08	19.2234	35.0596
Chr7:116038622-116040101	7	116038622	116040101	2.17e-18	7.10045	44.2274
Chr7:117470955-117475439	7	117470955	117475439	3.61e-05	65.6582	45.2998
Chr7:117542863-117547668	7	117542863	117547668	7.02e-06	75.961	55.2924
Chr7:118490159-118490826	7	118490159	118490826	2.9e-05	25.1426	41.7624
Chr7:118490827-118491450	7	118490827	118491450	1.13e-09	8.0009	36.8071
Chr7:118491451-118492022	7	118491451	118492022	1.9e-24	0.811404	32.3081
Chr7:120861871-120866596	7	120861871	120866596	6.23e-05	73.3867	50.3858
Chr7:126845673-126847777	7	126845673	126847777	0.000317	42.4042	24.6544
Chr7:128529973-128533875	7	128529973	128533875	4.18e-07	54.4365	26.1609
Chr7:130936415-130936755	7	130936415	130936755	4.36e-23	0.358791	29.5936
Chr7:131539965-131541567	7	131539965	131541567	1.36e-20	13.5544	59.9072
Chr7:131541601-131542437	7	131541601	131542437	1.5e-27	4.3155	39.2358
Chr7:131542438-131543006	7	131542438	131543006	7.61e-21	0.905819	27.2993
Chr7:131543007-131543587	7	131543007	131543587	3.66e-33	1.58606	46.507
Chr7:131543588-131544253	7	131543588	131544253	1.81e-40	2.47263	40.5757
Chr7:131544254-131544796	7	131544254	131544796	7.76e-37	2.31822	45.1002
Chr7:131544797-131548781	7	131544797	131548781	2.26e-25	9.67981	54.1621
Chr7:131548782-131551958	7	131548782	131551958	1.63e-28	10.275	61.6819
Chr7:131551959-131553224	7	131551959	131553224	8.7e-33	7.38446	59.2929
Chr7:131553225-131554136	7	131553225	131554136	4.17e-26	3.70347	36.7218
Chr7:131554137-131554871	7	131554137	131554871	7.8e-28	2.08304	32.446
Chr7:131554874-131555775	7	131554874	131555775	2.07e-38	2.60948	45.0031
Chr7:131555788-131556826	7	131555788	131556826	1.39e-27	5.69437	60.9599
Chr7:131556827-131558338	7	131556827	131558338	1.22e-22	14.6142	59.6634
Chr7:131643582-131645172	7	131643582	131645172	8.96e-06	29.6036	48.8737
Chr7:132597053-132597606	7	132597053	132597606	2.21e-14	2.29947	24.7758
Chr7:132597613-132599141	7	132597613	132599141	1.45e-06	16.4146	44.586
Chr7:132599142-132600070	7	132599142	132600070	2.57e-16	3.16176	32.7895
Chr7:133124457-133125468	7	133124457	133125468	0.00147913	53.4165	33.8442
Chr7:137304796-137308870	7	137304796	137308870	3.08e-05	62.1178	82.8217
Chr7:137308871-137309613	7	137308871	137309613	1.75e-14	13.2783	54.0608
Chr7:137309621-137310079	7	137309621	137310079	1.8e-19	2.69763	45.1658
Chr7:137310080-137310796	7	137310080	137310796	2.1e-20	4.97696	41.6997
Chr7:137310803-137313145	7	137310803	137313145	2.94e-25	14.6144	70.9573
Chr7:137313151-137313659	7	137313151	137313659	3.29e-36	0.990753	46.7256
Chr7:137313660-137314039	7	137313660	137314039	7.82e-22	0.591923	30.0219
Chr7:137314651-137315465	7	137314651	137315465	1.31e-24	2.85349	52.2328
Chr7:137315475-137316767	7	137315475	137316767	8.52e-33	8.41317	67.5401
Chr7:137316800-137317821	7	137316800	137317821	2.55e-35	4.72042	54.7387
Chr7:137317832-137319138	7	137317832	137319138	1.52e-32	7.8043	52.8314
Chr7:137319139-137320505	7	137319139	137320505	7.92e-39	7.01436	63.5344
Chr7:137320525-137321684	7	137320525	137321684	6.06e-30	4.61919	50.9896
Chr7:137321693-137322449	7	137321693	137322449	2.65e-24	3.07317	50.2446
Chr7:137322450-137322831	7	137322450	137322831	2.96e-27	1.58187	36.5269
Chr7:137322835-137324264	7	137322835	137324264	2.57e-11	11.3208	38.7666
Chr7:139360614-139364827	7	139360614	139364827	4.84e-06	68.7508	44.742
Chr7:139580697-139581450	7	139580697	139581450	3.5e-09	22.1747	49.932
Chr7:139581451-139581872	7	139581451	139581872	4.04e-25	3.84244	37.5556
Chr7:139581873-139582392	7	139581873	139582392	1.31e-10	3.46224	25.4045
Chr7:139582393-139582730	7	139582393	139582730	5.08e-17	3.19507	26.7327
Chr7:139582731-139583698	7	139582731	139583698	2.72e-16	11.2689	44.3896
Chr7:139583709-139584786	7	139583709	139584786	9.01e-10	25.3956	61.2913
Chr7:139584787-139585773	7	139584787	139585773	4.95e-12	19.2806	55.1256
Chr7:139941964-139943997	7	139941964	139943997	0.000225	33.2124	56.0815
Chr7:139944011-139944500	7	139944011	139944500	2.87e-26	2.69963	36.0081
Chr7:139944501-139945273	7	139944501	139945273	6.71e-06	29.1487	51.9223
Chr7:140047767-140048519	7	140047767	140048519	1.09e-24	2.94144	32.5851
Chr7:140048520-140049105	7	140048520	140049105	7.43e-29	3.4746	42.8677
Chr7:140049127-140050482	7	140049127	140050482	6.68e-19	9.55587	43.5729
Chr7:140971108-140974863	7	140971108	140974863	1.18e-05	77.4098	58.6295
Chr7:141287592-141292064	7	141287592	141292064	7.79e-05	69.1625	55.4686
Chr7:142079904-142082395	7	142079904	142082395	2.16e-07	49.8272	79.4222
Chr7:142524640-142528549	7	142524640	142528549	2.02e-06	83.459	59.5765
Chr7:142657845-142659078	7	142657845	142659078	1.99e-28	1.45135	35.0258
Chr7:142659523-142660315	7	142659523	142660315	1.43e-16	3.93754	34.3087
Chr7:142660317-142660959	7	142660317	142660959	1.8e-44	2.16257	45.3157
Chr7:142660960-142663942	7	142660960	142663942	3.48e-27	8.63402	64.0789
Chr7:142663960-142664502	7	142663960	142664502	6.27e-35	4.38855	48.6873
Chr7:142968613-142969316	7	142968613	142969316	4.12e-27	1.6182	40.805
Chr7:143106757-143107428	7	143106757	143107428	1.34e-10	13.5978	36.9435
Chr7:143459082-143459483	7	143459082	143459483	0.000115	19.3408	40.7611
Chr7:143500917-143502324	7	143500917	143502324	1.44e-17	6.34221	38.1247
Chr7:143502337-143502939	7	143502337	143502939	6.8e-34	1.23866	34.2048
Chr7:143502940-143505219	7	143502940	143505219	2.25e-05	46.1965	59.94
Chr7:144838797-144839311	7	144838797	144839311	2.46e-20	1.16959	23.4598
Chr7:144839312-144840503	7	144839312	144840503	1.17e-06	15.3575	39.1778
Chr7:144861628-144862258	7	144861628	144862258	6.51e-27	1.38333	32.4802
Chr7:144862259-144863973	7	144862259	144863973	8.13e-11	18.7003	48.4836
Chr7:144896017-144896891	7	144896017	144896891	2.15e-28	0.852945	28.2151
Chr7:144896892-144897863	7	144896892	144897863	7.61e-11	11.7129	47.2393
Chr7:144937769-144938585	7	144937769	144938585	2.67e-26	0.0730193	26.2285
Chr7:144938586-144939621	7	144938586	144939621	7.65e-25	1.89837	36.8338
Chr7:144939622-144940700	7	144939622	144940700	2.14e-35	0.149289	28.0869
Chr7:144940701-144941690	7	144940701	144941690	2.17e-26	1.40129	28.2182
Chr7:144941701-144942700	7	144941701	144942700	9.28e-26	2.32088	29.4674
Chr8:10971666-10975898	8	10971666	10975898	1.07e-08	77.103	51.4835
Chr8:11477265-11478402	8	11477265	11478402	3.28e-06	7.38607	32.148
Chr8:12000341-12004422	8	12000341	12004422	2.55e-07	81.006	56.1173
Chr8:12384404-12385454	8	12384404	12385454	1.41e-25	0.25752	27.6586
Chr8:12385455-12385952	8	12385455	12385952	9.14e-18	1.6955	21.6979
Chr8:12385956-12386706	8	12385956	12386706	9.34e-22	5.40615	37.8498
Chr8:12390696-12391771	8	12390696	12391771	2.66e-14	12.3838	47.3464
Chr8:12395554-12396152	8	12395554	12396152	1.71e-14	1.30205	24.9968
Chr8:12397381-12397829	8	12397381	12397829	3.23e-19	1.51061	24.9504
Chr8:12397853-12400699	8	12397853	12400699	4.19e-09	19.0988	43.3943
Chr8:12400718-12401692	8	12400718	12401692	5.79e-14	5.56922	36.7686
Chr8:12429799-12430796	8	12429799	12430796	1.04e-07	11.363	33.4011
Chr8:12430797-12431535	8	12430797	12431535	1.17e-05	15.7009	42.7833
Chr8:12496021-12501227	8	12496021	12501227	3.22e-05	76.4447	57.6677
Chr8:15028332-15028710	8	15028332	15028710	4.08e-07	15.2658	39.4739
Chr8:18894692-18899154	8	18894692	18899154	6.4e-06	79.8266	68.6703
Chr8:23035405-23038290	8	23035405	23038290	0.000434	72.0395	53.6975
Chr8:23359155-23362566	8	23359155	23362566	6.54e-05	66.4431	53.208
Chr8:23409571-23411416	8	23409571	23411416	4.55e-11	8.66226	40.4116
Chr8:25101421-25102180	8	25101421	25102180	1.07e-23	4.0669	30.0135
Chr8:25102207-25103005	8	25102207	25103005	1.49e-07	15.2263	42.255
Chr8:25104789-25109572	8	25104789	25109572	1.06e-06	84.2319	62.1347
Chr8:27174529-27175667	8	27174529	27175667	2.5e-08	7.82058	29.9946
Chr8:33914530-33918633	8	33914530	33918633	0.000178	67.2752	48.9756
Chr8:33930238-33931681	8	33930238	33931681	9.84e-15	6.93271	38.6478
Chr8:35372975-35376306	8	35372975	35376306	3.46e-07	23.0214	39.4307
Chr8:45884759-45887413	8	45884759	45887413	5.74e-13	15.058	42.898
Chr8:46290680-46292462	8	46290680	46292462	1.1e-15	9.56019	48.6903
Chr8:46292494-46293832	8	46292494	46293832	6.62e-37	3.03653	51.5107
Chr8:46293841-46294756	8	46293841	46294756	1.89e-36	1.18283	44.2681
Chr8:46294757-46296432	8	46294757	46296432	1.28e-18	2.30517	46.2571
Chr8:47352471-47356332	8	47352471	47356332	5.93e-06	70.5343	51.1409
Chr8:47411652-47412691	8	47411652	47412691	3.26e-19	5.20674	37.7758
Chr8:47412692-47413207	8	47412692	47413207	6.94e-16	0.909551	20.2776
Chr8:56619632-56622615	8	56619632	56622615	4.56e-09	31.4721	60.8282
Chr8:56622616-56625528	8	56622616	56625528	2.17e-07	29.7354	57.9108
Chr8:57305208-57312094	8	57305208	57312094	4.55e-08	57.8136	81.5251
Chr8:57312176-57313901	8	57312176	57313901	3.86e-38	3.58808	54.5683
Chr8:57313935-57319540	8	57313935	57319540	4.74e-22	17.5805	63.2913
Chr8:57319541-57320920	8	57319541	57320920	4.22e-40	3.21996	62.8468
Chr8:57320924-57321599	8	57320924	57321599	4.57e-22	2.61218	36.7176
Chr8:57322007-57322862	8	57322007	57322862	6.67e-30	3.60919	45.9797
Chr8:57322863-57324427	8	57322863	57324427	3.29e-36	5.83996	60.7799
Chr8:57324432-57326703	8	57324432	57326703	1.07e-18	13.2341	59.3409
Chr8:57326749-57328392	8	57326749	57328392	5.15e-28	8.29738	64.6692
Chr8:57328401-57329397	8	57328401	57329397	9.96e-31	3.54801	54.6613
Chr8:57329403-57332576	8	57329403	57332576	1.8e-27	8.22576	56.4724
Chr8:57332577-57334043	8	57332577	57334043	5.91e-39	2.30352	58.054
Chr8:57334044-57336361	8	57334044	57336361	6.36e-37	4.77887	62.0719
Chr8:57336362-57341017	8	57336362	57341017	1.09e-17	14.2449	58.8044
Chr8:57341018-57342640	8	57341018	57342640	5.71e-23	9.51774	50.9977
Chr8:57342641-57346125	8	57342641	57346125	8.67e-30	6.18996	56.4925
Chr8:57346160-57349109	8	57346160	57349109	2.83e-17	13.3275	57.2224
Chr8:57349110-57353669	8	57349110	57353669	3.83e-07	20.9581	48.3069
Chr8:61272899-61276472	8	61272899	61276472	9.65e-13	89.7681	59.7067
Chr8:61322858-61325708	8	61322858	61325708	3.14e-05	80.9745	57.2147
Chr8:69881094-69881557	8	69881094	69881557	1.3e-07	19.3269	45.2982
Chr8:69881559-69881867	8	69881559	69881867	2.54e-11	14.0474	47.8099
Chr8:69881868-69882207	8	69881868	69882207	9.23e-06	9.35706	34.2234
Chr8:69882210-69882558	8	69882210	69882558	3.14e-21	2.64249	24.9867
Chr8:69882559-69882998	8	69882559	69882998	2.13e-08	9.5471	38.5711
Chr8:69886035-69887047	8	69886035	69887047	0.000231	37.0071	54.9403
Chr8:69887119-69887988	8	69887119	69887988	3.08e-14	6.99527	37.7452
Chr8:69887996-69889045	8	69887996	69889045	3.49e-10	7.25414	38.9027
Chr8:70329392-70330610	8	70329392	70330610	1.24e-06	38.6974	62.4069
Chr8:70330611-70331264	8	70330611	70331264	4.27e-08	27.8308	66.2694
Chr8:70331265-70332135	8	70331265	70332135	2.01e-09	48.4166	76.817
Chr8:70372888-70374083	8	70372888	70374083	2.81e-05	23.6436	42.539
Chr8:70374086-70374863	8	70374086	70374863	3.8e-12	3.59061	27.3013
Chr8:70374864-70375567	8	70374864	70375567	2.62e-25	4.94147	42.9796
Chr8:70375568-70376506	8	70375568	70376506	2.24e-19	10.7344	44.1001
Chr8:70376507-70378527	8	70376507	70378527	6.38e-08	23.6216	53.371
Chr8:70488726-70489759	8	70488726	70489759	1.99e-08	11.3696	34.8723
Chr8:70489760-70491472	8	70489760	70491472	3.37e-07	14.7128	38.7246
Chr8:70491519-70492703	8	70491519	70492703	1.92e-30	6.77376	53.9832
Chr8:70492733-70493323	8	70492733	70493323	3.71e-27	0.450938	30.3908
Chr8:70493324-70494022	8	70493324	70494022	1.96e-22	1.61169	27.292
Chr8:70494023-70494952	8	70494023	70494952	9.01e-16	11.21	42.3547
Chr8:70597904-70598444	8	70597904	70598444	0.0014816	34.6063	50.8962
Chr8:70694915-70696602	8	70694915	70696602	3.03e-06	65.2589	43.7796
Chr8:71602176-71602627	8	71602176	71602627	2.52e-11	4.48976	27.7827
Chr8:71685231-71686025	8	71685231	71686025	1.59e-06	16.9266	37.7582
Chr8:71687402-71689332	8	71687402	71689332	2.38e-05	21.6056	47.919
Chr8:71689333-71690389	8	71689333	71690389	5.04e-12	18.2562	48.4557
Chr8:71690390-71692896	8	71690390	71692896	1.39e-07	23.32	50.1832
Chr8:71692909-71693575	8	71692909	71693575	1.33e-28	9.75677	55.5385
Chr8:71693588-71695614	8	71693588	71695614	2.62e-06	29.8524	58.058
Chr8:71700423-71701593	8	71700423	71701593	2.54e-05	20.0693	45.1305
Chr8:72319884-72320290	8	72319884	72320290	7.72e-07	9.28355	34.5831
Chr8:78426559-78428105	8	78426559	78428105	1.7e-23	5.65291	42.293
Chr8:78428106-78433949	8	78428106	78433949	1.23e-14	22.0191	64.3128
Chr8:78433951-78435200	8	78433951	78435200	1.16e-32	6.38254	56.1384
Chr8:78435201-78436111	8	78435201	78436111	2.41e-30	1.99408	47.3992
Chr8:78436112-78436666	8	78436112	78436666	2.85e-16	1.71396	22.9895
Chr8:78436690-78437730	8	78436690	78437730	2.85e-23	4.15486	43.2559
Chr8:78437731-78440833	8	78437731	78440833	1.01e-15	12.748	60.0501
Chr8:79680815-79686323	8	79680815	79686323	7.72e-05	41.6341	65.4553
Chr8:80892691-80898103	8	80892691	80898103	1.57e-08	82.8869	59.4905
Chr8:84198518-84200861	8	84198518	84200861	2.34e-05	43.9887	21.6621
Chr8:84661239-84662047	8	84661239	84662047	2.98e-09	8.30393	27.551
Chr8:84662048-84662564	8	84662048	84662564	1.14e-19	2.03127	23.5207
Chr8:84705440-84706417	8	84705440	84706417	1.5e-14	11.9473	45.9041
Chr8:84739319-84742755	8	84739319	84742755	3.07e-06	68.9037	42.8269
Chr8:84772168-84774092	8	84772168	84774092	3.59e-07	11.0665	32.6521
Chr8:85011238-85013433	8	85011238	85013433	3.24e-08	27.3644	55.2559
Chr8:87468452-87469378	8	87468452	87469378	1.63e-06	24.3074	57.2944
Chr8:87469384-87470379	8	87469384	87470379	2.83e-25	17.5587	70.5343
[truncated: 2,186 more rows]
