# Supplementary material for: A DNMT3A PWWP mutation leads to methylation of bivalent chromatin and growth retardation in mice
Source: Nat Commun. 2019 Apr 23;10:1884. doi: 10.1038/s41467-019-09713-w (PMC6478690; doi:10.1038/s41467-019-09713-w)
Supplement: Supplementary file 8 — Supplementary Data 4 [file 41467_2019_9713_MOESM8_ESM.xlsx]

## Sheet: HT_del+_vs_mutdel_DMRs
Supplementary Data 4. Domains showing differential methylation between Dnmt3aΔ/+ and Dnmt3aΔ/D329A in adult mice hypothalamus.
Probe	Chromosome	Start	End	FDR	Dnmt3aΔ/+	Dnmt3aΔ/D329A
4488799..4492020	1	4488799	4492020	1.79527e-15	11.9094	52.7861
4492028..4492479	1	4492028	4492479	1.17253e-16	2.83475	30.4154
4492480..4493233	1	4492480	4493233	4.96018e-24	1.16769	36.3386
4493234..4494258	1	4493234	4494258	1.74293e-27	0.653595	41.6759
4494268..4496991	1	4494268	4496991	1.37579e-20	7.03876	56.0536
4496992..4498189	1	4496992	4498189	4.82125e-23	3.11894	39.4119
9966419..9967395	1	9966419	9967395	3.17581e-19	9.27861	49.4069
9967396..9967794	1	9967396	9967794	1.46894e-12	2.52319	25.3963
9967795..9968312	1	9967795	9968312	7.68067e-12	2.49378	24.5335
13122311..13125437	1	13122311	13125437	0.00180507	46.9939	70.3014
13125439..13126452	1	13125439	13126452	8.29386e-26	4.02705	53.5702
13126453..13127584	1	13126453	13127584	6.91021e-29	5.82455	65.3852
13127586..13129926	1	13127586	13129926	6.39012e-08	17.9778	59.2152
14503897..14506545	1	14503897	14506545	9.59237e-26	8.91113	71.1218
14506555..14507193	1	14506555	14507193	6.05908e-25	1.77155	44.7782
19097039..19103374	1	19097039	19103374	2.34854e-14	5.62678	49.3691
19103416..19104681	1	19103416	19104681	2.06523e-18	3.05466	48.3779
19104682..19107735	1	19104682	19107735	2.96335e-19	1.40412	40.9428
19107736..19111178	1	19107736	19111178	8.8245e-15	2.80093	40.6006
19111187..19116167	1	19111187	19116167	6.91634e-08	23.7563	55.9231
19205960..19209604	1	19205960	19209604	2.24579e-20	5.95579	60.5919
19209620..19210414	1	19209620	19210414	2.93734e-30	0.573192	52.4992
19210415..19212739	1	19210415	19212739	3.07499e-29	4.20383	65.5413
19212740..19214614	1	19212740	19214614	2.40974e-16	4.08586	40.2103
19214659..19219366	1	19214659	19219366	1.91717e-19	6.26353	57.5477
19219367..19225641	1	19219367	19225641	2.51721e-18	9.8128	61.9657
19225665..19230764	1	19225665	19230764	3.20957e-15	9.11181	51.7431
19230794..19234172	1	19230794	19234172	6.39105e-22	2.16835	52.9933
19234173..19236426	1	19234173	19236426	1.63909e-35	0.231481	66.841
19236427..19239249	1	19236427	19239249	8.49941e-22	5.59259	58.4693
19239412..19242189	1	19239412	19242189	2.1567e-19	5.17208	45.4192
40678909..40681175	1	40678909	40681175	8.03374e-08	10.6981	36.0357
42684486..42685379	1	42684486	42685379	6.54566e-19	0.606061	26.3521
42685380..42686852	1	42685380	42686852	1.72936e-13	1.93176	28.6411
42689935..42693951	1	42689935	42693951	6.91081e-10	11.563	42.0953
42693958..42694940	1	42693958	42694940	4.20412e-11	1.6129	30.3269
42695772..42696712	1	42695772	42696712	3.86199e-14	0	28.4582
42697990..42698558	1	42697990	42698558	1.22237e-21	0.573306	27.7042
42698561..42699019	1	42698561	42699019	1.93653e-12	1.72414	38.2911
42699020..42703232	1	42699020	42703232	5.30368e-07	10.5004	46.6817
42703269..42705229	1	42703269	42705229	9.29508e-11	7.15165	37.127
42705254..42709349	1	42705254	42709349	0.000127693	39.8627	57.8971
42713401..42714402	1	42713401	42714402	6.25124e-16	1.29043	27.2542
46087761..46097885	1	46087761	46097885	0.000246964	52.3499	78.8415
54430701..54438684	1	54430701	54438684	0.000160875	63.0218	79.4174
55362365..55362940	1	55362365	55362940	1.61131e-06	48.6566	76.31
55362942..55363368	1	55362942	55363368	0.000192806	21.4491	49.0152
56966758..56969870	1	56966758	56969870	2.04017e-06	32.8825	58.2686
56969871..56971118	1	56969871	56971118	2.95555e-35	1.00247	60.019
56973896..56976484	1	56973896	56976484	2.64546e-32	4.23729	70.2698
56976508..56977574	1	56976508	56977574	1.04061e-23	0.881067	47.6403
56977592..56979026	1	56977592	56979026	2.99176e-35	3.58361	71.2492
56979078..56982071	1	56979078	56982071	1.32917e-27	3.74115	65.0557
56982082..56984331	1	56982082	56984331	2.83433e-18	6.74782	55.6689
56984364..56988699	1	56984364	56988699	0.00146758	36.5346	57.6532
59481513..59482270	1	59481513	59482270	3.00933e-12	1.49351	29.1255
59482779..59483254	1	59482779	59483254	8.68029e-12	0.25641	19.8872
59483255..59483795	1	59483255	59483795	4.35723e-16	1.32001	28.3744
63243277..63248083	1	63243277	63248083	1.19373e-05	41.7791	70.3926
63248084..63248615	1	63248084	63248615	1.28385e-15	3.20395	35.8281
63248658..63252453	1	63248658	63252453	1.87685e-07	37.0724	66.4753
63252460..63256040	1	63252460	63256040	0.000160225	29.0907	50.5515
63260165..63262965	1	63260165	63262965	2.32171e-13	39.4226	83.5401
63263207..63264775	1	63263207	63264775	0.0033007	49.9927	73.2736
63264778..63267580	1	63264778	63267580	8.7196e-10	31.9769	70.8597
63267670..63271881	1	63267670	63271881	3.18599e-07	40.7308	75.7995
63271915..63273303	1	63271915	63273303	6.78732e-12	1.61773	25.5922
63273307..63273579	1	63273307	63273579	2.67542e-15	0.606061	30.5783
63273580..63274063	1	63273580	63274063	1.7976e-18	2.56299	37.2815
63274094..63279497	1	63274094	63279497	8.42805e-10	18.6399	57.8639
63309242..63309961	1	63309242	63309961	0.00148838	22.0385	40.2236
64734848..64735653	1	64734848	64735653	2.43326e-05	19.0743	40.3342
64738053..64740552	1	64738053	64740552	1.62746e-08	19.6839	46.8745
71653733..71656819	1	71653733	71656819	0.000275843	38.6077	55.8783
72639804..72641260	1	72639804	72641260	0.000677303	35.4012	50.4973
74303784..74304345	1	74303784	74304345	4.46351e-08	8.38462	33.8965
74771103..74771962	1	74771103	74771962	6.99452e-13	1.90678	28.7916
74771963..74772702	1	74771963	74772702	5.06188e-14	1.2963	34.0704
74797943..74800936	1	74797943	74800936	1.38373e-05	16.8773	41.1053
74882604..74884489	1	74882604	74884489	9.79504e-15	15.6682	49.5173
74884519..74885304	1	74884519	74885304	3.42549e-19	0.762883	33.5978
74885330..74886374	1	74885330	74886374	2.39339e-14	1.86699	34.1784
74892533..74893430	1	74892533	74893430	1.11778e-20	3.63625	42.2886
74900652..74901470	1	74900652	74901470	6.23246e-07	5.32813	28.2233
74948167..74949404	1	74948167	74949404	2.47711e-09	4.42609	28.6492
74949405..74950556	1	74949405	74950556	7.05457e-08	11.8616	39.6927
74950564..74951146	1	74950564	74951146	9.76945e-15	2.91164	35.5031
74951147..74951605	1	74951147	74951605	3.47151e-11	2.01465	26.995
74951606..74952235	1	74951606	74952235	1.9414e-13	3.51261	33.6969
75388561..75389751	1	75388561	75389751	0.00059471	34.5469	58.2081
75421628..75422596	1	75421628	75422596	0.0011807	37.8391	59.8867
78139298..78142021	1	78139298	78142021	4.26412e-24	3.44558	58.5028
78166407..78170835	1	78166407	78170835	5.99296e-05	46.6184	71.8077
78170836..78175784	1	78170836	78175784	4.33727e-05	50.5754	77.4224
78180378..78186245	1	78180378	78186245	1.29083e-05	46.5137	70.3085
78186246..78189619	1	78186246	78189619	8.03927e-23	10.4108	64.4873
78189621..78191022	1	78189621	78191022	2.11064e-21	1.23457	36.3919
78191034..78193333	1	78191034	78193333	6.7106e-19	11.3844	64.6925
78193337..78195343	1	78193337	78195343	5.18011e-28	2.42424	58.3297
78195351..78196644	1	78195351	78196644	1.31665e-40	1.1057	66.4173
78196645..78197548	1	78196645	78197548	6.44396e-29	0.789474	47.1146
78197552..78200327	1	78197552	78200327	8.23022e-35	1.57332	57.5433
78200328..78201712	1	78200328	78201712	2.41466e-36	2.80702	67.4069
78201713..78203544	1	78201713	78203544	3.69898e-28	3.943	60.9324
78203545..78205892	1	78203545	78205892	2.91029e-10	10.4498	46.0677
78206003..78210336	1	78206003	78210336	1.61048e-13	19.2774	64.3654
78210337..78214370	1	78210337	78214370	1.70151e-21	12.7496	72.2597
78214385..78216483	1	78214385	78216483	4.70842e-17	6.59224	57.1417
78216492..78217018	1	78216492	78217018	2.75849e-16	0	27.2661
78217345..78218232	1	78217345	78218232	1.14291e-13	0.456621	21.6126
78310628..78313198	1	78310628	78313198	2.80264e-07	13.3999	35.8381
87153939..87154414	1	87153939	87154414	3.23764e-16	0.766284	22.9267
87154415..87154780	1	87154415	87154780	1.60661e-18	1.72899	27.6684
87263793..87264589	1	87263793	87264589	1.44909e-14	1.79969	26.6658
87264590..87265559	1	87264590	87265559	1.16145e-17	1.93732	31.9797
89922516..89923670	1	89922516	89923670	2.25687e-14	5.07279	28.0971
89926830..89928061	1	89926830	89928061	1.83324e-13	16.5732	57.2167
89928062..89929593	1	89928062	89929593	1.99575e-25	13.3387	69.0243
89929603..89930412	1	89929603	89930412	1.49962e-18	1.32164	35.2871
89930414..89930886	1	89930414	89930886	1.60762e-15	1.81744	27.2989
89930888..89931240	1	89930888	89931240	1.08698e-20	1.61911	29.164
89931241..89932158	1	89931241	89932158	1.23811e-24	1.36308	49.6162
89932159..89933780	1	89932159	89933780	7.16626e-26	8.14046	63.3773
89933781..89935513	1	89933781	89935513	1.30908e-20	5.64498	49.7067
89935514..89939285	1	89935514	89939285	5.06752e-06	27.4004	51.2887
89939301..89940580	1	89939301	89940580	1.59109e-11	18.0771	57.2601
89940581..89941859	1	89940581	89941859	6.74825e-20	5.40227	55.8801
89941922..89943124	1	89941922	89943124	4.14573e-19	3.64268	49.1939
91345363..91346255	1	91345363	91346255	1.51361e-06	13.3658	32.2606
104993693..104994371	1	104993693	104994371	3.13369e-07	21.0057	57.202
119051597..119052780	1	119051597	119052780	7.07639e-09	5.60541	38.8067
119052781..119053645	1	119052781	119053645	3.1635e-15	1.14977	31.0283
119419044..119420496	1	119419044	119420496	2.27858e-10	6.61989	36.1702
119420497..119420943	1	119420497	119420943	4.69216e-11	3.42344	28.2686
119423336..119427555	1	119423336	119427555	0.000147214	52.2753	68.8209
120340492..120341004	1	120340492	120341004	1.86261e-11	1.97021	26.8516
120341005..120341543	1	120341005	120341543	1.10958e-19	1.43788	27.3948
120341563..120342503	1	120341563	120342503	5.09269e-18	6.60343	38.2306
120593736..120596513	1	120593736	120596513	4.07973e-11	12.7585	44.8384
120596529..120598232	1	120596529	120598232	4.88034e-26	2.51074	51.3181
120598306..120600208	1	120598306	120600208	1.04751e-18	5.03978	54.3021
120600209..120601603	1	120600209	120601603	7.89443e-29	3.12971	60.4816
120601604..120602906	1	120601604	120602906	2.81645e-25	0.761114	49.8905
120603433..120603913	1	120603433	120603913	7.45159e-21	3.08233	45.9261
120603914..120605139	1	120603914	120605139	3.7355e-13	25.2783	63.1789
120605143..120607221	1	120605143	120607221	3.09084e-18	9.6516	57.3128
120607223..120610083	1	120607223	120610083	4.05508e-09	24.4765	63.1933
120610084..120613903	1	120610084	120613903	4.6393e-11	14.1052	51.2526
120613939..120615534	1	120613939	120615534	3.77273e-21	2.88729	47.8914
120615645..120622086	1	120615645	120622086	1.10851e-06	35.3406	62.3373
121177242..121178342	1	121177242	121178342	4.04867e-15	5.8572	49.8093
121178350..121180543	1	121178350	121180543	1.14675e-18	7.57007	57.1464
121526462..121527772	1	121526462	121527772	1.8402e-10	21.3933	58.6482
121527773..121529208	1	121527773	121529208	5.25562e-09	6.59804	35.4938
127678021..127679992	1	127678021	127679992	3.49764e-05	17.044	45.5373
128592405..128594092	1	128592405	128594092	8.57992e-05	14.369	33.341
134297936..134299176	1	134297936	134299176	0.000124476	34.3692	55.5853
135104848..135105287	1	135104848	135105287	3.42533e-07	5.61907	28.2384
135918412..135919135	1	135918412	135919135	4.20193e-20	2.37388	37.5804
136942660..136946846	1	136942660	136946846	1.28116e-07	46.7591	82.3283
136946847..136948514	1	136946847	136948514	1.7226e-38	3.55093	68.2582
136948534..136949130	1	136948534	136949130	1.39023e-22	0.592593	38.3448
136949131..136952234	1	136949131	136952234	4.96943e-11	19.0625	54.4921
136952235..136953170	1	136952235	136953170	3.64025e-33	2.82795	55.7143
138827210..138832827	1	138827210	138832827	0.000130826	48.0458	72.8812
138832832..138838451	1	138832832	138838451	3.96232e-08	26.9398	62.563
138838452..138840546	1	138838452	138840546	1.1705e-25	6.17662	66.9188
138840548..138841780	1	138840548	138841780	7.36599e-24	6.43746	60.8765
138841781..138842955	1	138841781	138842955	1.13632e-30	2.88178	58.3516
138842956..138845285	1	138842956	138845285	4.27683e-23	3.55725	47.3275
138845468..138847435	1	138845468	138847435	2.15409e-14	9.10754	48.1184
138847436..138848854	1	138847436	138848854	2.26292e-22	1.94805	44.034
138848855..138852024	1	138848855	138852024	4.63772e-05	41.0151	64.6335
146723701..146733928	1	146723701	146733928	0.00546759	64.6032	40.8511
155232000..155234030	1	155232000	155234030	0.00052756	75.3976	57.6695
155727994..155731347	1	155727994	155731347	7.9754e-08	22.11	50.6762
155731348..155736573	1	155731348	155736573	5.82621e-25	10.2031	71.7485
155736582..155737333	1	155736582	155737333	4.25373e-35	2.75241	53.9895
155737334..155738182	1	155737334	155738182	6.07344e-36	1.13583	49.9888
155738192..155740614	1	155738192	155740614	3.49748e-24	7.2469	68.7253
155740615..155741474	1	155740615	155741474	9.132e-42	0.903786	58.127
155741475..155742317	1	155741475	155742317	5.80731e-21	0.910747	32.4954
155742318..155742919	1	155742318	155742919	1.12299e-09	2.03488	23.7913
155742926..155746036	1	155742926	155746036	2.4264e-16	8.50776	50.8564
156203332..156204864	1	156203332	156204864	6.00032e-06	12.5828	29.2083
163306711..163309077	1	163306711	163309077	8.35737e-07	41.8819	72.8143
163309090..163312077	1	163309090	163312077	4.38417e-06	20.9215	50.9205
163312078..163312997	1	163312078	163312997	1.02504e-16	3.63346	30.5884
163312998..163314938	1	163312998	163314938	3.20657e-12	7.83333	43.8689
165844674..165845713	1	165844674	165845713	6.41069e-10	4.24694	28.6707
166047905..166049644	1	166047905	166049644	3.54778e-11	3.98641	24.2171
167687951..167688764	1	167687951	167688764	3.14796e-13	0.733301	25.9243
167689185..167690320	1	167689185	167690320	1.53914e-28	3.29154	52.6387
167690334..167692082	1	167690334	167692082	1.43654e-19	10.6477	61.4114
167692130..167693667	1	167692130	167693667	1.04987e-21	2.83761	56.4374
170640823..170644514	1	170640823	170644514	0.00373647	46.3972	29.6791
171064545..171065918	1	171064545	171065918	6.30604e-19	6.46825	23.8804
171065923..171070010	1	171065923	171070010	1.20369e-11	23.6651	50.4368
171070011..171074215	1	171070011	171074215	1.42506e-08	21.5806	54.8231
171074216..171079293	1	171074216	171079293	8.10027e-08	21.7214	49.9946
171079294..171085871	1	171079294	171085871	0.000118619	21.4261	41.6098
171195579..171197224	1	171195579	171197224	1.49273e-12	2.68443	25.4575
171437465..171438457	1	171437465	171438457	2.97156e-12	2.61806	25.3744
172325769..172326234	1	172325769	172326234	1.70573e-06	19.9653	46.1782
180696597..180697042	1	180696597	180697042	7.86009e-15	5.06956	33.4502
184713920..184717216	1	184713920	184717216	2.00721e-07	26.6144	59.7581
184717234..184718681	1	184717234	184718681	1.05283e-31	2.05521	61.2704
184718699..184720970	1	184718699	184720970	1.98365e-26	3.63929	57.7551
184720971..184724689	1	184720971	184724689	1.28388e-17	12.6608	57.9008
184724714..184727139	1	184724714	184727139	7.4738e-17	16.7121	66.0932
184727153..184728097	1	184727153	184728097	5.27616e-19	7.81256	53.2248
184728098..184730843	1	184728098	184730843	1.47748e-27	11.0511	72.5095
184730844..184731965	1	184730844	184731965	7.03633e-17	8.45398	54.598
184731971..184732418	1	184731971	184732418	4.92788e-12	1.09152	31.634
184732421..184733419	1	184732421	184733419	6.67868e-20	2.53871	43.8988
184733420..184734767	1	184733420	184734767	3.1904e-33	3.65206	66.8554
184734768..184738842	1	184734768	184738842	9.52702e-12	16.655	51.2546
184810037..184811046	1	184810037	184811046	1.13523e-06	16.8032	43.3158
186702748..186704503	1	186702748	186704503	3.12261e-10	4.66078	38.2328
186833303..186834417	1	186833303	186834417	3.34254e-11	16.0764	44.7486
187604990..187606654	1	187604990	187606654	1.50017e-07	16.554	54.4742
187606655..187607807	1	187606655	187607807	6.09712e-07	14.3246	47.244
187607825..187609059	1	187607825	187609059	9.99547e-10	14.9296	47.7847
187609065..187609585	1	187609065	187609585	8.51764e-20	1.3265	30.4888
187997506..187999460	1	187997506	187999460	1.01002e-07	9.30563	33.4524
190164104..190169344	1	190164104	190169344	3.60649e-05	21.2081	45.4988
190169345..190170384	1	190169345	190170384	9.20079e-12	0.740741	24.6887
190171008..190172700	1	190171008	190172700	6.29077e-07	14.4978	43.2446
190172744..190173776	1	190172744	190173776	3.57715e-05	31.7992	58.3663
191180618..191182683	1	191180618	191182683	8.80203e-06	18.5079	43.0887
191182684..191183291	1	191182684	191183291	2.50265e-14	2.04835	22.7015
191184027..191184952	1	191184027	191184952	1.89436e-20	2.00138	37.7474
191184977..191186001	1	191184977	191186001	1.46117e-22	1.7908	48.1687
6100518..6101488	2	6100518	6101488	8.29102e-05	36.2547	59.3022
9872960..9874944	2	9872960	9874944	4.51387e-10	24.6296	58.0224
9874945..9877074	2	9874945	9877074	9.77073e-15	26.5119	70.7926
9877076..9877869	2	9877076	9877869	4.49089e-26	2.65324	53.5447
9877870..9879019	2	9877870	9879019	4.95987e-18	1.65692	49.1886
9879069..9880251	2	9879069	9880251	4.17419e-14	1.81255	30.3788
9880273..9881485	2	9880273	9881485	2.78462e-17	4.97078	48.3445
9881486..9882649	2	9881486	9882649	3.51869e-23	3.77458	59.3065
9882650..9883515	2	9882650	9883515	8.70459e-25	3.62262	52.4283
9883516..9885077	2	9883516	9885077	4.72877e-28	2.53635	58.6094
9885113..9888740	2	9885113	9888740	5.90446e-18	16.2093	64.7457
9888874..9890064	2	9888874	9890064	2.10698e-19	3.02803	47.6725
9890065..9893405	2	9890065	9893405	5.80546e-20	6.50191	59.9841
9893406..9896196	2	9893406	9896196	2.0342e-15	7.90765	60.0257
9896201..9898860	2	9896201	9898860	4.63082e-14	5.26806	47.5232
10369576..10371217	2	10369576	10371217	6.4644e-21	8.54862	62.7147
10371229..10372495	2	10371229	10372495	3.24217e-28	0.950855	45.7375
13010406..13010909	2	13010406	13010909	4.68724e-14	0.138889	23.9922
18025966..18026828	2	18025966	18026828	1.57649e-18	0.441177	28.5574
18609411..18613948	2	18609411	18613948	3.1644e-06	22.522	47.6513
18686997..18688922	2	18686997	18688922	6.5998e-16	15.0386	57.5863
18688927..18689484	2	18688927	18689484	5.45248e-22	1.29932	44.4048
18689485..18690234	2	18689485	18690234	2.05e-21	0.739833	29.104
18690246..18691142	2	18690246	18691142	1.63384e-22	0.742201	40.7049
18691143..18694366	2	18691143	18694366	5.26201e-10	4.44492	36.1123
18694420..18695266	2	18694420	18695266	1.67487e-14	5.74986	48.8742
18695290..18698858	2	18695290	18698858	2.37337e-27	3.52614	66.4605
18698867..18700230	2	18698867	18700230	1.81248e-29	3.39141	54.6979
18800434..18801628	2	18800434	18801628	0.00018201	18.9047	38.0355
19429492..19430881	2	19429492	19430881	6.39836e-25	6.06752	58.9853
19430884..19431634	2	19430884	19431634	5.4609e-26	0.64693	42.9763
19431635..19432766	2	19431635	19432766	1.67037e-11	9.51334	38.3591
19444554..19445692	2	19444554	19445692	1.97575e-26	1.69601	41.6851
19445693..19446229	2	19445693	19446229	8.94929e-23	1.66333	32.1099
19446235..19446842	2	19446235	19446842	6.70253e-26	1.74472	47.8525
19446989..19449004	2	19446989	19449004	1.8697e-16	4.76012	35.7447
19449005..19452120	2	19449005	19452120	1.3512e-11	17.353	57.1617
19452121..19453814	2	19452121	19453814	5.26998e-26	1.55337	37.6831
19453815..19458302	2	19453815	19458302	1.29651e-08	13.6995	47.9015
20519839..20521796	2	20519839	20521796	1.18111e-06	22.0356	47.5052
22624023..22626165	2	22624023	22626165	6.63737e-13	13.6356	53.9796
24472801..24474231	2	24472801	24474231	8.63393e-23	7.01026	60.4267
24675930..24679257	2	24675930	24679257	5.84391e-06	49.3028	72.2739
24679260..24682766	2	24679260	24682766	0.000280941	48.3394	65.2145
25290208..25290869	2	25290208	25290869	7.15149e-17	2.11684	27.0702
25290873..25292079	2	25290873	25292079	4.72824e-05	21.0033	44.0547
25292099..25293526	2	25292099	25293526	2.08723e-06	20.9509	49.0215
25577344..25577785	2	25577344	25577785	1.34018e-06	38.3764	65.9149
25577786..25578341	2	25577786	25578341	0.000198364	32.3497	57.9686
25615478..25616546	2	25615478	25616546	2.18783e-08	33.5028	63.6374
26196282..26198733	2	26196282	26198733	3.41492e-11	13.6801	46.465
26201960..26202525	2	26201960	26202525	7.70765e-22	2.20753	33.035
26202526..26203157	2	26202526	26203157	5.9914e-32	1.77664	45.42
26203158..26205311	2	26203158	26205311	7.74654e-11	22.2441	57.3493
26205317..26206553	2	26205317	26206553	2.32159e-05	21.0622	43.0358
26502307..26503166	2	26502307	26503166	4.43555e-12	1.95037	22.4254
26503170..26503711	2	26503170	26503711	2.3157e-19	0.511696	26.0071
26503731..26504546	2	26503731	26504546	1.96485e-11	5.59301	28.4945
27886670..27887132	2	27886670	27887132	7.5923e-23	0.137174	23.5937
28907960..28909173	2	28907960	28909173	1.13932e-11	7.14803	40.0793
28909218..28909996	2	28909218	28909996	1.59665e-26	4.34609	57.5634
28909997..28911731	2	28909997	28911731	5.74834e-13	14.471	55.3332
28911746..28912844	2	28911746	28912844	1.92053e-16	13.2977	59.5797
28912845..28915779	2	28912845	28915779	1.59544e-20	16.223	65.7988
28915781..28916522	2	28915781	28916522	6.27626e-22	2.11089	43.3958
28916529..28917815	2	28916529	28917815	2.3499e-17	14.9119	59.5584
28917816..28918287	2	28917816	28918287	5.69394e-28	1.70222	47.5946
29249767..29250953	2	29249767	29250953	9.07817e-06	21.8334	49.4899
29250957..29251832	2	29250957	29251832	4.32032e-14	2.02793	25.6274
30800724..30801498	2	30800724	30801498	4.00563e-07	7.25739	28.1771
31313938..31314601	2	31313938	31314601	6.7562e-08	6.80024	26.7209
31634974..31635870	2	31634974	31635870	1.32467e-19	2.66955	46.282
31635871..31636531	2	31635871	31636531	9.66933e-27	2.02279	40.7888
31636535..31637165	2	31636535	31637165	4.08175e-20	1.34576	34.6253
31637179..31638307	2	31637179	31638307	3.90152e-30	1.07207	44.1901
31638348..31639613	2	31638348	31639613	3.61068e-22	5.71091	46.7439
31639614..31640580	2	31639614	31640580	3.5444e-24	4.05974	46.7357
31640588..31641501	2	31640588	31641501	2.08777e-27	0.833333	52.8055
31641502..31643172	2	31641502	31643172	1.09863e-05	19.8197	51.497
31846513..31847993	2	31846513	31847993	7.33612e-06	20.0043	37.5675
31887189..31887806	2	31887189	31887806	0.000105559	26.4944	49.0428
32148955..32151145	2	32148955	32151145	2.35483e-05	46.3992	20.3487
32751092..32752679	2	32751092	32752679	0.000142637	43.2651	64.4888
33627210..33630177	2	33627210	33630177	2.69509e-07	25.5546	58.7251
33630179..33631497	2	33630179	33631497	3.25952e-22	3.64168	57.1782
33631509..33632327	2	33631509	33632327	3.04033e-26	4.74628	58.9319
33632328..33635932	2	33632328	33635932	2.28042e-07	28.2777	58.9214
33635933..33636924	2	33635933	33636924	8.99742e-18	9.68545	65.5237
33636937..33639397	2	33636937	33639397	5.61946e-11	24.5021	70.3057
33639398..33639881	2	33639398	33639881	3.38219e-25	0.706655	36.1831
33639882..33640624	2	33639882	33640624	6.30002e-25	1.38138	43.4824
33640625..33640931	2	33640625	33640931	3.39853e-19	2.5027	33.4686
33640934..33641609	2	33640934	33641609	1.17993e-14	2.7718	35.1405
33641633..33642582	2	33641633	33642582	1.95683e-19	2.64531	48.5633
33642583..33643622	2	33642583	33643622	9.00223e-16	7.45934	48.8742
33643623..33644705	2	33643623	33644705	1.11345e-09	23.5446	57.6922
33644706..33647464	2	33644706	33647464	4.57075e-06	22.7718	50.932
33717039..33718638	2	33717039	33718638	2.49713e-05	40.8135	72.057
34370665..34371476	2	34370665	34371476	3.22562e-16	0.568783	22.9647
35581887..35582571	2	35581887	35582571	2.01549e-15	1.87769	22.7877
36088522..36091236	2	36088522	36091236	7.83771e-09	23.02	53.7799
36091237..36091848	2	36091237	36091848	5.85366e-12	1.57258	26.3139
36091910..36094374	2	36091910	36094374	3.20282e-20	13.8554	62.1484
36094375..36097921	2	36094375	36097921	6.34289e-17	13.9465	62.8353
36097922..36102184	2	36097922	36102184	1.01414e-06	32.8492	60.1092
36102206..36103221	2	36102206	36103221	2.00333e-23	4.55234	51.1689
36103222..36104120	2	36103222	36104120	6.90084e-25	2.9175	50.2183
36104197..36105094	2	36104197	36105094	2.05532e-21	1.74309	52.7155
36105095..36105954	2	36105095	36105954	5.63539e-23	1.84495	36.9035
37784844..37786663	2	37784844	37786663	0.000772549	47.4	62.5038
37786664..37788648	2	37786664	37788648	0.00123316	54.3532	72.7071
37793316..37793706	2	37793316	37793706	1.36431e-05	45.351	74.9784
38339877..38347405	2	38339877	38347405	1.61718e-06	38.923	67.091
38347462..38348320	2	38347462	38348320	1.38984e-16	5.16286	47.2838
38348326..38350463	2	38348326	38350463	2.65964e-10	21.6292	54.372
38351771..38352549	2	38351771	38352549	3.25732e-08	14.0909	42.1096
38352550..38354699	2	38352550	38354699	3.20814e-11	27.8016	68.5315
38354704..38356182	2	38354704	38356182	7.38282e-11	19.8943	60.1998
38356183..38357087	2	38356183	38357087	4.94433e-12	13.589	57.4885
38357088..38358809	2	38357088	38358809	4.36689e-06	20.1618	47.2569
38708525..38710596	2	38708525	38710596	9.22122e-11	18.4869	57.2145
38710597..38711198	2	38710597	38711198	4.22982e-18	2.93258	40.547
38711210..38711922	2	38711210	38711922	4.63979e-23	2.5319	46.779
38711923..38712207	2	38711923	38712207	1.06766e-15	1.94522	35.392
38916980..38925150	2	38916980	38925150	1.98015e-05	63.7745	83.1932
45108752..45109642	2	45108752	45109642	3.09031e-15	0.387597	30.0593
45109643..45110126	2	45109643	45110126	2.19424e-11	0.31746	18.5807
45111168..45114744	2	45111168	45114744	6.30249e-12	4.56646	38.3768
45114915..45116818	2	45114915	45116818	3.50863e-09	7.70613	34.457
49266316..49275819	2	49266316	49275819	0.000213551	46.9464	74.6545
52672241..52675658	2	52672241	52675658	1.74172e-06	18.457	44.7864
57102342..57103053	2	57102342	57103053	2.05219e-15	1.07143	29.4996
57103054..57104637	2	57103054	57104637	3.25705e-21	3.83261	58.5845
57104638..57108405	2	57104638	57108405	1.30222e-11	33.7859	78.4499
57108447..57110629	2	57108447	57110629	1.64347e-15	28.1007	72.7374
57110630..57111821	2	57110630	57111821	2.63631e-24	8.69172	64.2777
57111822..57113113	2	57111822	57113113	2.09054e-17	10.7375	53.3737
57117494..57123464	2	57117494	57123464	0.00105119	34.9733	56.6438
57612340..57615732	2	57612340	57615732	9.08173e-07	22.6292	58.54
57698761..57703042	2	57698761	57703042	0.00169806	37.2748	55.6254
61801309..61804324	2	61801309	61804324	2.68681e-05	31.9991	59.0904
61804391..61805576	2	61804391	61805576	1.02162e-35	2.88881	59.5042
61805577..61807214	2	61805577	61807214	4.7955e-25	2.8001	69.6584
61807215..61811371	2	61807215	61811371	3.28816e-09	30.3535	67.1015
61811375..61811853	2	61811375	61811853	7.73563e-07	7.88262	28.0542
61812173..61813185	2	61812173	61813185	1.10574e-08	8.87356	36.3472
69587259..69588970	2	69587259	69588970	6.8208e-06	10.4996	36.872
70472001..70473349	2	70472001	70473349	5.81894e-05	17.669	48.8784
70473429..70474423	2	70473429	70474423	6.49022e-09	24.5247	55.8613
70474455..70475247	2	70474455	70475247	2.83864e-15	1.29756	25.0951
70475248..70476129	2	70475248	70476129	4.93835e-22	1.85185	40.0597
70476157..70476634	2	70476157	70476634	2.91333e-19	0.715812	30.3123
70476650..70477095	2	70476650	70477095	4.08531e-21	2.58273	39.5618
70558468..70560159	2	70558468	70560159	3.84798e-09	10.5874	43.4868
70560200..70561570	2	70560200	70561570	2.51774e-07	12.8957	37.8211
70561571..70562530	2	70561571	70562530	1.84803e-13	1.87061	25.3839
70562531..70563238	2	70562531	70563238	3.11748e-17	1.15912	38.4873
70563284..70564006	2	70563284	70564006	2.13939e-14	1.46809	25.852
70564007..70566212	2	70564007	70566212	3.89073e-06	15.4174	36.496
70566213..70567542	2	70566213	70567542	1.93671e-11	11.624	37.254
70567543..70568724	2	70567543	70568724	5.00755e-11	8.53748	47.1383
70568726..70572628	2	70568726	70572628	2.22524e-05	34.3715	61.7539
71524049..71527557	2	71524049	71527557	8.02144e-09	29.4991	58.1097
71527568..71528944	2	71527568	71528944	5.7857e-23	4.39394	55.4801
71530281..71531717	2	71530281	71531717	2.73124e-23	4.34133	56.2513
71531718..71532926	2	71531718	71532926	1.36168e-21	3.09834	45.305
71532955..71535134	2	71532955	71535134	5.46294e-19	4.37214	51.559
71535135..71538125	2	71535135	71538125	9.61336e-22	5.25794	62.7594
71538230..71540171	2	71538230	71540171	3.45358e-12	6.56746	38.7039
71540180..71541317	2	71540180	71541317	3.62038e-15	3.18627	46.3719
71541318..71542597	2	71541318	71542597	2.89549e-14	6.93938	43.8953
71542602..71544013	2	71542602	71544013	9.45641e-20	3.53938	47.4276
71544014..71544697	2	71544014	71544697	1.75635e-21	3.11478	44.5326
71544699..71545575	2	71544699	71545575	1.12622e-18	4.6971	55.4447
71545576..71546213	2	71545576	71546213	7.64408e-18	1.41844	37.4496
71546864..71549169	2	71546864	71549169	3.01739e-06	12.7368	39.2967
71549222..71553976	2	71549222	71553976	0.000119876	26.4264	48.5115
72471972..72475962	2	72471972	72475962	0.000157971	30.491	56.2623
72476514..72477157	2	72476514	72477157	9.97351e-10	3.75704	25.117
73263061..73264413	2	73263061	73264413	1.21469e-08	12.7172	43.719
73264414..73268344	2	73264414	73268344	1.03548e-11	11.6704	56.5432
73268345..73270388	2	73268345	73270388	2.02805e-20	13.4414	68.4172
73270389..73271704	2	73270389	73271704	3.44139e-29	3.91277	61.9848
73271705..73272736	2	73271705	73272736	3.34374e-33	1.46199	60.7697
73272737..73273302	2	73272737	73273302	2.49971e-28	1.03813	53.2535
73273312..73273631	2	73273312	73273631	1.28107e-22	0.961054	30.3355
73273633..73274056	2	73273633	73274056	5.88843e-20	1.31048	37.4373
73274065..73274491	2	73274065	73274491	6.12041e-25	0.48062	46.2259
73274492..73275489	2	73274492	73275489	7.75405e-22	1.66546	53.7405
73275746..73277651	2	73275746	73277651	4.36777e-21	5.02089	57.9922
73277659..73279015	2	73277659	73279015	3.33413e-10	5.36398	34.3996
73279016..73280603	2	73279016	73280603	1.17016e-25	6.86314	60.3351
73280604..73281664	2	73280604	73281664	1.84843e-20	12.7484	66.2233
74648193..74650787	2	74648193	74650787	2.4949e-23	8.99918	58.1835
74650788..74654339	2	74650788	74654339	1.09115e-22	20.6227	83.1158
74654340..74655660	2	74654340	74655660	2.07162e-14	6.80825	49.3434
74655661..74655987	2	74655661	74655987	1.24756e-12	0.921328	24.1488
74655988..74657098	2	74655988	74657098	5.98873e-19	5.41753	49.9914
74657099..74657945	2	74657099	74657945	6.39672e-31	2.70268	61.1888
74657952..74659084	2	74657952	74659084	1.84261e-31	1.8343	57.1255
74659089..74659900	2	74659089	74659900	9.4204e-37	2.75924	69.3069
74659901..74661972	2	74659901	74661972	4.18095e-28	4.15612	55.1262
74661973..74666256	2	74661973	74666256	1.03567e-09	11.0706	39.1501
74666511..74667890	2	74666511	74667890	1.01917e-36	3.90713	71.2117
74667898..74668396	2	74667898	74668396	7.07354e-12	0.595238	37.2444
74668397..74668727	2	74668397	74668727	2.22198e-21	1.2933	40.3796
74668744..74671778	2	74668744	74671778	3.73689e-34	3.72846	67.2272
74671779..74673392	2	74671779	74673392	2.32419e-16	6.46568	46.2956
74673393..74675128	2	74673393	74675128	2.30345e-26	4.44728	52.5471
74675148..74675997	2	74675148	74675997	1.5556e-19	3.45231	50.2121
74675999..74679678	2	74675999	74679678	1.3022e-20	13.4027	60.9975
74679679..74680561	2	74679679	74680561	2.25035e-37	1.22173	54.8738
74680562..74682048	2	74680562	74682048	5.31684e-23	5.5153	59.84
74682050..74682512	2	74682050	74682512	2.78595e-28	0.696226	40.3942
74682547..74682863	2	74682547	74682863	3.6164e-18	1.36364	36.8031
74682864..74683589	2	74682864	74683589	7.80486e-15	NaN	44.4856
74683590..74686591	2	74683590	74686591	8.4183e-25	2.77334	51.9697
74686592..74687905	2	74686592	74687905	6.18487e-28	4.25032	58.8606
74687906..74690107	2	74687906	74690107	2.8062e-29	3.72931	63.2482
74690113..74691651	2	74690113	74691651	9.07845e-35	3.25431	58.6119
74691663..74692754	2	74691663	74692754	6.96695e-18	7.55846	44.8907
74692758..74694630	2	74692758	74694630	2.43424e-19	6.4967	49.5192
74694631..74697272	2	74694631	74697272	1.19982e-22	7.58775	61.2189
74697273..74698089	2	74697273	74698089	6.36751e-27	1.54443	52.2061
74698096..74698437	2	74698096	74698437	7.00854e-13	2.71164	27.9034
74698442..74699026	2	74698442	74699026	9.37084e-29	2.28205	57.473
74699070..74700739	2	74699070	74700739	3.49431e-31	3.75119	61.1437
74700798..74703356	2	74700798	74703356	2.63781e-14	10.9459	52.1559
74703357..74704822	2	74703357	74704822	8.60904e-22	7.05057	65.6905
74704823..74705251	2	74704823	74705251	6.54455e-15	2.13883	37.3778
74705518..74705800	2	74705518	74705800	8.01223e-11	0.292398	28.7489
74705804..74707771	2	74705804	74707771	9.01111e-25	3.6448	60.6388
74707808..74712007	2	74707808	74712007	1.11265e-20	8.88118	68.6483
74712008..74712564	2	74712008	74712564	7.3182e-29	0	48.011
74712583..74715050	2	74712583	74715050	1.95879e-30	6.84163	69.3578
74715051..74717042	2	74715051	74717042	2.4103e-14	12.8926	54.7041
74717061..74723261	2	74717061	74723261	1.13512e-09	28.8366	60.7154
74723262..74725560	2	74723262	74725560	5.9232e-25	8.30075	63.3085
74725566..74727471	2	74725566	74727471	4.78345e-18	5.29644	49.7549
74727473..74728441	2	74727473	74728441	2.28684e-13	4.66111	35.5657
74728442..74732722	2	74728442	74732722	3.86566e-19	11.8994	61.7555
74732724..74733455	2	74732724	74733455	5.9535e-18	2.68645	52.0697
74733464..74735418	2	74733464	74735418	1.70221e-30	4.53081	68.2392
74735419..74736454	2	74735419	74736454	1.69882e-27	0.97043	50.6594
74736455..74738620	2	74736455	74738620	8.17287e-29	3.15668	61.4615
74738621..74740467	2	74738621	74740467	3.80029e-26	4.02104	57.3253
74740474..74745132	2	74740474	74745132	4.92521e-15	14.6698	56.5273
74745210..74746783	2	74745210	74746783	9.67845e-22	3.54449	46.171
74746799..74747540	2	74746799	74747540	3.96061e-29	1.02229	50.7703
74747549..74749674	2	74747549	74749674	2.92534e-28	3.87329	65.6434
74749676..74750668	2	74749676	74750668	5.98702e-12	2.23448	34.9973
74750677..74753037	2	74750677	74753037	1.73902e-07	15.5764	45.7234
74753038..74755551	2	74753038	74755551	4.57908e-07	18.8855	48.199
74761903..74763012	2	74761903	74763012	4.29545e-17	2.6547	38.0318
74763021..74763384	2	74763021	74763384	6.45525e-11	1.67994	25.9149
74763387..74764319	2	74763387	74764319	4.9799e-07	16.8574	49.9045
75137329..75138115	2	75137329	75138115	5.33761e-21	1.91087	34.122
75138116..75142475	2	75138116	75142475	0.000212889	50.1782	75.0134
75589721..75592575	2	75589721	75592575	0.00140421	40.445	64.0015
75608842..75610309	2	75608842	75610309	1.73953e-05	31.9981	61.469
75703698..75704237	2	75703698	75704237	2.70324e-12	2.80556	28.6091
79449234..79454228	2	79449234	79454228	0.00141099	36.5156	63.5042
79454253..79455425	2	79454253	79455425	1.93893e-15	7.5598	45.1113
79455426..79456903	2	79455426	79456903	4.79135e-08	9.30627	32.1949
79456911..79459151	2	79456911	79459151	3.09182e-06	14.1642	41.7365
79459159..79460323	2	79459159	79460323	1.23432e-13	6.74956	45.1627
80444420..80446454	2	80444420	80446454	2.82823e-07	35.1852	57.1707
80446455..80447443	2	80446455	80447443	4.25157e-14	1.48154	27.039
80447444..80448711	2	80447444	80448711	1.3352e-12	4.21755	31.6176
84839010..84840020	2	84839010	84840020	1.06568e-16	1.77505	36.4492
84840689..84844693	2	84840689	84844693	7.13608e-05	46.5216	65.7581
84871169..84872164	2	84871169	84872164	1.70005e-07	12.8726	38.3303
84882753..84885401	2	84882753	84885401	1.67505e-05	18.9123	42.9926
84885410..84886720	2	84885410	84886720	1.40095e-08	6.85703	28.1202
84887300..84888173	2	84887300	84888173	9.6542e-16	1.09555	30.0287
84888174..84889551	2	84888174	84889551	5.44646e-12	5.5194	35.1741
87522884..87528585	2	87522884	87528585	0.00155991	30.2706	52.8031
90779322..90783162	2	90779322	90783162	5.93568e-05	36.6089	54.2361
91922629..91923645	2	91922629	91923645	2.4491e-07	8.40142	33.1475
91923692..91924945	2	91923692	91924945	1.612e-07	17.3618	43.7042
91931264..91932173	2	91931264	91932173	1.27025e-05	18.8236	39.2294
93639996..93642600	2	93639996	93642600	4.95015e-06	25.671	51.7538
93642601..93643004	2	93642601	93643004	7.87696e-15	1.26263	27.8195
93643014..93643480	2	93643014	93643480	6.42535e-14	2.40037	35.8176
93645527..93647004	2	93645527	93647004	1.04501e-11	18.0593	56.7476
93647009..93648030	2	93647009	93648030	6.60233e-35	3.98933	61.9666
96965918..96981343	2	96965918	96981343	0.000331552	71.2716	89.7433
100091560..100109649	2	100091560	100109649	0.000762075	60.4597	82.2138
101795515..101796806	2	101795515	101796806	8.77893e-07	16.4086	34.5145
101796807..101797589	2	101796807	101797589	5.9827e-11	2.92498	22.2546
101797590..101799991	2	101797590	101799991	0.000552918	20.5952	40.634
105120102..105123154	2	105120102	105123154	2.52463e-15	18.0391	60.9327
105123155..105124985	2	105123155	105124985	7.04473e-29	2.43697	59.4042
105124986..105126475	2	105124986	105126475	2.73102e-26	3.85501	56.1334
105126476..105127064	2	105126476	105127064	2.83147e-26	1.13814	36.4971
105127066..105127506	2	105127066	105127506	4.30993e-17	2.30054	38.0349
105127578..105128447	2	105127578	105128447	8.74803e-33	2.47548	63.8048
105128448..105130879	2	105128448	105130879	3.21207e-17	7.34786	48.1848
105130880..105132808	2	105130880	105132808	1.13331e-20	8.49	56.8569
105132809..105134181	2	105132809	105134181	1.13632e-30	4.31384	60.1692
105660204..105661441	2	105660204	105661441	2.56733e-27	2.42325	56.3574
105661509..105663146	2	105661509	105663146	1.70307e-24	4.94104	61.7524
105663147..105666870	2	105663147	105666870	4.21834e-11	26.705	66.3989
105666871..105667990	2	105666871	105667990	9.63305e-19	7.10784	51.145
105667991..105669225	2	105667991	105669225	2.15037e-18	5.77859	48.0312
105669226..105670114	2	105669226	105670114	3.24351e-21	5.74103	49.9543
105670115..105672413	2	105670115	105672413	1.1851e-13	21.4355	59.7245
105672414..105674239	2	105672414	105674239	1.44234e-13	18.8567	55.0856
105674240..105675237	2	105674240	105675237	2.10974e-11	8.16631	41.8173
105675238..105676182	2	105675238	105676182	4.98171e-18	1.51298	30.6031
105676183..105676632	2	105676183	105676632	1.31437e-18	1.59364	30.6564
105676633..105679195	2	105676633	105679195	1.69969e-13	13.1226	51.9556
105679215..105681483	2	105679215	105681483	0.000102981	27.8706	53.5571
105681484..105682801	2	105681484	105682801	1.2166e-13	8.95153	54.0185
105682880..105685525	2	105682880	105685525	2.14279e-07	35.3521	71.4761
105685526..105687234	2	105685526	105687234	7.06856e-05	27.421	55.293
105687286..105689014	2	105687286	105689014	1.88469e-12	12.7267	55.823
105689087..105690979	2	105689087	105690979	1.26741e-16	7.91743	48.495
109668675..109673882	2	109668675	109673882	3.63163e-05	42.4158	63.1281
109674982..109676468	2	109674982	109676468	9.6487e-17	3.10878	39.7187
109691834..109693442	2	109691834	109693442	6.85831e-11	3.35217	25.34
109694028..109695705	2	109694028	109695705	3.24981e-09	5.10993	27.0873
115851687..115853585	2	115851687	115853585	3.56568e-08	12.7139	43.1939
115853586..115855856	2	115853586	115855856	8.98386e-29	8.09141	71.6428
115855857..115858321	2	115855857	115858321	5.95564e-15	6.47594	50.6946
115858322..115860086	2	115858322	115860086	1.28139e-24	6.50819	69.3398
115860087..115861346	2	115860087	115861346	8.64571e-08	21.0109	60.8419
116059410..116061469	2	116059410	116061469	7.60656e-05	26.6149	53.1024
116061477..116062438	2	116061477	116062438	1.22581e-19	3.20459	45.5877
116062466..116063829	2	116062466	116063829	8.93281e-13	4.03759	36.7534
116063834..116064580	2	116063834	116064580	3.69179e-19	0	39.6291
116064582..116065947	2	116064582	116065947	1.19069e-13	3.37691	45.9828
116065950..116067214	2	116065950	116067214	8.95781e-09	0.70922	24.6429
116067227..116069682	2	116067227	116069682	8.83486e-12	10.7813	56.79
116069683..116072497	2	116069683	116072497	3.88373e-12	10.6576	49.709
116072518..116075576	2	116072518	116075576	2.53714e-21	8.59695	78.1179
116075577..116078453	2	116075577	116078453	6.71538e-12	11.8189	51.5205
118674876..118677205	2	118674876	118677205	3.25059e-05	25.8318	46.0287
118702816..118703248	2	118702816	118703248	4.97171e-18	0.42735	28.4665
118703251..118703749	2	118703251	118703749	1.31647e-18	1.11111	30.0402
118703763..118704522	2	118703763	118704522	3.11769e-15	1.74824	30.4509
118789831..118790931	2	118789831	118790931	6.64439e-06	24.0128	46.7708
119043539..119047106	2	119043539	119047106	0.00123932	27.1788	41.0485
119234147..119237213	2	119234147	119237213	0.00107447	42.5441	63.0858
119237214..119237621	2	119237214	119237621	7.38911e-15	0.6147	26.534
119321611..119322564	2	119321611	119322564	2.66991e-06	12.8155	37.4403
119324043..119325196	2	119324043	119325196	4.19389e-12	13.1571	54.3384
119325197..119326157	2	119325197	119326157	1.13283e-22	1.30746	37.3105
119743335..119744256	2	119743335	119744256	0.000117129	25.6767	50.7249
119758872..119760338	2	119758872	119760338	2.42416e-11	21.2927	50.4753
121410946..121413719	2	121410946	121413719	0.000445904	62.1274	38.1898
121439868..121442958	2	121439868	121442958	1.6354e-05	21.9252	42.1572
122029231..122035481	2	122029231	122035481	0.000453133	55.5658	67.8968
122294878..122297526	2	122294878	122297526	1.36262e-09	12.3503	37.6137
122297528..122298707	2	122297528	122298707	1.46879e-31	1.80568	50.3848
122298712..122300238	2	122298712	122300238	4.90508e-09	17.0198	41.0737
122300281..122301709	2	122300281	122301709	6.44186e-14	5.35546	35.519
122312152..122313721	2	122312152	122313721	1.77595e-07	14.2171	37.6572
127362744..127363399	2	127362744	127363399	2.14702e-19	0	21.763
127363400..127364312	2	127363400	127364312	5.042e-12	11.7949	41.7454
127482268..127482930	2	127482268	127482930	7.70723e-14	1.39744	27.7586
127482935..127484475	2	127482935	127484475	3.96903e-08	23.9056	55.1279
128122980..128124178	2	128122980	128124178	2.53741e-20	4.32095	45.7455
128124179..128125657	2	128124179	128125657	3.29913e-10	16.9932	48.3809
128698943..128700279	2	128698943	128700279	1.29177e-10	3.99387	29.251
130580763..130581458	2	130580763	130581458	1.47487e-07	3.41214	24.8887
131054849..131056053	2	131054849	131056053	5.16792e-05	17.824	41.2944
131544887..131546332	2	131544887	131546332	4.40795e-09	3.03006	21.4767
131546335..131547751	2	131546335	131547751	2.28626e-06	22.7208	50.9145
131562027..131562423	2	131562027	131562423	3.52822e-15	1.56819	21.2623
132253433..132259332	2	132253433	132259332	0.00159621	77.5928	61.6559
132942319..132945310	2	132942319	132945310	0.000104875	34.9824	62.6057
133553134..133554422	2	133553134	133554422	7.92e-06	13.2609	36.8983
136058993..136060834	2	136058993	136060834	1.16039e-07	14.6946	43.9961
137114692..137115583	2	137114692	137115583	3.59217e-12	0.430987	24.1605
144329945..144330938	2	144329945	144330938	6.05989e-19	6.33483	45.6478
144331361..144332010	2	144331361	144332010	1.06828e-16	2.50815	42.147
144332038..144333288	2	144332038	144333288	6.92465e-14	9.14228	48.297
146218397..146219421	2	146218397	146219421	2.52806e-12	14.2109	51.9329
146219422..146221129	2	146219422	146221129	2.01492e-13	21.652	71.5353
146221153..146221685	2	146221153	146221685	5.71289e-13	1.5625	26.7331
146223577..146225906	2	146223577	146225906	1.26362e-05	22.8915	50.1522
146829750..146833770	2	146829750	146833770	0.000277277	41.7477	64.8999
146833825..146834749	2	146833825	146834749	3.10941e-20	1.30832	35.68
146834754..146836009	2	146834754	146836009	4.25379e-09	5.46644	27.8832
146836136..146838370	2	146836136	146838370	7.90437e-06	26.0915	53.0685
146838371..146839579	2	146838371	146839579	3.11748e-17	8.47904	47.9335
147083203..147084108	2	147083203	147084108	1.52202e-17	4.2721	42.3032
147084113..147084468	2	147084113	147084468	1.07224e-20	2.08778	43.4367
147084470..147084878	2	147084470	147084878	4.09705e-15	0.282486	23.5948
147085200..147085748	2	147085200	147085748	2.41879e-20	0	34.7564
147085808..147097236	2	147085808	147097236	0.000196249	58.093	79.2618
147179324..147181773	2	147179324	147181773	0.000176729	22.552	44.1232
147181780..147183405	2	147181780	147183405	6.63111e-07	18.4314	42.4763
147183417..147184342	2	147183417	147184342	6.12246e-09	7.21919	28.2943
147184343..147185645	2	147184343	147185645	8.64438e-15	4.24501	35.0447
147185691..147186557	2	147185691	147186557	5.84325e-20	0.910433	26.9542
147186572..147188062	2	147186572	147188062	6.5306e-16	1.54321	40.7547
147188063..147189727	2	147188063	147189727	9.51769e-11	13.4246	45.0723
147189728..147191110	2	147189728	147191110	3.46606e-08	12.8591	38.0518
147191117..147193472	2	147191117	147193472	4.30247e-06	19.2942	49.1287
147193505..147194348	2	147193505	147194348	1.1713e-19	0.47081	32.44
147194364..147195057	2	147194364	147195057	5.33815e-13	1.63079	23.0794
147358763..147361775	2	147358763	147361775	8.62184e-17	13.6309	63.2535
147361776..147363369	2	147361776	147363369	6.84111e-24	3.55279	56.6292
147363370..147365219	2	147363370	147365219	1.35406e-16	2.07848	29.1624
147365224..147365902	2	147365224	147365902	8.75743e-27	0.443818	41.0216
147365903..147367492	2	147365903	147367492	2.94577e-22	5.87566	52.9557
147367493..147369572	2	147367493	147369572	1.97279e-24	5.03546	53.2753
147369612..147373465	2	147369612	147373465	1.33065e-22	6.30943	58.7011
147373466..147377323	2	147373466	147377323	6.00564e-11	15.2925	52.3327
148021362..148024835	2	148021362	148024835	0.000355844	44.2246	66.0605
148024950..148030578	2	148024950	148030578	3.00822e-07	26.6523	59.36
148030609..148035701	2	148030609	148035701	1.79589e-12	13.3215	60.6659
148035853..148038733	2	148035853	148038733	1.2342e-19	3.6371	51.0015
148038736..148039871	2	148038736	148039871	1.97702e-26	3.29502	53.7594
148039872..148040835	2	148039872	148040835	1.18139e-27	2.70956	57.0303
148040836..148043969	2	148040836	148043969	1.85811e-11	19.7301	59.2037
148043970..148044620	2	148043970	148044620	1.53166e-22	4.02805	46.133
148044621..148045579	2	148044621	148045579	1.48799e-21	3.35126	42.0335
148045585..148046373	2	148045585	148046373	4.83114e-19	2.77379	40.7892
148046375..148047665	2	148046375	148047665	4.98143e-22	4.71339	53.044
148047792..148049016	2	148047792	148049016	1.13127e-20	2.41027	41.3134
148049021..148053969	2	148049021	148053969	1.09539e-06	26.8682	54.1878
150685645..150688521	2	150685645	150688521	0.00013607	43.5106	65.6316
152093097..152093447	2	152093097	152093447	3.52973e-17	1.66722	28.4029
152142972..152143637	2	152142972	152143637	2.24101e-09	3.37132	25.9716
152736391..152737121	2	152736391	152737121	1.08804e-21	0.977689	34.16
153107833..153108860	2	153107833	153108860	3.75316e-07	4.71918	25.4216
154549959..154552406	2	154549959	154552406	1.15713e-05	41.2895	59.5783
155386601..155390816	2	155386601	155390816	3.49876e-08	41.2066	75.1382
156840923..156841699	2	156840923	156841699	1.8345e-13	2.18534	28.7601
158608878..158610232	2	158608878	158610232	1.18313e-08	7.27769	34.5224
158610291..158611041	2	158610291	158611041	5.77091e-14	0.755499	28.6869
158611042..158611509	2	158611042	158611509	2.27278e-18	0.649802	21.5948
158611544..158613282	2	158611544	158613282	2.40832e-17	5.73511	47.5517
158613283..158614272	2	158613283	158614272	1.47686e-17	3.33877	34.7799
158614273..158614825	2	158614273	158614825	4.12622e-23	3.13103	35.7989
158614861..158615746	2	158614861	158615746	1.39133e-18	3.29601	37.3099
158615747..158617704	2	158615747	158617704	8.32782e-08	17.1798	42.159
160359648..160362306	2	160359648	160362306	0.000339406	47.7405	71.0336
160362490..160365313	2	160362490	160365313	3.23626e-08	36.7544	69.6534
160365336..160366042	2	160365336	160366042	8.41934e-22	2.84804	40.4746
160366048..160366556	2	160366048	160366556	3.79811e-18	0.925926	29.7128
160368430..160369325	2	160368430	160369325	7.47039e-33	1.53159	55.7691
160369326..160370687	2	160369326	160370687	2.70645e-13	13.1914	52.1477
160912281..160914730	2	160912281	160914730	0.000127225	29.8009	51.2011
163339485..163339854	2	163339485	163339854	5.23739e-08	5.60948	27.3543
163375767..163376174	2	163375767	163376174	2.20015e-09	22.8685	57.5815
163852140..163853832	2	163852140	163853832	5.60981e-07	17.3396	43.7657
163853833..163855057	2	163853833	163855057	2.53627e-09	14.8681	44.0138
164167044..164168203	2	164167044	164168203	7.62138e-05	22.5232	51.6251
164168228..164168615	2	164168228	164168615	4.28426e-09	7.50625	31.7955
164170176..164171369	2	164170176	164171369	2.1331e-08	8.47604	36.7105
164400537..164400963	2	164400537	164400963	2.34157e-07	6.82705	30.0464
164403201..164404744	2	164403201	164404744	2.53585e-07	16.1366	46.3415
164407818..164409511	2	164407818	164409511	2.41428e-05	26.8297	43.5627
164856682..164857412	2	164856682	164857412	6.89053e-17	0	22.5419
164949013..164949803	2	164949013	164949803	1.67312e-07	8.98406	37.2831
164949804..164950869	2	164949804	164950869	2.51936e-08	28.6853	59.1283
164997126..164997769	2	164997126	164997769	6.92197e-06	16.4502	40.2352
165111555..165112343	2	165111555	165112343	1.392e-06	21.5567	46.613
165595478..165597348	2	165595478	165597348	5.07581e-06	22.9278	50.3074
167188317..167188767	2	167188317	167188767	7.14162e-13	23.0219	69.5697
168763259..168765215	2	168763259	168765215	1.45087e-10	15.92	57.2834
168765221..168766090	2	168765221	168766090	1.28856e-13	1.17845	31.9247
168766091..168766898	2	168766091	168766898	9.67766e-25	0	43.0769
168766903..168768356	2	168766903	168768356	3.44795e-07	13.5344	44.2396
168840116..168842024	2	168840116	168842024	1.17252e-15	13.244	60.8596
168842025..168844703	2	168842025	168844703	1.48024e-05	44.8928	69.7796
168911184..168912303	2	168911184	168912303	8.62783e-10	6.95528	32.721
168912841..168914998	2	168912841	168914998	1.8027e-08	16.8582	46.565
170131499..170133689	2	170131499	170133689	1.88469e-12	5.70487	37.8831
170151591..170154083	2	170151591	170154083	0.000440614	37.3544	57.9469
170202817..170206912	2	170202817	170206912	2.0613e-05	27.9202	46.145
170219438..170221271	2	170219438	170221271	4.32899e-07	5.05239	23.6468
170324182..170326225	2	170324182	170326225	0.00132493	34.9254	59.223
170495268..170496397	2	170495268	170496397	5.07085e-31	1.93794	54.2225
170496413..170497332	2	170496413	170497332	1.23954e-31	1.33373	54.0362
170497342..170499185	2	170497342	170499185	7.25775e-09	19.5358	56.5778
172544510..172546288	2	172544510	172546288	1.05202e-09	11.0124	45.5038
172546314..172547473	2	172546314	172547473	5.64159e-16	6.94038	48.8183
172547474..172548808	2	172547474	172548808	2.47327e-28	3.61086	54.5196
172548809..172549652	2	172548809	172549652	2.57704e-35	0	51.3916
172549654..172550403	2	172549654	172550403	6.12602e-32	1.19658	57.5285
172550404..172551018	2	172550404	172551018	2.2493e-22	3.1703	46.9333
172551019..172551499	2	172551019	172551499	3.75361e-28	0.927265	38.1196
172551505..172552863	2	172551505	172552863	2.43993e-40	2.28116	62.8172
172552864..172555363	2	172552864	172555363	1.98015e-05	45.5907	68.9032
172557327..172560168	2	172557327	172560168	0.000310107	46.7315	67.7759
172724902..172727791	2	172724902	172727791	4.37306e-08	46.8659	75.6813
172727893..172728705	2	172727893	172728705	1.89439e-16	1.00772	31.1998
172728707..172731435	2	172728707	172731435	8.34035e-07	32.7005	62.828
172731436..172733502	2	172731436	172733502	1.89608e-25	4.5361	62.1487
172785330..172787893	2	172785330	172787893	1.70272e-05	38.8386	61.2318
172934055..172935502	2	172934055	172935502	0.000363612	21.5322	41.7266
172938581..172939367	2	172938581	172939367	1.92261e-16	5.13613	40.7406
172939368..172940064	2	172939368	172940064	1.25065e-25	0.842491	36.0816
173019996..173021355	2	173019996	173021355	3.74324e-05	27.7971	47.7989
173585584..173586289	2	173585584	173586289	5.10385e-07	11.1312	39.8056
173586307..173586888	2	173586307	173586888	3.05334e-14	3.26279	30.1597
174300451..174301623	2	174300451	174301623	0.00171249	31.9948	60.6936
178413559..178414047	2	178413559	178414047	4.88893e-09	6.35121	25.6445
180333694..180334191	2	180333694	180334191	1.0216e-18	2.32948	35.0962
180334192..180334815	2	180334192	180334815	1.76197e-16	2.61521	33.5331
180334821..180337160	2	180334821	180337160	0.000567889	29.3554	55.755
180642627..180647919	2	180642627	180647919	9.46888e-05	37.5379	64.5532
180772365..180775449	2	180772365	180775449	4.80086e-05	32.2645	62.2302
180775454..180776361	2	180775454	180776361	1.04634e-18	5.25118	35.9386
180776362..180776649	2	180776362	180776649	2.13225e-19	0.746355	32.8127
180776653..180777264	2	180776653	180777264	1.03274e-10	2.40016	24.1208
181147933..181148486	2	181147933	181148486	1.49847e-09	7.37831	45.6888
181669997..181670794	2	181669997	181670794	3.05024e-12	13.151	49.5663
181670802..181671283	2	181670802	181671283	4.07406e-17	1.96624	26.9073
181671284..181671728	2	181671284	181671728	2.99846e-19	0.480238	26.4669
5205870..5211373	3	5205870	5211373	8.1578e-08	27.8848	61.0094
5211374..5214718	3	5211374	5214718	6.83397e-07	28.6285	65.802
17790536..17794013	3	17790536	17794013	2.26514e-05	10.8068	35.1703
18049979..18052417	3	18049979	18052417	7.86077e-09	18.8449	53.7421
18052418..18054363	3	18052418	18054363	4.65267e-17	11.4227	57.0555
18054414..18054893	3	18054414	18054893	1.91252e-18	0.939153	27.6114
19694486..19696574	3	19694486	19696574	6.48329e-05	21.6633	46.9545
21762278..21772018	3	21762278	21772018	3.59583e-05	88.3449	66.9377
27370192..27371685	3	27370192	27371685	3.97558e-12	4.51367	30.8672
30009333..30012441	3	30009333	30012441	5.76608e-08	32.7052	63.8661
30012445..30015443	3	30012445	30015443	1.34366e-13	5.55835	36.5304
30218072..30221138	3	30218072	30221138	6.78602e-16	22.6413	70.1971
30505771..30507394	3	30505771	30507394	5.21678e-35	5.07379	73.284
30507395..30508380	3	30507395	30508380	3.63756e-29	1.02406	52.8557
30508381..30508817	3	30508381	30508817	2.61997e-13	0.347222	28.3481
30508818..30509734	3	30508818	30509734	6.74546e-10	3.09885	30.3692
30509740..30511872	3	30509740	30511872	3.25952e-22	7.85696	63.2095
30511875..30514226	3	30511875	30514226	3.41923e-21	13.3391	70.3238
30514227..30514989	3	30514227	30514989	1.31866e-30	1.5812	55.5112
30514990..30515587	3	30514990	30515587	2.34272e-20	3.85845	45.3371
30515588..30521196	3	30515588	30521196	0.000253186	50.3333	72.5873
34641266..34642532	3	34641266	34642532	5.49319e-10	3.58736	24.9618
34645444..34648345	3	34645444	34648345	1.18232e-06	9.01343	29.6044
34652924..34655128	3	34652924	34655128	1.46833e-09	7.77556	38.8657
34663798..34664516	3	34663798	34664516	8.11975e-10	1.67262	32.1797
37347995..37348880	3	37347995	37348880	1.90046e-08	2.18108	23.1316
51396440..51397750	3	51396440	51397750	8.1393e-08	8.42739	34.7972
55519989..55523547	3	55519989	55523547	0.000472302	36.4613	55.8664
55780457..55782436	3	55780457	55782436	0.000344017	49.7067	71.9042
66217663..66220716	3	66217663	66220716	1.93715e-05	27.7654	54.0884
66745396..66747735	3	66745396	66747735	8.62953e-05	39.5121	60.8702
66970472..66972381	3	66970472	66972381	8.87948e-26	5.66199	56.8442
66972405..66973700	3	66972405	66973700	1.42006e-23	4.8545	54.8558
66973701..66977018	3	66973701	66977018	6.90486e-18	6.66713	50.2989
66977034..66978776	3	66977034	66978776	1.52388e-25	7.25075	69.5741
66978777..66980230	3	66978777	66980230	2.35718e-22	3.96659	50.7875
66980231..66981222	3	66980231	66981222	1.24364e-16	3.07005	33.6535
66981223..66981948	3	66981223	66981948	7.30799e-18	0.564972	30.3693
66981986..66984110	3	66981986	66984110	1.7783e-20	7.32323	58.3246
82874844..82876160	3	82874844	82876160	3.1403e-06	32.0988	58.3898
82876161..82876515	3	82876161	82876515	4.71934e-06	14.9411	40.6228
82876532..82879376	3	82876532	82879376	8.24849e-07	43.9021	70.1542
84190674..84191666	3	84190674	84191666	8.99273e-07	36.7537	66.9833
86540906..86546974	3	86540906	86546974	3.51844e-08	34.9402	70.0699
86546981..86547624	3	86546981	86547624	3.6471e-10	32.5872	67.351
87795147..87796023	3	87795147	87796023	5.00453e-05	15.377	38.1569
87796024..87797284	3	87796024	87797284	6.37805e-08	10.216	40.2793
87802755..87805039	3	87802755	87805039	0.000215999	34.9271	55.6147
87971410..87971791	3	87971410	87971791	8.12679e-14	1.7094	27.9614
87996130..87997248	3	87996130	87997248	2.92689e-06	21.5563	40.0374
87997249..87999204	3	87997249	87999204	1.60841e-06	10.9963	28.6751
87999263..88000002	3	87999263	88000002	2.33853e-23	1.37566	32.6812
88023350..88023942	3	88023350	88023942	1.00143e-13	0.642228	24.4715
88198939..88200831	3	88198939	88200831	4.20745e-09	10.9662	38.7669
88438508..88442601	3	88438508	88442601	0.000690501	38.8824	60.3103
88535003..88536647	3	88535003	88536647	6.46946e-09	15.5632	48.5613
88536648..88538568	3	88536648	88538568	1.06757e-07	21.2263	55.0726
89828620..89831059	3	89828620	89831059	1.56758e-05	43.6204	66.0152
90464493..90465168	3	90464493	90465168	6.4171e-05	19.7624	41.0413
93440714..93443992	3	93440714	93443992	6.99396e-08	17.1176	47.075
95173111..95173588	3	95173111	95173588	3.04876e-11	23.0983	63.3793
95903478..95905664	3	95903478	95905664	1.37844e-09	5.66468	30.8165
96322639..96327883	3	96322639	96327883	8.27843e-06	43.598	74.1375
96327884..96328578	3	96327884	96328578	2.42639e-14	3.08625	40.0116
96328579..96331467	3	96328579	96331467	1.00952e-07	48.6838	77.9644
96331468..96333295	3	96331468	96333295	2.12058e-18	16.1551	62.0507
96333302..96334658	3	96333302	96334658	4.66316e-27	4.31557	66.4866
96334659..96337915	3	96334659	96337915	2.36443e-10	35.9664	72.8511
96337916..96340792	3	96337916	96340792	3.82787e-08	52.9789	85.4534
96340807..96343474	3	96340807	96343474	4.98247e-15	21.1266	69.4512
96343475..96354215	3	96343475	96354215	9.41532e-10	25.1058	65.2253
96372352..96390273	3	96372352	96390273	0.000172908	44.6302	71.2958
96390274..96392607	3	96390274	96392607	4.21556e-10	23.1121	65.9966
96401614..96402259	3	96401614	96402259	2.50761e-20	1.82248	43.4582
96402274..96404800	3	96402274	96404800	1.85035e-09	20.6964	54.1829
96404801..96406313	3	96404801	96406313	1.89101e-09	42.6144	77.0081
96409426..96410695	3	96409426	96410695	1.05994e-05	15.6601	39.934
96435630..96438677	3	96435630	96438677	3.44809e-06	30.985	55.6522
96438978..96441643	3	96438978	96441643	3.65882e-06	31.2016	53.2272
96474936..96476510	3	96474936	96476510	1.42182e-15	10.0262	50.5401
98027688..98031966	3	98027688	98031966	0.000115072	78.8817	57.485
99231445..99235064	3	99231445	99235064	2.05852e-06	21.1656	48.689
99235065..99238183	3	99235065	99238183	2.17024e-31	6.05851	68.8659
99238452..99240809	3	99238452	99240809	3.97976e-22	4.89522	54.6663
99240810..99241652	3	99240810	99241652	1.92382e-31	0.898458	58.8357
99241713..99247248	3	99241713	99247248	2.32845e-16	15.5916	61.7512
99247249..99249373	3	99247249	99249373	1.23171e-16	9.22472	55.5212
99249374..99252638	3	99249374	99252638	1.39754e-15	13.4265	61.7691
99252639..99253815	3	99252639	99253815	1.99145e-17	2.16609	32.3359
99253816..99254869	3	99253816	99254869	1.92163e-20	2.31491	46.0616
99254870..99257008	3	99254870	99257008	2.42735e-27	8.96893	69.8361
99257018..99258432	3	99257018	99258432	3.79085e-26	9.03346	71.4118
99258487..99261834	3	99258487	99261834	1.11661e-32	4.63701	68.4142
99261835..99266065	3	99261835	99266065	2.07463e-12	25.1349	71.3121
100488403..100488991	3	100488403	100488991	2.52334e-15	0.182149	19.9387
102008556..102011672	3	102008556	102011672	7.74118e-16	10.3841	54.9211
102011677..102012338	3	102011677	102012338	7.14636e-13	2.45211	30.6863
102012351..102012980	3	102012351	102012980	2.26991e-12	4.92538	25.6265
102013001..102017065	3	102013001	102017065	6.66626e-05	49.7624	64.404
104777436..104780415	3	104777436	104780415	0.00017362	23.4435	47.1654
104961888..104962545	3	104961888	104962545	2.4995e-15	0.41587	25.3608
107581814..107583143	3	107581814	107583143	3.66638e-26	4.64706	60.8544
107583144..107585015	3	107583144	107585015	5.31926e-13	11.7759	60.6025
107594992..107595446	3	107594992	107595446	5.98174e-18	0	24.9323
107595447..107596257	3	107595447	107596257	4.1158e-33	2.55827	53.2153
107596258..107596998	3	107596258	107596998	2.90292e-38	2.04639	59.6192
107596999..107598111	3	107596999	107598111	4.29061e-14	15.5481	66.4504
108404623..108406720	3	108404623	108406720	0.000120065	50.0705	72.6528
115714669..115715564	3	115714669	115715564	1.07117e-10	4.34065	34.8901
121953565..121955505	3	121953565	121955505	1.66112e-10	11.4631	42.4032
122729079..122729871	3	122729079	122729871	9.13525e-17	0.812866	26.7382
127625662..127627577	3	127625662	127627577	6.26882e-21	6.04409	64.9548
127627578..127628945	3	127627578	127628945	2.71593e-24	7.32612	62.7839
127628957..127631981	3	127628957	127631981	2.33067e-19	13.7092	67.8343
127632000..127632805	3	127632000	127632805	3.86625e-23	1.09033	41.2961
127632806..127633517	3	127632806	127633517	1.8599e-15	0.843882	18.0895
127633518..127634043	3	127633518	127634043	1.12863e-22	0.789643	34.2887
127634050..127634591	3	127634050	127634591	4.4105e-16	1.81878	28.6288
127634592..127639791	3	127634592	127639791	1.3566e-05	35.3647	67.8369
127639807..127641059	3	127639807	127641059	5.28342e-17	7.60497	50.775
127641085..127644306	3	127641085	127644306	5.89258e-09	23.73	63.6211
127694962..127696000	3	127694962	127696000	5.0144e-12	12.8246	58.8838
127789071..127790084	3	127789071	127790084	1.68876e-09	6.30706	24.7023
127790092..127791401	3	127790092	127791401	1.9701e-08	2.84091	24.8888
129062436..129066362	3	129062436	129066362	0.00144686	44.4111	61.8758
129192298..129196019	3	129192298	129196019	1.70199e-09	25.5085	62.9829
129196020..129198663	3	129196020	129198663	5.49163e-24	5.05695	62.0898
129198686..129199916	3	129198686	129199916	1.62375e-18	2.62897	48.8172
129199936..129201951	3	129199936	129201951	1.49348e-25	2.39929	49.1451
129201952..129203468	3	129201952	129203468	5.70419e-20	5.68952	54.2468
129203469..129204506	3	129203469	129204506	7.57023e-23	1.73294	43.3792
129204507..129205714	3	129204507	129205714	8.21885e-16	1.11432	23.493
129205765..129207532	3	129205765	129207532	3.06143e-19	4.55653	50.0661
129207635..129211390	3	129207635	129211390	4.06595e-19	13.4532	65.3263
129211488..129213900	3	129211488	129213900	9.65623e-21	1.16872	44.7783
129214538..129215419	3	129214538	129215419	2.00027e-30	1.09546	51.5165
129215422..129216208	3	129215422	129216208	4.7799e-16	7.03602	55.2028
129216209..129217511	3	129216209	129217511	2.00792e-30	3.81792	68.0345
129217518..129218719	3	129217518	129218719	2.89193e-26	1.6824	47.7368
129218720..129220813	3	129218720	129220813	6.88528e-22	7.79597	64.2307
129220814..129222610	3	129220814	129222610	3.42836e-16	8.34438	51.3502
129222611..129224783	3	129222611	129224783	4.79916e-29	5.42759	60.2108
129224819..129225992	3	129224819	129225992	1.19137e-17	5.94118	48.9107
129226045..129231923	3	129226045	129231923	1.17732e-05	34.1142	59.8689
131104968..131106358	3	131104968	131106358	1.74961e-07	14.0884	39.8101
131106374..131107206	3	131106374	131107206	1.35038e-26	3.61197	54.2376
131107207..131109220	3	131107207	131109220	2.69203e-24	7.53284	66.2537
131109266..131110422	3	131109266	131110422	2.52463e-15	2.26481	41.76
131110423..131111216	3	131110423	131111216	4.01768e-19	1.35135	31.3578
131111217..131111800	3	131111217	131111800	2.64231e-17	1.07155	34.5813
131111801..131112382	3	131111801	131112382	1.07799e-15	1.3468	33.0065
131112384..131113873	3	131112384	131113873	4.25901e-07	13.1062	43.6486
132084505..132085931	3	132084505	132085931	2.56451e-22	0.308642	34.2816
137623733..137625254	3	137623733	137625254	8.97384e-07	11.7564	37.5703
145648603..145649694	3	145648603	145649694	2.40303e-12	4.38222	32.5726
145649695..145650579	3	145649695	145650579	5.8485e-15	0	28.8078
145650580..145652618	3	145650580	145652618	2.64422e-07	18.7663	45.0497
145963445..145967035	3	145963445	145967035	9.15717e-06	37.0261	63.9372
145983788..145987567	3	145983788	145987567	0.00014806	45.4407	65.6066
146220905..146221301	3	146220905	146221301	3.20886e-12	1.11631	22.694
147098195..147101640	3	147098195	147101640	0.000234477	40.7393	64.9297
152344623..152346567	3	152344623	152346567	1.06839e-05	20.5874	33.4696
154326791..154328391	3	154326791	154328391	2.391e-25	4.61823	55.1412
154328394..154328695	3	154328394	154328695	6.62603e-19	0.881749	37.4288
154328696..154329710	3	154328696	154329710	2.50052e-28	1.68749	55.6064
154329711..154330883	3	154329711	154330883	9.84806e-40	2.68221	68.0836
154330884..154332450	3	154330884	154332450	6.29573e-35	2.108	71.6275
154332483..154333965	3	154332483	154333965	2.18169e-29	2.97481	61.3723
154570132..154573179	3	154570132	154573179	9.15887e-05	28.3778	56.1752
3931148..3937560	4	3931148	3937560	0.00216417	38.8075	55.6506
9844425..9845547	4	9844425	9845547	7.91756e-16	1.1551	24.5254
9845548..9847300	4	9845548	9847300	2.16389e-22	7.75769	57.8891
9847335..9850030	4	9847335	9850030	3.16733e-18	10.4197	56.2594
9855790..9859331	4	9855790	9859331	9.52958e-07	31.5212	63.2704
9859336..9859942	4	9859336	9859942	7.58261e-17	1.61793	29.3006
11385060..11386039	4	11385060	11386039	3.47829e-27	1.41345	53.9843
11386040..11387199	4	11386040	11387199	7.72508e-13	3.56676	37.3434
11387200..11388068	4	11387200	11388068	7.08981e-22	0.866402	45.3697
11388069..11388614	4	11388069	11388614	7.27198e-21	2.86458	44.6336
21674238..21678124	4	21674238	21678124	8.16046e-24	16.3356	75.4416
21678143..21678714	4	21678143	21678714	5.58141e-28	1.61891	55.2073
21678719..21679109	4	21678719	21679109	4.49408e-13	1.19838	27.0952
21679112..21679532	4	21679112	21679532	5.10099e-08	3.28138	21.9517
21679535..21680421	4	21679535	21680421	4.72442e-15	8.39355	44.7288
21680435..21684605	4	21680435	21684605	4.41573e-17	16.6665	62.5282
21684606..21685853	4	21684606	21685853	1.17785e-17	4.51269	46.5821
21685854..21687897	4	21685854	21687897	3.30224e-22	5.95159	59.5155
21687898..21688713	4	21687898	21688713	2.56254e-22	0.833333	47.3862
21688718..21689063	4	21688718	21689063	5.61863e-14	0.219298	20.3509
21689081..21690379	4	21689081	21690379	3.3994e-32	1.55039	56.0209
22490416..22491740	4	22490416	22491740	2.90751e-12	0.50505	27.8645
22491751..22495047	4	22491751	22495047	1.20953e-05	16.6557	42.3192
22495061..22497618	4	22495061	22497618	5.22495e-07	12.8282	37.7114
22497633..22498534	4	22497633	22498534	4.6918e-25	0.766657	38.2714
25358064..25371728	4	25358064	25371728	0.000153024	72.1963	87.058
34049471..34051845	4	34049471	34051845	0.00777385	30.7244	52.715
35155579..35156686	4	35155579	35156686	4.85158e-17	3.81961	39.3125
41497576..41498158	4	41497576	41498158	4.18536e-07	13.065	42.8791
41498159..41498705	4	41498159	41498705	4.11651e-17	20.0112	65.6159
41498706..41499337	4	41498706	41499337	3.73962e-08	33.3622	59.2947
41729370..41731234	4	41729370	41731234	4.92329e-06	19.9404	45.4931
43423956..43425664	4	43423956	43425664	6.77997e-07	72.0779	85.6827
43523507..43524410	4	43523507	43524410	9.22853e-10	1.5982	23.7912
44701590..44703098	4	44701590	44703098	1.67657e-33	2.91143	61.2769
44703099..44703661	4	44703099	44703661	1.17019e-35	1.21964	46.8188
44703667..44704159	4	44703667	44704159	7.51801e-27	0.161031	34.0122
44704678..44707630	4	44704678	44707630	4.20797e-10	18.4843	46.846
44707631..44710986	4	44707631	44710986	5.44017e-09	29.96	68.1582
44710987..44712205	4	44710987	44712205	1.996e-21	5.99152	54.1539
44712206..44713225	4	44712206	44713225	1.22232e-40	1.62484	68.4731
44713251..44714323	4	44713251	44714323	8.93767e-31	3.14406	56.9153
44714324..44717378	4	44714324	44717378	5.97108e-19	7.12349	57.1914
46035898..46039130	4	46035898	46039130	0.000261207	38.6569	57.7987
46338917..46340498	4	46338917	46340498	5.25871e-16	11.3474	57.6278
46340541..46342835	4	46340541	46342835	2.0572e-10	25.2986	66.0163
46342836..46343760	4	46342836	46343760	1.96772e-19	2.47605	41.2782
46343774..46344271	4	46343774	46344271	1.63861e-18	1.86868	32.1383
46344273..46344632	4	46344273	46344632	7.34733e-15	1.01389	26.0096
46344633..46344930	4	46344633	46344930	1.0009e-15	1.05364	29.5691
46344931..46345226	4	46344931	46345226	1.87379e-20	1.24443	33.1226
46345231..46346445	4	46345231	46346445	1.95577e-19	7.82011	58.4122
46346521..46348523	4	46346521	46348523	7.36599e-24	6.56156	53.472
46534465..46535924	4	46534465	46535924	2.71217e-06	16.5265	41.519
48048224..48049329	4	48048224	48049329	5.19786e-06	38.0714	60.9697
48051841..48053689	4	48051841	48053689	0.000505479	53.8073	75.5121
55529304..55530688	4	55529304	55530688	1.96932e-08	7.76317	28.8153
55530689..55531404	4	55530689	55531404	3.73154e-13	2.74346	24.9215
63214132..63214719	4	63214132	63214719	1.86779e-12	2.36137	25.5647
82504534..82505317	4	82504534	82505317	1.15118e-12	0.537634	23.4601
82510833..82512820	4	82510833	82512820	2.17226e-05	10.1225	33.48
82536676..82537782	4	82536676	82537782	5.12997e-09	15.6638	37.9801
82537816..82539763	4	82537816	82539763	2.03438e-15	9.84305	49.5353
84672561..84674554	4	84672561	84674554	1.63725e-16	22.8653	69.6893
84675524..84676028	4	84675524	84676028	7.86269e-12	3.58299	36.248
88033828..88035749	4	88033828	88035749	2.19584e-17	0.793651	38.9196
88781793..88792940	4	88781793	88792940	5.5943e-05	32.4507	58.052
89272160..89273799	4	89272160	89273799	6.14083e-26	2.96441	65.8004
89273800..89275624	4	89273800	89275624	9.52932e-26	4.68395	65.5607
89275625..89276894	4	89275625	89276894	4.40981e-28	3.751	53.0782
89276897..89281993	4	89276897	89281993	2.63424e-26	6.8173	63.6201
89281999..89284269	4	89281999	89284269	4.03482e-26	4.41	61.8659
89284270..89291535	4	89284270	89291535	7.62844e-09	23.0772	61.8354
89291536..89294416	4	89291536	89294416	2.92673e-07	23.6317	63.2613
89295224..89296364	4	89295224	89296364	1.71715e-11	7.27017	48.7942
89296528..89303543	4	89296528	89303543	9.18297e-05	33.8205	60.8416
89303605..89307180	4	89303605	89307180	1.25897e-14	21.0767	64.3113
89307186..89310620	4	89307186	89310620	1.21904e-19	10.5185	63.9806
89310621..89311171	4	89310621	89311171	2.28657e-14	1.14924	23.8019
93335480..93339238	4	93335480	93339238	0.00106282	41.0904	26.9267
97751001..97751987	4	97751001	97751987	9.00848e-18	1.32738	22.7369
97774238..97777210	4	97774238	97777210	1.21739e-08	4.14124	28.4032
98391067..98395881	4	98391067	98395881	0.00132043	47.1254	27.562
98726989..98728803	4	98726989	98728803	3.41498e-05	22.3341	51.9907
99650260..99651085	4	99650260	99651085	1.51074e-15	5.35665	47.0919
99651086..99651826	4	99651086	99651826	5.14531e-30	1.16165	54.4276
99651827..99653455	4	99651827	99653455	2.06667e-29	4.9895	62.0006
99653474..99654514	4	99653474	99654514	9.39221e-23	3.96689	50.0927
99654562..99656007	4	99654562	99656007	1.60511e-23	2.86407	58.8904
99656008..99656581	4	99656008	99656581	1.11554e-13	2.27626	28.1324
99656591..99656955	4	99656591	99656955	2.10492e-20	2.9671	41.272
99656957..99657451	4	99656957	99657451	4.10891e-20	0.330139	30.9392
99657452..99657754	4	99657452	99657754	6.13983e-14	1.10223	23.2799
99657755..99658319	4	99657755	99658319	1.33144e-15	3.23127	41.621
99658320..99660389	4	99658320	99660389	7.78929e-35	6.68496	74.3339
99660390..99662339	4	99660390	99662339	5.28913e-26	3.16229	54.5286
99662346..99663644	4	99662346	99663644	4.26478e-28	3.58459	52.5347
101292397..101293314	4	101292397	101293314	1.27348e-07	13.407	39.1873
107435121..107435892	4	107435121	107435892	1.40371e-14	3.89873	35.7708
107834977..107837881	4	107834977	107837881	7.17797e-05	40.3422	64.1357
109655576..109657560	4	109655576	109657560	5.99151e-11	7.16606	45.1118
109657561..109659694	4	109657561	109659694	4.79751e-14	12.2044	52.8796
109659772..109665470	4	109659772	109665470	8.87758e-08	24.5429	63.5071
109665493..109666126	4	109665493	109666126	5.90082e-17	2.60595	23.7847
109971861..109974801	4	109971861	109974801	6.03525e-15	15.1369	55.7581
109974839..109976432	4	109974839	109976432	1.88602e-16	8.42978	54.6514
109976471..109977517	4	109976471	109977517	3.50989e-25	3.3318	57.4716
109977518..109978095	4	109977518	109978095	2.39875e-21	0.940488	32.6387
109978102..109978731	4	109978102	109978731	1.37517e-18	0.909091	38.9529
109978762..109980072	4	109978762	109980072	1.93874e-30	1.00469	49.2203
109980073..109980951	4	109980073	109980951	4.8252e-27	4.81523	57.9488
109980952..109981948	4	109980952	109981948	7.31437e-14	6.66139	39.8887
109981953..109982308	4	109981953	109982308	9.13798e-12	1.52414	28.0743
109982316..109982806	4	109982316	109982806	8.56566e-17	4.32962	45.2223
109982807..109983773	4	109982807	109983773	1.2035e-30	4.98595	61.3565
109983774..109984591	4	109983774	109984591	1.33582e-26	2.97877	50.4791
109984617..109986188	4	109984617	109986188	8.53911e-24	7.10557	54.8909
109986189..109988408	4	109986189	109988408	2.12584e-11	13.5798	44.0831
114666148..114667173	4	114666148	114667173	5.27795e-13	7.16891	34.2461
114899932..114901842	4	114899932	114901842	4.6831e-22	10.0224	56.1596
114901843..114902738	4	114901843	114902738	5.2788e-28	2.72587	56.8946
114902744..114905399	4	114902744	114905399	6.61249e-26	6.09784	68.0119
114905400..114907511	4	114905400	114907511	1.52437e-15	17.1488	63.5382
114907513..114907936	4	114907513	114907936	1.7502e-19	0.83061	36.076
114907937..114908354	4	114907937	114908354	6.38776e-22	0.297619	36.9751
114909399..114911568	4	114909399	114911568	1.2338e-11	15.9695	54.6587
114911569..114913495	4	114911569	114913495	3.56627e-18	11.4534	56.0902
114913496..114918061	4	114913496	114918061	2.4976e-10	26.9015	66.2108
114918468..114925125	4	114918468	114925125	0.000218345	42.157	66.7252
114925126..114925453	4	114925126	114925453	1.19466e-16	1.21311	28.9181
114925454..114925842	4	114925454	114925842	1.4992e-17	0.132275	27.9091
115049010..115052909	4	115049010	115052909	2.57474e-09	19.2959	50.601
115052931..115056653	4	115052931	115056653	2.4587e-16	12.6108	66.1562
115056654..115057098	4	115056654	115057098	9.81798e-19	4.45638	56.3348
115057099..115057894	4	115057099	115057894	3.74125e-34	0.997151	64.3051
115057895..115059523	4	115057895	115059523	3.16393e-33	5.0249	67.8518
115932096..115935948	4	115932096	115935948	7.74645e-08	30.6347	64.5276
115935967..115936851	4	115935967	115936851	2.71568e-25	1.06918	46.0547
115936898..115938562	4	115936898	115938562	2.41246e-25	7.40053	72.1553
115938563..115939514	4	115938563	115939514	8.18509e-21	3.77693	49.0831
115939516..115940091	4	115939516	115940091	1.84715e-12	2.52599	42.3934
115940092..115943990	4	115940092	115943990	2.62642e-14	12.7787	56.3575
115943991..115946285	4	115943991	115946285	0.000662662	27.7512	53.5503
116820983..116821745	4	116820983	116821745	2.84402e-14	1.60699	20.7883
117493256..117494394	4	117493256	117494394	7.92407e-25	3.18003	50.8001
117494395..117494944	4	117494395	117494944	3.26705e-19	1.47059	38.0861
117494945..117495554	4	117494945	117495554	3.88549e-22	0.729205	41.2233
117495555..117496472	4	117495555	117496472	5.53126e-14	2.08333	25.6968
120268208..120268524	4	120268208	120268524	0.00407577	26.0794	48.7849
120747644..120748639	4	120747644	120748639	2.01718e-08	9.17889	34.5124
123103812..123105126	4	123103812	123105126	2.53404e-05	20.324	39.9771
123105127..123105511	4	123105127	123105511	4.57711e-09	3.03606	31.5843
123322371..123323199	4	123322371	123323199	1.89195e-05	27.176	47.0063
123323203..123325155	4	123323203	123325155	8.27248e-05	26.4357	45.6886
123342466..123342872	4	123342466	123342872	1.85811e-11	0.644122	22.4085
124658141..124658474	4	124658141	124658474	3.97e-17	0	34.3299
124658475..124659009	4	124658475	124659009	3.39246e-25	2.60993	40.8905
124659010..124659599	4	124659010	124659599	2.46864e-34	0.492551	53.0382
124659622..124661693	4	124659622	124661693	1.59357e-13	20.6172	65.874
124984580..124986361	4	124984580	124986361	1.1759e-07	15.4008	37.9544
125489375..125490243	4	125489375	125490243	1.10423e-08	6.55451	27.4088
125911567..125914067	4	125911567	125914067	0.000561067	37.3441	59.9197
126148370..126148801	4	126148370	126148801	4.28758e-10	1.91322	24.1468
126301080..126301941	4	126301080	126301941	8.49617e-06	9.28352	25.6351
126731835..126732915	4	126731835	126732915	2.13006e-16	4.03431	39.3871
126732916..126735029	4	126732916	126735029	5.24228e-10	20.6537	54.5626
126735046..126735466	4	126735046	126735466	1.36377e-15	2.08333	38.3061
126735467..126735996	4	126735467	126735996	8.49487e-19	2.12231	41.7052
126735997..126737036	4	126735997	126737036	4.25612e-15	11.5011	44.6013
127329692..127330669	4	127329692	127330669	4.10873e-12	5.89657	30.4438
127330705..127333644	4	127330705	127333644	0.00037591	37.0703	57.265
129222363..129223785	4	129222363	129223785	0.000194696	50.3238	70.6783
131920506..131920863	4	131920506	131920863	3.61397e-06	4.35043	28.5746
131920866..131921473	4	131920866	131921473	5.12339e-09	6.58334	28.9053
132795843..132799959	4	132795843	132799959	0.000200211	32.9666	53.5532
133251190..133252299	4	133251190	133252299	2.66198e-07	20.2495	44.8514
133515767..133519083	4	133515767	133519083	0.00238804	44.0597	64.9724
133600496..133601894	4	133600496	133601894	0.000154005	22.6283	49.4787
134017285..134018295	4	134017285	134018295	1.24472e-07	10.6633	28.7638
134018314..134019976	4	134018314	134019976	1.12851e-12	0.78125	25.1762
134249966..134251369	4	134249966	134251369	1.52343e-09	6.65705	36.817
134251704..134252672	4	134251704	134252672	2.32538e-09	6.20178	30.1767
134343034..134343613	4	134343034	134343613	5.08683e-12	2.83576	30.6601
135147945..135150641	4	135147945	135150641	1.12562e-09	22.6699	51.6818
135150642..135151763	4	135150642	135151763	8.68161e-29	4.41001	55.5994
135151764..135152475	4	135151764	135152475	1.09734e-22	3.94719	49.9107
135152479..135152755	4	135152479	135152755	6.53259e-12	1.08401	28.8237
135152762..135153202	4	135152762	135153202	1.33289e-24	0.611999	38.0705
135153203..135154236	4	135153203	135154236	1.9136e-36	2.47415	56.4362
135154237..135155966	4	135154237	135155966	2.44369e-34	3.13689	64.1891
135155967..135158597	4	135155967	135158597	8.02828e-23	5.81315	56.3373
135202000..135204195	4	135202000	135204195	7.08711e-05	51.0959	67.5929
135397999..135399302	4	135397999	135399302	4.92068e-08	20.3995	53.0714
136144231..136145142	4	136144231	136145142	2.45462e-16	2.42596	31.6794
136247268..136248217	4	136247268	136248217	3.86182e-15	1.97973	33.8775
136248218..136249266	4	136248218	136249266	2.76024e-15	5.61961	41.3997
136290332..136290835	4	136290332	136290835	2.58215e-09	53.6173	85.3613
137681539..137682145	4	137681539	137682145	1.88899e-10	3.27386	26.8366
137728658..137730881	4	137728658	137730881	9.13959e-05	36.4559	60.4532
138973143..138974411	4	138973143	138974411	7.93338e-06	11.9913	36.1228
139090980..139092557	4	139090980	139092557	0.000188494	18.8418	40.9616
139334391..139337120	4	139334391	139337120	9.06313e-05	43.6184	68.1848
139641818..139643434	4	139641818	139643434	0.000215091	51.0318	66.8785
139819771..139821512	4	139819771	139821512	3.44161e-28	1.46172	52.2413
139821521..139821893	4	139821521	139821893	1.36189e-18	0.30303	42.9074
139821916..139823359	4	139821916	139823359	9.59692e-27	1.19976	54.0444
139823365..139824142	4	139823365	139824142	1.38526e-27	3.19816	62.0612
139824143..139826111	4	139824143	139826111	2.6536e-25	6.30816	60.5101
139826112..139828317	4	139826112	139828317	9.7387e-24	2.47687	57.3405
139828318..139829612	4	139828318	139829612	3.38786e-25	2.08031	56.051
139829613..139831511	4	139829613	139831511	5.67659e-22	4.20392	49.6481
139831513..139832124	4	139831513	139832124	3.98556e-32	2.09502	54.6833
139832126..139832893	4	139832126	139832893	4.06507e-30	1.37823	51.8867
139832894..139833746	4	139832894	139833746	1.3364e-21	3.42954	46.4586
139833752..139838077	4	139833752	139838077	0.000238426	25.7735	50.2526
139850867..139852279	4	139850867	139852279	4.83608e-11	13.7535	50.6191
140698869..140700448	4	140698869	140700448	4.91122e-05	21.3805	46.5525
141238767..141240183	4	141238767	141240183	1.65395e-11	5.81	32.5165
141247574..141248138	4	141247574	141248138	3.95003e-15	0.14881	24.0249
141248146..141249488	4	141248146	141249488	3.01974e-05	30.8555	52.6524
141271085..141273459	4	141271085	141273459	0.000300229	39.2634	53.3467
143297801..143299841	4	143297801	143299841	0.000168123	15.9766	39.5626
144892702..144893718	4	144892702	144893718	3.31374e-19	0.512821	32.8569
145745549..145774368	4	145745549	145774368	0.00242692	45.8712	61.1362
146941879..146942373	4	146941879	146942373	0.000135119	35.8189	59.4539
148163042..148164629	4	148163042	148164629	2.87799e-07	12.3628	39.1695
148271726..148272645	4	148271726	148272645	3.40167e-06	37.0458	62.0145
148805344..148806018	4	148805344	148806018	2.57383e-17	1.0249	37.663
148806022..148806945	4	148806022	148806945	1.09717e-26	0.490196	50.2641
148806952..148809976	4	148806952	148809976	9.62324e-22	11.6652	70.6725
148859868..148861433	4	148859868	148861433	1.33036e-06	21.9466	53.5582
148951501..148952138	4	148951501	148952138	4.07123e-13	16.4467	50.6998
148952579..148954239	4	148952579	148954239	0.000480334	32.0139	51.1867
150032576..150034025	4	150032576	150034025	2.72905e-07	23.8324	50.0147
150048052..150048853	4	150048052	150048853	8.90948e-12	4.03045	30.3802
150048854..150050303	4	150048854	150050303	1.40628e-05	17.3059	35.3333
152118489..152120362	4	152118489	152120362	1.43289e-09	27.1925	59.75
152120363..152122203	4	152120363	152122203	9.75777e-12	13.7509	48.3713
152125111..152125859	4	152125111	152125859	3.3018e-23	3.99807	40.6932
152125890..152126360	4	152125890	152126360	9.65757e-18	2.25059	29.8449
152131131..152131760	4	152131131	152131760	1.00573e-19	0.213675	25.3402
152131761..152132683	4	152131761	152132683	7.62138e-05	18.9167	46.4904
152157517..152158948	4	152157517	152158948	1.51926e-06	20.271	43.6734
152158955..152159837	4	152158955	152159837	1.05061e-18	7.08354	44.1918
152159838..152160929	4	152159838	152160929	0.000466816	19.9246	42.8373
152283068..152283378	4	152283068	152283378	1.33748e-11	4.30664	46.8428
152283379..152284405	4	152283379	152284405	6.15946e-10	21.3945	52.2324
152312391..152313394	4	152312391	152313394	2.15815e-08	5.24316	24.5068
152359703..152361163	4	152359703	152361163	0.000159343	25.5776	48.0535
154137276..154139847	4	154137276	154139847	0.000364989	24.9576	48.4471
154139848..154140257	4	154139848	154140257	5.29449e-14	0.740741	21.172
154140258..154141195	4	154140258	154141195	1.90749e-27	3.04097	44.5701
154141196..154142303	4	154141196	154142303	4.52345e-16	5.46545	36.4138
154169063..154170812	4	154169063	154170812	1.94397e-05	15.8505	41.0338
154333791..154335325	4	154333791	154335325	1.79774e-05	38.5913	61.8343
154634816..154635444	4	154634816	154635444	1.1268e-13	6.33697	33.944
154635854..154636436	4	154635854	154636436	1.12872e-16	0.297619	26.5561
154636710..154637349	4	154636710	154637349	6.71451e-21	0.816085	34.1044
154637351..154637749	4	154637351	154637749	6.82779e-11	2.77778	34.8171
154637750..154638721	4	154637750	154638721	4.11948e-10	14.9404	49.5233
154638722..154641442	4	154638722	154641442	7.95444e-12	18.6834	60.8809
154641443..154643600	4	154641443	154643600	4.13943e-20	14.7	68.1779
155360027..155361183	4	155360027	155361183	4.77532e-06	11.665	41.686
155361616..155363461	4	155361616	155363461	2.38655e-06	16.4463	36.2352
155653359..155654486	4	155653359	155654486	3.63006e-05	16.2124	38.8484
155654487..155655277	4	155654487	155655277	4.3819e-05	26.5422	55.7452
156203384..156204124	4	156203384	156204124	3.87598e-15	0.932599	23.7475
3336146..3341329	5	3336146	3341329	9.76077e-08	26.2086	52.4925
3341334..3342209	5	3341334	3342209	2.89377e-16	1.35328	34.0779
3342215..3342860	5	3342215	3342860	2.13899e-22	0.474984	33.3535
3342882..3343676	5	3342882	3343676	4.27913e-18	0.841346	37.3097
23831404..23834272	5	23831404	23834272	4.74921e-07	35.8227	67.2519
24479574..24481412	5	24479574	24481412	1.6846e-07	59.5099	84.6187
24525735..24526306	5	24525735	24526306	1.22869e-13	3.96893	38.9209
24527053..24528586	5	24527053	24528586	1.33571e-06	14.0171	44.0927
24590400..24591836	5	24590400	24591836	9.13015e-10	42.2232	73.7586
24728950..24730375	5	24728950	24730375	0.000450745	23.5682	38.4407
24730385..24731287	5	24730385	24731287	4.17309e-13	4.10142	28.9396
28118173..28119984	5	28118173	28119984	1.82574e-16	3.43447	42.3222
28119985..28123297	5	28119985	28123297	4.80714e-17	12.1718	62.9306
28123298..28124979	5	28123298	28124979	6.11247e-26	2.95826	54.5062
28152851..28158091	5	28152851	28158091	1.3189e-09	41.2034	73.2441
28158128..28159314	5	28158128	28159314	3.7666e-26	2.10025	45.7879
28159315..28161930	5	28159315	28161930	2.24097e-26	10.6461	67.4862
28161935..28165312	5	28161935	28165312	2.57152e-18	9.5367	53.7527
28165341..28165851	5	28165341	28165851	1.03573e-14	0.813008	28.2705
28166571..28166955	5	28166571	28166955	2.92583e-08	1.75737	24.8833
28166956..28168167	5	28166956	28168167	8.08351e-20	7.48969	52.1566
28168170..28169829	5	28168170	28169829	1.7836e-23	10.7083	61.3012
28169996..28172461	5	28169996	28172461	1.93398e-13	20.0022	67.3765
28172462..28175456	5	28172462	28175456	9.44157e-16	7.96784	51.6281
28175457..28180166	5	28175457	28180166	2.1409e-08	30.2709	63.5135
28207381..28209770	5	28207381	28209770	7.70099e-06	20.7826	47.4062
28209771..28210297	5	28209771	28210297	1.355e-12	2.46046	24.1897
28210298..28212046	5	28210298	28212046	6.06353e-21	3.40171	53.527
28457849..28458248	5	28457849	28458248	1.79007e-06	11.6883	37.7182
28458669..28459704	5	28458669	28459704	6.13566e-08	19.604	47.6278
29467784..29468236	5	29467784	29468236	2.5473e-12	3.25323	32.2215
29468237..29471107	5	29468237	29471107	1.17933e-19	5.57304	49.5303
29471118..29472724	5	29471118	29472724	1.14073e-26	2.52295	62.5377
29472727..29474267	5	29472727	29474267	9.94601e-22	5.78958	51.95
29474268..29475474	5	29474268	29475474	2.12916e-28	2.49376	53.5965
29475475..29477776	5	29475475	29477776	3.69967e-20	6.40767	49.7001
29478208..29478761	5	29478208	29478761	2.22301e-21	0.966578	30.9481
29478773..29481146	5	29478773	29481146	3.96825e-16	6.02075	46.9069
29481147..29485512	5	29481147	29485512	2.24119e-17	4.40546	45.5585
29485543..29487661	5	29485543	29487661	1.35049e-17	5.46513	48.1167
30112517..30114138	5	30112517	30114138	0.000138191	45.9141	61.98
30622100..30622584	5	30622100	30622584	4.42511e-09	11.5257	45.1026
31092192..31092967	5	31092192	31092967	2.05516e-05	15.4049	43.9027
31092968..31093482	5	31092968	31093482	2.74515e-20	0.895746	34.1
31093483..31094662	5	31093483	31094662	2.62263e-28	0.892857	52.7047
31094709..31095541	5	31094709	31095541	4.74454e-29	0.644895	40.8344
31135953..31137227	5	31135953	31137227	1.59372e-17	7.72408	45.2976
31137262..31138170	5	31137262	31138170	1.63429e-13	1.81447	24.4435
31138180..31138846	5	31138180	31138846	3.74205e-16	2.62867	28.955
31251222..31251981	5	31251222	31251981	4.04784e-09	33.3509	70.3781
31252023..31253892	5	31252023	31253892	2.69698e-06	67.0989	88.647
33427896..33430695	5	33427896	33430695	1.67191e-05	41.0223	62.5248
33430696..33431108	5	33430696	33431108	1.22772e-18	2.84747	38.0777
33431109..33431497	5	33431109	33431497	3.32693e-16	1.20044	31.1075
33431507..33432287	5	33431507	33432287	7.87639e-25	1.76989	42.5411
33432288..33433317	5	33432288	33433317	7.66786e-29	1.04604	50.7635
33433318..33433864	5	33433318	33433864	4.01768e-19	0.977878	38.8038
33433866..33434285	5	33433866	33434285	1.31523e-20	0	32.4374
33434292..33434853	5	33434292	33434853	1.0795e-19	1.77721	36.4147
33434854..33435716	5	33434854	33435716	1.11939e-28	3.90396	52.3478
33435717..33438699	5	33435717	33438699	0.000647248	27.9689	46.106
33695446..33695839	5	33695446	33695839	6.34863e-18	1.00277	25.1045
33722330..33722993	5	33722330	33722993	4.40144e-22	0.107527	24.4876
33723469..33724499	5	33723469	33724499	7.80053e-08	13.3718	43.6059
35280027..35280628	5	35280027	35280628	1.50302e-10	4.62037	23.4874
35280629..35280961	5	35280629	35280961	4.58144e-13	5.44974	33.7887
35380130..35385581	5	35380130	35385581	3.80955e-10	11.8631	40.0887
35385585..35388324	5	35385585	35388324	1.42847e-25	5.55093	56.2649
35388325..35388853	5	35388325	35388853	2.75416e-13	1.59933	28.7735
35388854..35389261	5	35388854	35389261	3.84391e-23	0	37.5536
35389263..35390659	5	35389263	35390659	5.24771e-19	3.87533	45.4218
35390708..35391871	5	35390708	35391871	1.9547e-23	1.76409	41.2573
35391873..35392240	5	35391873	35392240	1.31825e-24	0.0905797	36.1994
35392243..35392639	5	35392243	35392639	6.68018e-18	0.655402	32.622
35392640..35396041	5	35392640	35396041	8.26747e-12	11.0994	50.061
35396083..35397456	5	35396083	35397456	5.53193e-24	2.62723	53.0683
35397458..35398033	5	35397458	35398033	4.87026e-28	0.362319	42.1767
35398034..35399707	5	35398034	35399707	7.24895e-36	3.2017	52.3325
35399708..35400391	5	35399708	35400391	9.79606e-21	2.3731	47.0606
35400427..35404303	5	35400427	35404303	9.07748e-05	42.2584	64.8984
35677813..35679333	5	35677813	35679333	1.66957e-06	18.2346	44.7869
37817325..37818377	5	37817325	37818377	2.17781e-25	5.71317	58.9035
37818378..37820883	5	37818378	37820883	3.99858e-12	17.2066	60.3074
37820964..37822442	5	37820964	37822442	5.03371e-17	20.5557	78.3272
37822443..37823762	5	37822443	37823762	8.32321e-21	3.14396	46.8513
37823763..37824391	5	37823763	37824391	1.43703e-15	0.946055	26.6986
37824405..37825246	5	37824405	37825246	7.94192e-19	0	25.1955
37825295..37826631	5	37825295	37826631	4.88548e-21	7.95455	64.5888
37826641..37827395	5	37826641	37827395	5.53741e-22	3.50146	53.9875
37827419..37828735	5	37827419	37828735	2.6774e-27	2.83788	58.6142
37828764..37830111	5	37828764	37830111	3.69052e-24	5.86895	59.3935
37830112..37833175	5	37830112	37833175	6.74094e-16	14.2936	55.0042
38276445..38277460	5	38276445	38277460	2.64056e-16	2.88494	32.348
41742882..41746493	5	41742882	41746493	0.00073782	30.7458	53.2537
41752063..41754926	5	41752063	41754926	2.46182e-23	7.01408	60.2376
41754935..41757172	5	41754935	41757172	4.27001e-34	2.30589	63.7688
41757356..41760661	5	41757356	41760661	3.13533e-13	20.9788	61.5581
41760900..41761935	5	41760900	41761935	3.77652e-23	3.86892	48.4653
41761936..41762813	5	41761936	41762813	3.09567e-24	4.16284	52.2193
41762814..41763749	5	41762814	41763749	5.74234e-16	6.45915	44.915
41763750..41764247	5	41763750	41764247	4.06521e-14	1.29093	22.7105
41764270..41766063	5	41764270	41766063	1.47905e-21	1.49861	49.6774
41766064..41767458	5	41766064	41767458	3.99611e-27	4.97559	67.2818
41767522..41768894	5	41767522	41768894	1.82582e-14	5.75355	30.6684
43804436..43808118	5	43804436	43808118	0.000364989	60.1426	45.0001
44100947..44101794	5	44100947	44101794	1.80453e-13	0.688821	22.0389
53265683..53267266	5	53265683	53267266	0.00179796	48.3346	33.3162
66150172..66151138	5	66150172	66151138	1.02813e-09	4.13943	33.9484
66151172..66152560	5	66151172	66152560	9.39058e-09	19.2857	46.4648
67091036..67095486	5	67091036	67095486	2.61931e-08	30.4493	64.1808
67095490..67096380	5	67095490	67096380	6.44415e-17	2.91158	49.0263
67096388..67097600	5	67096388	67097600	2.91333e-19	3.7499	50.371
67097621..67098712	5	67097621	67098712	9.132e-42	2.44729	70.9888
67098713..67100286	5	67098713	67100286	1.36053e-35	5.38194	70.724
67100287..67101822	5	67100287	67101822	1.79229e-23	5.49339	65.7373
67101843..67104637	5	67101843	67104637	8.45274e-06	28.4731	55.9347
67215136..67216502	5	67215136	67216502	2.67305e-18	2.7451	38.6264
67216509..67221404	5	67216509	67221404	8.3432e-10	9.69471	45.4383
67221418..67223013	5	67221418	67223013	5.75736e-23	7.23707	58.9083
67223061..67226073	5	67223061	67226073	1.05881e-07	31.0877	64.7593
67226128..67228565	5	67226128	67228565	1.1059e-22	6.14159	57.2175
67228569..67230300	5	67228569	67230300	5.84795e-23	4.133	62.0373
67230301..67231094	5	67230301	67231094	3.5612e-16	1.66667	37.6119
67231099..67232308	5	67231099	67232308	7.66089e-19	4.67761	47.8309
67605873..67607523	5	67605873	67607523	6.83334e-24	13.4388	76.0173
67607526..67608055	5	67607526	67608055	1.44066e-15	2.78513	28.5967
72503924..72505094	5	72503924	72505094	7.26331e-06	13.2766	30.9897
72578002..72580422	5	72578002	72580422	0.000137361	53.2414	69.5239
72580423..72580916	5	72580423	72580916	5.54518e-11	2.46015	26.5793
72586990..72587595	5	72586990	72587595	3.43363e-06	15.0147	39.2559
72868145..72868735	5	72868145	72868735	3.48008e-14	0.47619	19.4296
73007294..73009747	5	73007294	73009747	2.56174e-08	35.0123	65.5895
73012786..73013847	5	73012786	73013847	0.000514831	33.0735	52.3424
73013850..73014876	5	73013850	73014876	4.66374e-06	18.0258	36.608
73649437..73651368	5	73649437	73651368	3.64707e-14	4.05353	40.0515
73651369..73654792	5	73651369	73654792	1.5745e-07	16.9649	42.9048
75067342..75070421	5	75067342	75070421	7.06996e-05	16.5604	39.1555
75070422..75072380	5	75070422	75072380	2.49531e-27	5.913	58.2695
75072450..75075670	5	75072450	75075670	1.43261e-07	25.65	60.4155
75075671..75076214	5	75075671	75076214	5.46052e-30	0	48.1577
75076215..75077279	5	75076215	75077279	4.7307e-28	4.92187	61.0112
75077280..75083103	5	75077280	75083103	3.57135e-05	28.8077	57.4419
75083104..75084889	5	75083104	75084889	2.32333e-34	1.53704	74.6103
75084954..75087645	5	75084954	75087645	6.36079e-09	15.8311	45.8331
75148238..75149596	5	75148238	75149596	2.3405e-15	14.9572	60.4721
75149619..75151277	5	75149619	75151277	4.54379e-27	2.20734	60.9218
75151278..75152946	5	75151278	75152946	4.7307e-28	2.39757	61.3351
75152947..75153384	5	75152947	75153384	2.80647e-29	0	56.4641
75153385..75154579	5	75153385	75154579	1.65435e-19	2.75983	50.6932
75154580..75156031	5	75154580	75156031	1.5504e-14	2.5667	37.9403
75977505..75978335	5	75977505	75978335	4.14726e-16	2.85681	26.6551
76856768..76857515	5	76856768	76857515	6.90043e-07	32.2076	60.586
77463787..77466921	5	77463787	77466921	0.000128708	79.0528	63.9526
91686732..91692793	5	91686732	91692793	4.91931e-05	80.4611	60.8848
92391978..92393164	5	92391978	92393164	0.000239791	36.0248	58.4738
93042917..93044260	5	93042917	93044260	2.03061e-07	22.9175	51.4139
93044261..93044800	5	93044261	93044800	4.6207e-21	1.68651	33.1039
93045368..93048910	5	93045368	93048910	6.73634e-06	25.6979	48.3637
95973991..95976155	5	95973991	95976155	9.38877e-06	33.9524	63.304
98167719..98169160	5	98167719	98169160	9.72351e-21	1.86669	42.0749
98169208..98171715	5	98169208	98171715	2.00955e-10	20.5335	62.0495
98177063..98180761	5	98177063	98180761	6.16688e-10	17.1368	50.487
98180763..98182675	5	98180763	98182675	2.03516e-18	6.57459	53.0178
98182676..98185095	5	98182676	98185095	2.92472e-27	6.85321	68.5512
98185096..98185585	5	98185096	98185585	1.08274e-15	0.408497	23.0592
98185930..98186348	5	98185930	98186348	8.33341e-12	1.21528	25.9656
98186350..98187973	5	98186350	98187973	6.27599e-24	4.8144	59.6223
98187974..98190591	5	98187974	98190591	7.56237e-16	12.3783	57.7873
98254972..98257693	5	98254972	98257693	1.59925e-10	30.4795	67.5609
98289665..98293015	5	98289665	98293015	0.000720971	53.8643	70.737
98293021..98297865	5	98293021	98297865	0.00251161	47.9145	67.3486
101537323..101539321	5	101537323	101539321	2.69507e-18	11.6113	57.0896
101539322..101543869	5	101539322	101543869	3.57238e-06	36.0452	65.7815
101647054..101648145	5	101647054	101648145	1.93637e-14	14.7003	59.7516
101648147..101651556	5	101648147	101651556	0.000115676	32.7856	58.2871
101651557..101657703	5	101651557	101657703	1.15254e-05	49.2343	71.8261
101657704..101659252	5	101657704	101659252	1.07815e-24	10.4395	77.5105
101659253..101659865	5	101659253	101659865	3.6036e-19	5.62169	59.8985
101659866..101662081	5	101659866	101662081	1.92447e-29	8.60314	73.4683
101662139..101663630	5	101662139	101663630	1.22894e-19	4.79127	53.0557
101663633..101664058	5	101663633	101664058	1.83662e-12	0.979793	28.7053
101664059..101664547	5	101664059	101664547	3.41108e-24	0	35.8266
101664548..101664908	5	101664548	101664908	3.03579e-10	1.85833	35.9188
101664909..101665733	5	101664909	101665733	4.1834e-15	1.11533	35.9015
101665745..101667518	5	101665745	101667518	2.67964e-19	9.76042	55.0953
101667603..101669168	5	101667603	101669168	5.05326e-24	6.9916	63.1637
103692683..103693624	5	103692683	103693624	1.94438e-10	5.29935	34.7276
106445702..106448378	5	106445702	106448378	2.05873e-09	30.036	66.3669
106448403..106451415	5	106448403	106451415	5.22719e-11	10.5912	44.2598
106451420..106453370	5	106451420	106453370	7.16168e-17	5.96231	56.5236
106453408..106454245	5	106453408	106454245	8.79173e-30	2.08007	54.8078
106454246..106457186	5	106454246	106457186	2.0447e-21	6.62688	59.5813
106457187..106457858	5	106457187	106457858	2.62031e-32	1.34143	58.0701
106457859..106458382	5	106457859	106458382	1.16672e-16	1.72658	43.2291
106458384..106458675	5	106458384	106458675	2.33772e-13	1.07197	23.3467
106458681..106459397	5	106458681	106459397	1.40481e-23	1.14701	32.66
106459398..106460627	5	106459398	106460627	4.74454e-29	4.14288	57.5201
106460659..106463767	5	106460659	106463767	3.61197e-15	8.16954	57.2736
106463768..106465221	5	106463768	106465221	8.09894e-30	1.95069	63.4487
106465222..106466380	5	106465222	106466380	2.49897e-33	5.08248	68.0174
106466381..106467594	5	106466381	106467594	1.12191e-14	16.9049	60.9348
106467595..106469688	5	106467595	106469688	2.67902e-21	9.71205	64.5541
106469689..106470898	5	106469689	106470898	1.38427e-19	6.68591	56.8679
106470902..106474198	5	106470902	106474198	6.09269e-08	30.4839	65.9686
106559775..106561250	5	106559775	106561250	6.64291e-13	31.9209	70.7707
106561253..106564505	5	106561253	106564505	7.18335e-05	35.83	63.1702
107718150..107721303	5	107718150	107721303	9.5985e-20	7.04967	55.2146
107721304..107721716	5	107721304	107721716	6.81664e-25	1.12434	40.6756
107721717..107723326	5	107721717	107723326	1.07546e-33	2.89199	59.9774
107723334..107724026	5	107723334	107724026	2.44637e-40	0.839056	64.1776
107724043..107725054	5	107724043	107725054	6.36367e-24	1.38889	49.2138
107725055..107725906	5	107725055	107725906	8.00193e-33	0.77268	47.3878
107725907..107726747	5	107725907	107726747	4.63036e-29	1.22038	52.6686
107726748..107729690	5	107726748	107729690	1.2286e-09	23.6714	65.2236
108694562..108695057	5	108694562	108695057	1.03063e-15	0.762063	22.7672
110361658..110363183	5	110361658	110363183	0.000344016	34.1427	57.4801
111418711..111419543	5	111418711	111419543	0.000590775	15.6654	36.581
111419547..111420293	5	111419547	111420293	3.03578e-10	16.937	54.1122
111420297..111420945	5	111420297	111420945	9.09256e-14	17.4298	60.3749
114274442..114276264	5	114274442	114276264	0.000103423	26.5634	47.7861
117842536..117845245	5	117842536	117845245	7.12427e-06	33.6063	56.4642
118028440..118029027	5	118028440	118029027	1.17818e-17	0.625542	24.544
118513878..118515353	5	118513878	118515353	1.33705e-08	14.5161	36.4427
118874370..118877492	5	118874370	118877492	2.01252e-07	37.8579	74.9527
118877493..118879826	5	118877493	118879826	0.000275113	29.2755	61.5231
119626679..119628760	5	119626679	119628760	0.000190227	35.5076	57.6457
119656041..119658632	5	119656041	119658632	6.06464e-11	17.6249	57.0095
119658649..119661689	5	119658649	119661689	3.46692e-19	8.21227	57.4796
119661690..119663549	5	119661690	119663549	3.26187e-20	7.12588	59.6418
119663550..119667814	5	119663550	119667814	4.07278e-14	16.1135	62.4172
119667815..119669074	5	119667815	119669074	9.23358e-16	15.6105	62.7711
119669075..119670187	5	119669075	119670187	1.34676e-10	13.835	46.7359
119670778..119671476	5	119670778	119671476	1.52553e-15	1.33333	30.1891
119671477..119672545	5	119671477	119672545	3.64405e-14	6.80407	45.2159
119672592..119674511	5	119672592	119674511	3.9472e-28	6.76655	69.122
119674512..119678140	5	119674512	119678140	9.36977e-15	20.2934	63.4369
119678141..119680641	5	119678141	119680641	3.61463e-14	14.7216	59.1556
119680647..119682644	5	119680647	119682644	4.54894e-14	13.8078	61.0701
119682645..119684117	5	119682645	119684117	7.54712e-19	9.46065	63.867
119684283..119686359	5	119684283	119686359	9.01244e-26	4.56913	65.2566
119686360..119687586	5	119686360	119687586	1.9247e-17	4.11263	41.7622
119687605..119689725	5	119687605	119689725	5.56661e-05	34.2686	59.4176
119748029..119749253	5	119748029	119749253	6.28788e-07	18.0375	37.9639
119795079..119797224	5	119795079	119797224	4.11132e-23	4.43864	52.7863
119797225..119800029	5	119797225	119800029	3.23685e-28	2.10459	54.1457
119800113..119803173	5	119800113	119803173	3.43846e-20	5.47191	51.2649
119803190..119803916	5	119803190	119803916	8.55965e-25	1.74589	42.602
119803917..119804735	5	119803917	119804735	7.72534e-28	0.762264	47.684
119804736..119807532	5	119804736	119807532	5.75784e-27	5.77306	63.7586
119807533..119811160	5	119807533	119811160	1.15229e-06	28.9324	58.5048
119829344..119831481	5	119829344	119831481	1.31398e-14	11.8411	56.1078
119831517..119832642	5	119831517	119832642	4.34621e-28	2.4657	57.7762
119832657..119835586	5	119832657	119835586	2.01722e-22	5.92757	51.0436
119835587..119837241	5	119835587	119837241	5.0191e-33	3.71022	67.3918
119837242..119839295	5	119837242	119839295	2.09472e-30	3.44396	67.1592
119839308..119840576	5	119839308	119840576	1.03054e-32	2.39036	58.8581
119840591..119843552	5	119840591	119843552	4.48781e-21	4.13058	55.1899
119843559..119846339	5	119843559	119846339	5.01231e-13	10.9091	50.8009
120424536..120426614	5	120424536	120426614	5.26201e-10	2.18459	26.1301
120426616..120427837	5	120426616	120427837	2.56249e-16	7.90685	40.0809
120427838..120429911	5	120427838	120429911	3.55622e-09	5.964	38.6787
120429912..120431642	5	120429912	120431642	1.60412e-11	7.6836	38.4078
120431643..120432250	5	120431643	120432250	1.17821e-12	2.52652	29.6382
120432254..120434510	5	120432254	120434510	7.99311e-16	4.63509	35.9563
120434512..120435504	5	120434512	120435504	1.57146e-19	1.88751	40.7884
120436358..120437632	5	120436358	120437632	8.16927e-23	1.22774	42.5434
120437633..120438553	5	120437633	120438553	1.00777e-27	1.69659	54.642
120438554..120439982	5	120438554	120439982	7.77176e-11	14.6225	48.5084
120439983..120440466	5	120439983	120440466	5.40318e-10	6.45174	40.0096
120682159..120683670	5	120682159	120683670	2.25273e-05	36.4538	67.2202
120694538..120694976	5	120694538	120694976	0.00127969	33.1038	67.0653
121924016..121925880	5	121924016	121925880	9.26931e-05	35.7487	63.0729
128443171..128445928	5	128443171	128445928	3.02693e-07	15.4634	31.3365
128549840..128552388	5	128549840	128552388	0.000335967	30.8102	52.9141
128595568..128598389	5	128595568	128598389	0.000191188	39.9221	59.1397
128598422..128599950	5	128598422	128599950	7.69898e-21	2.41656	41.9204
128599951..128600743	5	128599951	128600743	1.21573e-15	1.32826	28.7332
128601172..128601841	5	128601172	128601841	1.87917e-18	1.12017	33.2864
129854097..129856154	5	129854097	129856154	3.2589e-05	67.0267	88.6008
134986021..134986745	5	134986021	134986745	2.65647e-18	6.74646	42.5595
134986762..134987528	5	134986762	134987528	2.7649e-06	18.9715	43.7624
135887767..135889072	5	135887767	135889072	5.02033e-05	16.9137	34.6605
136581825..136586590	5	136581825	136586590	0.000270004	43.7237	66.5914
137348765..137350103	5	137348765	137350103	1.09566e-13	2.57221	28.0884
137522511..137524278	5	137522511	137524278	4.20745e-09	68.0288	91.5409
137684807..137688058	5	137684807	137688058	0.000876692	42.4197	58.8238
138820956..138821706	5	138820956	138821706	9.24189e-08	16.5327	44.4035
138990796..138993148	5	138990796	138993148	6.23331e-06	33.2594	63.0129
138993166..138993874	5	138993166	138993874	6.89223e-08	5.68148	31.989
139535479..139536536	5	139535479	139536536	1.61475e-20	2.5045	37.5742
139536537..139539328	5	139536537	139539328	2.64373e-14	15.7335	60.4447
139539329..139540689	5	139539329	139540689	3.22095e-19	4.5801	59.5593
139540690..139541622	5	139540690	139541622	1.13563e-16	4.09279	52.1275
139541623..139543692	5	139541623	139543692	1.6943e-24	1.6881	47.0356
139543693..139544180	5	139543693	139544180	8.768e-24	1.01295	38.4663
139544184..139544815	5	139544184	139544815	2.43484e-19	0.747863	42.3053
139544842..139546660	5	139544842	139546660	7.17807e-21	4.17446	48.31
139546662..139547141	5	139546662	139547141	1.47052e-22	1.14368	34.7453
139547143..139547621	5	139547143	139547621	6.19847e-18	2.92668	44.1373
139547622..139548666	5	139547622	139548666	1.21499e-11	0.537634	32.5795
139548667..139550183	5	139548667	139550183	9.2162e-24	2.47222	50.938
139550186..139551888	5	139550186	139551888	5.66645e-24	6.37713	64.1344
139551889..139553223	5	139551889	139553223	2.64642e-18	4.88472	53.6543
139553224..139554709	5	139553224	139554709	1.05862e-18	8.25633	53.7492
139554717..139557268	5	139554717	139557268	2.56689e-14	10.6859	58.936
139557269..139558504	5	139557269	139558504	1.05371e-17	4.26536	45.1617
139655910..139659679	5	139655910	139659679	0.00010768	33.1386	51.9564
139909268..139910901	5	139909268	139910901	5.47741e-09	11.7233	34.8318
140606577..140607425	5	140606577	140607425	2.83799e-12	1.72087	20.2584
143253451..143253788	5	143253451	143253788	2.18996e-16	20.0047	66.6543
143253793..143254040	5	143253793	143254040	1.99841e-12	7.39264	45.499
143254045..143254476	5	143254045	143254476	4.57721e-15	20.9664	78.0498
143254477..143254982	5	143254477	143254982	1.37767e-05	55.9471	78.0543
144354567..144357772	5	144354567	144357772	8.48246e-06	24.7864	48.5919
144546180..144546720	5	144546180	144546720	1.32143e-14	2.38608	25.4595
144546722..144548356	5	144546722	144548356	1.54284e-11	5.61931	33.1696
145114274..145114843	5	145114274	145114843	4.09329e-11	0.841751	25.5125
147185463..147186621	5	147185463	147186621	6.91091e-18	2.58944	36.0586
147186640..147187750	5	147186640	147187750	6.31761e-21	2.78125	46.1638
147187783..147188786	5	147187783	147188786	1.93236e-18	1.59091	35.656
147188787..147189210	5	147188787	147189210	6.69845e-21	0.21097	30.2868
147189211..147190197	5	147189211	147190197	1.95405e-19	2.24693	35.1173
147190207..147191565	5	147190207	147191565	1.00578e-26	3.47485	48.163
147191576..147193327	5	147191576	147193327	1.13198e-15	10.4575	55.3187
147221768..147223597	5	147221768	147223597	4.00161e-16	2.58592	36.6306
147223601..147225881	5	147223601	147225881	9.55422e-05	21.4498	45.7814
147268190..147270162	5	147268190	147270162	7.71581e-25	3.15781	53.4635
147270163..147271339	5	147270163	147271339	8.03637e-26	2.00845	45.0539
147271340..147273798	5	147271340	147273798	1.14584e-22	9.68134	58.8075
147273799..147274962	5	147273799	147274962	7.50171e-20	5.85859	56.693
147275036..147277858	5	147275036	147277858	1.39391e-26	2.98008	57.0018
147277859..147283895	5	147277859	147283895	0.000131122	47.2314	69.8545
147299038..147300232	5	147299038	147300232	5.37265e-15	5.76617	40.7013
147300336..147302151	5	147300336	147302151	1.64499e-27	1.88933	56.5596
147302152..147304531	5	147302152	147304531	9.91346e-19	4.93456	48.8073
147304559..147305323	5	147304559	147305323	4.43318e-28	0.820934	48.8628
147305324..147306414	5	147305324	147306414	6.90161e-28	2.60604	44.7702
147306425..147306827	5	147306425	147306827	1.46867e-20	1.51813	33.0932
147306828..147307733	5	147306828	147307733	3.8561e-22	2.88107	44.7878
147307734..147312121	5	147307734	147312121	5.55836e-13	20.9759	56.3577
147312122..147314751	5	147312122	147314751	1.22385e-21	4.28704	51.6229
147314760..147315683	5	147314760	147315683	1.88151e-27	0.355297	46.0257
147315695..147318722	5	147315695	147318722	3.81781e-10	12.8623	49.1526
147720937..147724204	5	147720937	147724204	8.18372e-08	21.7045	58.4407
147724255..147725407	5	147724255	147725407	3.62669e-21	0.347222	43.3849
147725408..147725899	5	147725408	147725899	4.89114e-13	2.15589	31.2622
147725900..147726480	5	147725900	147726480	4.7805e-18	0.146199	27.7998
147726481..147727672	5	147726481	147727672	2.9349e-21	6.41563	53.5188
147751871..147753245	5	147751871	147753245	1.92261e-15	2.14445	31.8921
148884012..148887087	5	148884012	148887087	2.94252e-05	61.312	82.6748
3763693..3765479	6	3763693	3765479	4.87264e-07	12.8754	35.9205
5638120..5643126	6	5638120	5643126	0.000582778	40.9688	59.2621
6844859..6850240	6	6844859	6850240	2.67516e-06	28.5077	55.6399
6850270..6853271	6	6850270	6853271	3.71292e-11	12.8523	46.8625
6853430..6855950	6	6853430	6855950	4.03252e-17	8.63492	51.8988
6856026..6859798	6	6856026	6859798	7.93958e-13	6.90299	46.2671
6859799..6860886	6	6859799	6860886	1.44017e-25	1.23806	43.0846
6860897..6862787	6	6860897	6862787	3.8006e-17	2.2102	43.2443
6862790..6863696	6	6862790	6863696	3.34229e-14	1.9314	30.3581
6863697..6864798	6	6863697	6864798	3.63034e-10	3.6063	30.3908
6864804..6868669	6	6864804	6868669	9.11451e-16	11.5373	53.6089
6868670..6873270	6	6868670	6873270	1.90991e-18	8.4484	58.4869
6873271..6874817	6	6873271	6874817	2.45717e-30	0.849359	52.3922
6874818..6877872	6	6874818	6877872	2.82978e-15	5.3813	51.9385
6877953..6879337	6	6877953	6879337	2.30951e-18	5.60305	41.982
6879339..6880255	6	6879339	6880255	2.89577e-34	0.933943	50.1252
6880462..6881607	6	6880462	6881607	3.92876e-22	1.85025	39.1426
7555072..7556281	6	7555072	7556281	1.47814e-15	1.46707	26.34
7556362..7561670	6	7556362	7561670	0.00106361	46.1962	66.059
8956466..8957771	6	8956466	8957771	1.53854e-05	11.5598	30.4623
14889971..14898166	6	14889971	14898166	0.00122432	47.7704	69.4243
14898167..14899578	6	14898167	14899578	2.48526e-10	21.4506	61.8707
14899780..14900883	6	14899780	14900883	1.87222e-13	3.09556	33.1533
15184458..15188907	6	15184458	15188907	1.23024e-07	27.5005	58.4791
16986879..16992324	6	16986879	16992324	5.76949e-05	61.4715	83.3037
17306538..17307906	6	17306538	17307906	4.18349e-17	0.740741	27.7862
22288172..22289356	6	22288172	22289356	4.88079e-24	0.952381	37.3876
22289360..22291777	6	22289360	22291777	7.0597e-12	37.3266	71.3347
23244565..23246567	6	23244565	23246567	1.52386e-13	12.7047	64.4206
23246568..23247748	6	23246568	23247748	2.59104e-19	4.79401	44.744
23247749..23248523	6	23247749	23248523	1.49157e-20	0.85319	38.2701
23248525..23249509	6	23248525	23249509	1.20543e-21	2.27513	41.2731
23249510..23250500	6	23249510	23250500	1.70557e-17	3.79547	38.023
23250539..23253369	6	23250539	23253369	3.06114e-18	9.45578	62.9246
23253370..23254660	6	23253370	23254660	1.08577e-24	2.7079	58.0627
23254716..23260023	6	23254716	23260023	6.5071e-05	35.0355	62.5825
23260124..23261734	6	23260124	23261734	1.90246e-08	16.9018	54.6809
29170628..29171163	6	29170628	29171163	1.06049e-06	8.6557	41.6405
29433199..29433675	6	29433199	29433675	1.19185e-13	2.01613	27.4528
29526837..29527484	6	29526837	29527484	5.80404e-14	1.18021	19.0308
29527488..29529337	6	29527488	29529337	3.63125e-07	22.5579	48.846
30171256..30173238	6	30171256	30173238	2.06902e-13	19.5595	64.8226
30173249..30173863	6	30173249	30173863	7.29907e-33	0.546737	52.0006
30173865..30174408	6	30173865	30174408	2.00165e-15	1.5625	40.9134
30174409..30175633	6	30174409	30175633	7.08192e-23	2.4883	45.0947
30175636..30176328	6	30175636	30176328	2.53824e-25	0.763889	44.8491
30176336..30178060	6	30176336	30178060	9.02992e-30	12.8678	70.5024
30178061..30179720	6	30178061	30179720	2.07394e-15	13.5205	63.0227
30179721..30182821	6	30179721	30182821	0.000124995	46.9882	70.5438
38352508..38354038	6	38352508	38354038	2.85871e-06	19.6862	52.5189
38354467..38355959	6	38354467	38355959	8.91435e-14	7.17332	44.1885
38636926..38637644	6	38636926	38637644	9.59967e-12	2.55173	29.3974
38660431..38663092	6	38660431	38663092	0.000122667	39.6105	26.5415
48850265..48853505	6	48850265	48853505	0.000966826	32.3073	47.668
49212972..49213936	6	49212972	49213936	2.36953e-15	4.20811	37.9437
49213949..49214337	6	49213949	49214337	8.53564e-13	0.600649	33.5316
49214338..49215110	6	49214338	49215110	4.73414e-26	1.14943	51.2236
49215111..49215683	6	49215111	49215683	2.08963e-26	0.297619	49.1261
49215775..49217907	6	49215775	49217907	1.2177e-34	4.89786	70.9951
49217908..49218409	6	49217908	49218409	6.92164e-26	3.45757	52.2386
49218510..49222440	6	49218510	49222440	7.63906e-19	12.7802	68.3624
49817784..49822287	6	49817784	49822287	2.67087e-05	33.8863	60.8511
49822292..49822863	6	49822292	49822863	4.97763e-19	0.490196	35.723
49822868..49827112	6	49822868	49827112	8.04688e-07	34.456	62.9289
51167379..51169013	6	51167379	51169013	2.03022e-05	20.2565	47.6981
51169039..51170508	6	51169039	51170508	7.72034e-14	15.4955	56.5661
51170509..51172100	6	51170509	51172100	2.32889e-18	2.74059	52.0935
51172140..51173820	6	51172140	51173820	7.27365e-33	2.62467	63.6011
51173821..51175545	6	51173821	51175545	8.34682e-28	5.55616	66.6913
51175606..51178559	6	51175606	51178559	1.37901e-26	5.48493	71.8115
51178598..51180318	6	51178598	51180318	8.97548e-20	1.09668	52.5264
51180320..51183942	6	51180320	51183942	1.96186e-34	9.43475	83.2265
51183943..51187534	6	51183943	51187534	1.43445e-17	27.5066	74.9218
51846745..51850095	6	51846745	51850095	0.000142224	31.9788	57.0891
52000360..52006077	6	52000360	52006077	2.25926e-06	51.0988	79.132
52006084..52010458	6	52006084	52010458	5.26708e-10	41.9001	77.1688
52010565..52012645	6	52010565	52012645	9.39349e-08	12.7598	31.5682
52143698..52150987	6	52143698	52150987	0.000677303	49.9075	69.5352
52150998..52154890	6	52150998	52154890	2.88467e-26	10.1895	69.0941
52155117..52157916	6	52155117	52157916	1.22088e-18	5.38751	56.7589
52157917..52158601	6	52157917	52158601	2.78667e-16	0.341349	25.404
52158602..52160193	6	52158602	52160193	1.35535e-09	8.66376	38.2787
52160194..52162848	6	52160194	52162848	7.73884e-14	13.12	55.9567
52162849..52164405	6	52162849	52164405	2.2387e-22	11.6442	63.1184
52164406..52165754	6	52164406	52165754	1.51566e-36	2.93732	68.0254
52165755..52168418	6	52165755	52168418	1.42915e-16	7.94041	58.3503
52168555..52169578	6	52168555	52169578	3.10739e-20	8.14729	60.2709
52169593..52170732	6	52169593	52170732	8.08778e-24	4.21542	59.5436
52170767..52172733	6	52170767	52172733	4.12182e-17	9.03134	50.6062
52172734..52175646	6	52172734	52175646	2.88409e-23	4.21545	49.6413
52175647..52176013	6	52175647	52176013	2.10364e-20	1.38889	44.9376
52176021..52177531	6	52176021	52177531	6.45327e-35	1.84105	62.7233
52177532..52180234	6	52177532	52180234	1.39683e-28	3.13797	64.3095
52180334..52185356	6	52180334	52185356	4.54946e-14	16.4495	58.8553
52185362..52190159	6	52185362	52190159	5.99955e-21	7.30553	57.8628
52190168..52191233	6	52190168	52191233	2.84785e-21	8.83256	53.6938
52191234..52191602	6	52191234	52191602	1.32813e-13	0.641026	23.8068
52191603..52192330	6	52191603	52192330	2.75841e-18	0.845771	27.4398
52192331..52195529	6	52192331	52195529	2.84914e-28	6.70607	72.4324
52195530..52200379	6	52195530	52200379	1.93997e-15	12.93	61.3105
52200412..52202794	6	52200412	52202794	3.43507e-19	17.5637	67.7229
52202795..52203910	6	52202795	52203910	2.91441e-29	0.847953	56.4564
52203913..52204399	6	52203913	52204399	3.7944e-24	0.146199	46.7099
52204457..52205196	6	52204457	52205196	1.18897e-12	5.54756	40.9543
52205212..52206375	6	52205212	52206375	5.0508e-41	4.65908	68.9726
52206397..52208508	6	52206397	52208508	2.96829e-32	4.412	61.1972
52208509..52209799	6	52208509	52209799	1.17613e-16	8.44338	52.4141
52209803..52211844	6	52209803	52211844	1.52417e-13	8.95921	43.1145
52211848..52213175	6	52211848	52213175	4.30401e-29	2.27748	52.8566
52213194..52215764	6	52213194	52215764	5.47059e-28	6.57506	60.88
52215765..52216998	6	52215765	52216998	1.69007e-32	7.22872	69.9084
52217002..52217555	6	52217002	52217555	8.56453e-27	1.1396	48.6028
52217556..52218813	6	52217556	52218813	1.0561e-28	7.7829	64.5659
52218834..52220766	6	52218834	52220766	1.45167e-22	23.779	83.2502
52221841..52223548	6	52221841	52223548	0.000237005	24.2585	49.1509
52223549..52225438	6	52223549	52225438	4.6995e-23	11.1031	62.1245
52225463..52226115	6	52225463	52226115	7.40614e-34	2.96369	61.0174
52226116..52227018	6	52226116	52227018	2.84909e-22	9.38735	68.6337
52227019..52229251	6	52227019	52229251	1.94222e-34	3.69489	62.6549
52229257..52230259	6	52229257	52230259	3.16221e-31	3.99764	56.9311
52230260..52232371	6	52230260	52232371	5.27933e-33	2.85206	61.3235
52232375..52233557	6	52232375	52233557	3.26886e-38	2.12862	69.0576
52233558..52234235	6	52233558	52234235	4.0745e-27	4.4688	48.7324
52234236..52234676	6	52234236	52234676	6.31416e-19	2.14739	39.7553
52234689..52235763	6	52234689	52235763	1.68768e-18	6.74283	52.2167
52235792..52239857	6	52235792	52239857	5.82903e-31	11.0547	74.618
52239858..52240818	6	52239858	52240818	8.46129e-20	4.01275	44.3734
52240821..52243933	6	52240821	52243933	1.10373e-22	11.3612	61.6865
52243934..52245153	6	52243934	52245153	4.84047e-30	4.02434	64.7558
52245154..52245653	6	52245154	52245653	5.58141e-28	0.984047	53.3955
52245654..52246547	6	52245654	52246547	6.81389e-32	4.33846	61.6845
52246548..52248772	6	52246548	52248772	2.10545e-25	3.18732	52.8067
52248773..52251649	6	52248773	52251649	7.35548e-22	5.32913	51.9087
52251650..52253136	6	52251650	52253136	1.82851e-25	5.1852	57.5849
52253137..52253825	6	52253137	52253825	1.3122e-32	1.94444	61.2434
52253826..52257104	6	52253826	52257104	1.11829e-34	11.0874	78.1352
52257124..52259705	6	52257124	52259705	7.15867e-30	7.40367	64.8508
52259715..52260303	6	52259715	52260303	2.03707e-28	1.56229	53.2945
52260633..52261036	6	52260633	52261036	9.28992e-13	0.641026	35.8905
52261037..52263103	6	52261037	52263103	1.02536e-23	4.05093	64.6292
52263104..52266002	6	52263104	52266002	2.02806e-36	4.05391	63.2571
52266003..52270199	6	52266003	52270199	1.2753e-25	10.2454	69.1011
52270491..52273599	6	52270491	52273599	1.73982e-07	23.8051	55.5603
52273617..52274865	6	52273617	52274865	4.0251e-34	3.94729	68.3066
52275074..52280417	6	52275074	52280417	1.19373e-05	46.4466	67.282
52287921..52291149	6	52287921	52291149	6.08628e-10	41.3842	77.8665
52291150..52292605	6	52291150	52292605	2.88624e-12	18.5772	62.2538
52309350..52310880	6	52309350	52310880	1.20447e-32	4.53762	64.9039
52310881..52313703	6	52310881	52313703	2.60414e-39	4.27579	72.8371
52313704..52314599	6	52313704	52314599	7.77661e-32	0.490196	51.4506
52314617..52316459	6	52314617	52316459	7.03483e-21	7.04656	58.4463
52316497..52316878	6	52316497	52316878	8.26484e-26	1.23011	42.9005
52316880..52318005	6	52316880	52318005	2.8523e-16	4.71315	45.2779
52318027..52321756	6	52318027	52321756	3.14882e-22	11.35	62.3018
52321757..52323171	6	52321757	52323171	4.28304e-37	3.77517	68.5189
53287268..53288028	6	53287268	53288028	2.96569e-13	0.549451	17.9657
53288029..53289054	6	53288029	53289054	1.40221e-18	2.13033	42.5765
53289055..53293843	6	53289055	53293843	2.01735e-05	60.0975	81.7413
53818165..53818697	6	53818165	53818697	1.01899e-16	1.64141	28.3386
53818698..53819578	6	53818698	53819578	3.01873e-18	1.69653	35.6134
53819596..53820203	6	53819596	53820203	7.16383e-12	2.86712	24.8303
53820213..53820712	6	53820213	53820712	7.98975e-16	0.42735	20.8758
64721366..64728076	6	64721366	64728076	3.44931e-09	36.922	75.6351
64728088..64729163	6	64728088	64729163	1.30332e-16	4.35514	44.5479
64729164..64729973	6	64729164	64729973	1.27236e-25	0.203252	40.4502
64729974..64731661	6	64729974	64731661	1.99129e-31	5.20879	63.6797
64731662..64734645	6	64731662	64734645	1.26301e-12	3.28042	40.1036
64734646..64736856	6	64734646	64736856	0.000253571	22.6986	39.0436
65671846..65672668	6	65671846	65672668	1.33537e-13	1.38177	27.1641
65672718..65677245	6	65672718	65677245	0.000202466	34.472	54.1076
65775644..65779096	6	65775644	65779096	0.000470925	41.1287	30.6854
70949942..70955527	6	70949942	70955527	0.0019134	47.3476	71.0247
70955532..70956576	6	70955532	70956576	2.74838e-26	2.59063	52.801
70956581..70956972	6	70956581	70956972	4.70341e-27	0.529101	34.4038
70956993..70959863	6	70956993	70959863	9.53171e-07	19.4494	45.2479
72788485..72788940	6	72788485	72788940	4.84983e-12	0.320513	21.4897
82040904..82042140	6	82040904	82042140	1.25989e-10	3.95443	32.4581
83032802..83033488	6	83032802	83033488	5.83537e-19	0.351617	24.0414
83064740..83068402	6	83064740	83068402	2.36669e-05	25.5283	49.6533
83068424..83069005	6	83068424	83069005	4.52768e-34	1.24228	55.8
83069006..83069643	6	83069006	83069643	5.85408e-27	1.64404	41.2865
83069644..83070139	6	83069644	83070139	3.27616e-26	2.74976	47.1156
83070140..83070644	6	83070140	83070644	1.83157e-22	1.0907	37.3
83070645..83071455	6	83070645	83071455	3.84391e-23	2.19716	36.3612
83071495..83076644	6	83071495	83076644	1.60641e-06	35.8095	64.8558
83086971..83087890	6	83086971	83087890	8.24545e-12	5.6048	28.311
83161465..83162245	6	83161465	83162245	1.51694e-05	19.6167	49.1774
83690974..83694442	6	83690974	83694442	2.91833e-06	18.536	44.0102
83694443..83700261	6	83694443	83700261	8.81407e-10	17.8165	49.5061
83700319..83702487	6	83700319	83702487	4.54256e-27	2.50443	56.7029
83702510..83703584	6	83702510	83703584	5.80153e-35	2.72769	64.9297
83703614..83708961	6	83703614	83708961	4.59286e-18	12.6096	60.2479
83709161..83711112	6	83709161	83711112	1.93236e-18	1.98316	40.352
83711116..83711870	6	83711116	83711870	1.472e-15	0.574713	22.0303
83711875..83713190	6	83711875	83713190	1.69129e-19	7.67447	51.0568
83713191..83715116	6	83713191	83715116	7.65627e-17	4.62182	50.9738
83715117..83716339	6	83715117	83716339	1.81248e-29	5.56966	73.6298
83716340..83720852	6	83716340	83720852	5.8958e-23	11.4664	76.2995
83721196..83726283	6	83721196	83726283	2.8085e-08	43.144	76.9163
83757887..83760519	6	83757887	83760519	2.52236e-08	15.1594	45.8083
84583561..84584454	6	84583561	84584454	2.98554e-21	2.66486	41.5128
84584455..84585262	6	84584455	84585262	4.73378e-20	3.07145	41.8067
84585263..84586089	6	84585263	84586089	4.12824e-19	2.65173	47.8846
84586090..84587516	6	84586090	84587516	1.97243e-23	3.26177	55.3893
84587533..84588215	6	84587533	84588215	1.52202e-17	0.483092	27.3671
84588219..84589065	6	84588219	84589065	8.21534e-18	0	32.4668
84589066..84590125	6	84589066	84590125	2.30951e-07	5.3663	27.0017
85181320..85186320	6	85181320	85186320	2.66182e-07	28.7266	58.6527
85186321..85187586	6	85186321	85187586	9.72572e-19	5.19188	43.1193
85187625..85188089	6	85187625	85188089	2.26596e-19	0.845166	21.5919
85188112..85188913	6	85188112	85188913	6.88704e-33	1.96857	53.7099
85188950..85190263	6	85188950	85190263	5.20733e-36	4.10481	66.0723
85190268..85191079	6	85190268	85191079	8.06316e-21	1.44609	48.9929
85484025..85484483	6	85484025	85484483	1.16556e-13	17.4528	53.1471
85484484..85484951	6	85484484	85484951	5.19189e-10	5.34585	35.7109
85511436..85511802	6	85511436	85511802	2.99166e-09	6.83482	30.8447
85512191..85512726	6	85512191	85512726	9.86003e-15	2.29922	26.5483
88190252..88190968	6	88190252	88190968	0.000343183	27.0757	51.9888
88190996..88193846	6	88190996	88193846	0.000387403	38.8774	65.4435
88193848..88194271	6	88193848	88194271	6.09981e-12	1.98834	27.6339
88194279..88195460	6	88194279	88195460	9.22006e-27	5.30912	58.2986
88195461..88196787	6	88195461	88196787	6.88989e-33	4.77444	65.5268
88196788..88197460	6	88196788	88197460	4.51663e-24	2.01124	49.7479
88197470..88198573	6	88197470	88198573	7.63876e-22	1.74866	38.7684
88198594..88199240	6	88198594	88199240	1.17755e-15	1.85124	28.5478
88199241..88200028	6	88199241	88200028	2.32333e-34	1.27712	58.1053
88200029..88201707	6	88200029	88201707	1.81354e-28	7.3042	61.3151
88201708..88203918	6	88201708	88203918	4.03482e-26	6.93793	61.4561
88203932..88205956	6	88203932	88205956	2.12268e-14	10.7079	55.535
89830370..89835735	6	89830370	89835735	1.37856e-05	57.5244	83.9278
92940064..92941433	6	92940064	92941433	9.79762e-13	2.08075	30.8013
92941434..92942601	6	92941434	92942601	6.29646e-24	1.39823	41.8982
97058931..97060500	6	97058931	97060500	6.34412e-09	11.7048	39.8743
97311521..97313883	6	97311521	97313883	5.07805e-06	21.6926	50.0415
97739954..97743516	6	97739954	97743516	0.000287179	49.0114	67.3341
99726181..99726525	6	99726181	99726525	6.49144e-14	0.420875	25.9307
99726531..99728905	6	99726531	99728905	1.13371e-06	20.1392	51.9794
112488576..112489362	6	112488576	112489362	7.72253e-06	29.2869	55.4317
112489366..112489883	6	112489366	112489883	2.13672e-11	4.77188	29.2963
113282449..113283449	6	113282449	113283449	6.16681e-11	2.47354	29.0308
113495080..113496745	6	113495080	113496745	1.53073e-05	53.3879	77.85
114524409..114534260	6	114524409	114534260	0.00494152	50.4907	73.1811
115361962..115365206	6	115361962	115365206	0.000249713	35.4187	60.1254
115994095..115994527	6	115994095	115994527	1.2017e-18	0.675991	28.1669
116460728..116462188	6	116460728	116462188	1.5565e-05	16.205	35.8466
117166967..117168530	6	117166967	117168530	1.55534e-11	8.09624	35.2526
117169007..117169864	6	117169007	117169864	1.20938e-23	0.931527	36.1178
120463683..120466268	6	120463683	120466268	9.71881e-07	18.6808	46.7762
122559915..122561925	6	122559915	122561925	0.00104817	45.8487	64.4253
125159191..125161863	6	125159191	125161863	3.25693e-07	38.0189	64.7295
125361819..125363485	6	125361819	125363485	1.73787e-06	33.3631	62.0138
125379642..125380835	6	125379642	125380835	2.05855e-07	9.27904	33.4003
126162126..126163580	6	126162126	126163580	3.18905e-08	11.089	42.6653
126163581..126164807	6	126163581	126164807	5.8867e-20	1.32546	41.9516
126164820..126166509	6	126164820	126166509	5.18875e-09	10.5111	41.4502
127146062..127149417	6	127146062	127149417	0.000393073	29.4755	49.801
127149421..127150517	6	127149421	127150517	3.89134e-11	1.51515	22.1197
127150538..127151813	6	127150538	127151813	1.74087e-20	0	32.262
127151814..127152917	6	127151814	127152917	1.45866e-14	1.38305	30.9012
127152928..127154049	6	127152928	127154049	5.45245e-18	1.57794	38.6609
127154050..127155166	6	127154050	127155166	4.14188e-16	5.36979	45.9867
127155189..127158321	6	127155189	127158321	3.38685e-14	25.5526	73.5
127314638..127320343	6	127314638	127320343	1.11988e-05	91.1355	70.9335
136487031..136489267	6	136487031	136489267	0.00226025	62.0396	40.0365
136661259..136662119	6	136661259	136662119	3.33391e-06	7.57516	30.8762
142414079..142417583	6	142414079	142417583	0.00017392	28.0662	51.1469
142568376..142570992	6	142568376	142570992	1.46223e-11	33.5261	70.4213
142570993..142572111	6	142570993	142572111	9.10301e-19	1.80492	32.0045
143423749..143426494	6	143423749	143426494	0.00102843	56.0974	74.727
147262502..147263789	6	147262502	147263789	2.316e-08	5.80545	31.6646
3366822..3368532	7	3366822	3368532	0.0016927	42.3223	64.122
3415353..3415665	7	3415353	3415665	0.000714022	0	20.1717
4477427..4478762	7	4477427	4478762	1.66017e-07	8.94275	28.9819
4993346..4993966	7	4993346	4993966	2.69126e-05	55.6938	79.2882
4993967..4994598	7	4993967	4994598	2.65961e-07	53.099	78.2311
6188665..6189820	7	6188665	6189820	2.0834e-11	45.7996	80.931
12928108..12928589	7	12928108	12928589	3.94463e-08	1.30872	25.6396
12928595..12933136	7	12928595	12933136	7.545e-05	65.4667	87.6648
13007670..13008218	7	13007670	13008218	1.61655e-12	42.3341	80.1263
16058223..16061698	7	16058223	16061698	0.000934415	49.6224	73.832
16061699..16062077	7	16061699	16062077	2.53902e-05	31.6712	64.5513
16474233..16475330	7	16474233	16475330	2.45184e-06	22.3238	52.5101
16475331..16475917	7	16475331	16475917	5.33544e-15	2.75673	32.7078
16475922..16476741	7	16475922	16476741	1.43163e-13	1.68386	25.4605
16885191..16885480	7	16885191	16885480	8.57573e-13	26.7248	65.3688
16885486..16885768	7	16885486	16885768	1.50866e-06	37.9429	64.7285
16885774..16886075	7	16885774	16886075	1.24812e-10	49.2011	87.5035
16886076..16886624	7	16886076	16886624	2.95236e-06	61.6916	90.9822
18962639..18964023	7	18962639	18964023	8.16055e-07	11.802	34.9416
19064750..19065866	7	19064750	19065866	4.54292e-05	55.3838	72.823
19178470..19179380	7	19178470	19179380	2.07589e-11	2.09877	27.6558
19180829..19183188	7	19180829	19183188	0.000246993	42.3937	58.245
19303417..19304872	7	19303417	19304872	3.25216e-07	8.07783	30.4559
19468502..19470336	7	19468502	19470336	4.32695e-09	24.2939	61.064
19489410..19490891	7	19489410	19490891	3.53088e-08	19.0067	42.8064
19522949..19523420	7	19522949	19523420	3.98186e-13	4.21511	28.6376
19523426..19524013	7	19523426	19524013	1.17884e-13	4.18795	28.3368
19661600..19664648	7	19661600	19664648	0.000483302	52.8124	38.7828
24532824..24533856	7	24532824	24533856	2.13185e-09	55.4036	87.1294
24533862..24534319	7	24533862	24534319	2.07489e-11	31.5866	70.8843
24610904..24612025	7	24610904	24612025	3.01827e-11	4.19046	30.5483
24636498..24638212	7	24636498	24638212	0.000474324	17.1652	37.8822
24869714..24870465	7	24869714	24870465	6.55173e-09	37.7792	78.1573
24930940..24933639	7	24930940	24933639	2.60751e-07	12.6347	43.4698
24933640..24935708	7	24933640	24935708	7.15954e-06	14.9307	43.1587
24943175..24944516	7	24943175	24944516	2.30539e-07	10.738	35.391
24944517..24945216	7	24944517	24945216	8.57154e-08	7.06018	24.0876
24954803..24955426	7	24954803	24955426	5.46876e-09	5.46847	35.5318
25009221..25010355	7	25009221	25010355	5.37424e-06	8.44255	32.4731
25314925..25315598	7	25314925	25315598	1.8617e-06	16.6634	40.6131
25687118..25687915	7	25687118	25687915	4.83535e-14	1.16162	21.775
25687916..25688836	7	25687916	25688836	2.05712e-20	0	23.5035
25777870..25781692	7	25777870	25781692	0.00162432	41.7807	64.6666
27332809..27333592	7	27332809	27333592	1.16807e-11	2.34375	22.0848
27408667..27408984	7	27408667	27408984	1.68767e-05	10.5936	32.5009
27658230..27659876	7	27658230	27659876	1.43528e-07	48.8089	76.4418
28297347..28298996	7	28297347	28298996	0.000245971	50.1333	66.8561
28298998..28301342	7	28298998	28301342	5.16792e-05	23.8543	43.0377
28466797..28467338	7	28466797	28467338	2.87899e-06	36.9435	64.75
28467340..28467825	7	28467340	28467825	3.42949e-05	22.3477	51.5021
28887967..28889039	7	28887967	28889039	4.96797e-06	14.2964	33.5757
29171694..29172587	7	29171694	29172587	4.7179e-07	32.0988	60.1011
29212570..29213533	7	29212570	29213533	4.6931e-05	18.8346	40.478
29229631..29232290	7	29229631	29232290	4.16286e-05	41.7657	68.2632
30453491..30454655	7	30453491	30454655	9.205e-10	12.5594	38.4401
30455074..30457081	7	30455074	30457081	0.000146563	22.0476	44.9599
30629678..30633937	7	30629678	30633937	0.000182451	32.8863	52.531
30634000..30635172	7	30634000	30635172	3.33068e-11	3.00325	27.3623
31050737..31052335	7	31050737	31052335	5.53296e-16	2.24367	25.8357
32363346..32376641	7	32363346	32376641	0.00285992	68.8981	86.4577
35583748..35584795	7	35583748	35584795	1.72139e-08	8.0682	35.9695
36678898..36681841	7	36678898	36681841	0.000214551	20.4976	46.9818
36691660..36694323	7	36691660	36694323	9.66811e-11	24.4973	63.0889
36694334..36695678	7	36694334	36695678	2.60676e-09	22.2819	57.3798
37770817..37771966	7	37770817	37771966	5.67681e-18	0.312036	26.7283
37772707..37773653	7	37772707	37773653	5.48141e-15	1.21528	28.4775
44352651..44353205	7	44352651	44353205	1.23993e-05	20.4518	52.8438
44353215..44354148	7	44353215	44354148	1.17621e-06	17.6573	43.5248
44356988..44359086	7	44356988	44359086	5.45546e-05	28.0063	48.8283
44462264..44462724	7	44462264	44462724	9.45484e-07	31.3831	63.4889
44602378..44604240	7	44602378	44604240	7.95058e-05	16.0974	40.197
44839788..44840345	7	44839788	44840345	7.77199e-14	10.24	41.3605
45168106..45170124	7	45168106	45170124	1.15993e-06	23.4972	51.2573
45174849..45176283	7	45174849	45176283	5.83485e-07	9.53057	31.8267
45176284..45177526	7	45176284	45177526	5.46797e-09	5.68813	38.0759
45181325..45182101	7	45181325	45182101	1.36297e-07	7.75418	33.4595
45337871..45339665	7	45337871	45339665	8.74061e-05	22.4635	43.8017
45405524..45406540	7	45405524	45406540	4.37594e-08	8.03116	39.5619
45406541..45406827	7	45406541	45406827	2.84402e-14	0.991582	21.7645
45406834..45408428	7	45406834	45408428	1.34891e-08	30.389	59.9803
45413743..45415365	7	45413743	45415365	2.74756e-06	12.0997	33.636
45415386..45416175	7	45415386	45416175	2.39525e-07	15.4224	40.9053
45785872..45787732	7	45785872	45787732	1.42608e-06	14.5419	30.9255
45797420..45798455	7	45797420	45798455	2.58568e-10	9.71439	44.7447
45798456..45800183	7	45798456	45800183	2.25715e-06	29.8194	60.0266
45832984..45833334	7	45832984	45833334	4.06898e-12	5.91354	45.7125
45833652..45834046	7	45833652	45834046	0.000349567	21.9082	46.3202
46376899..46377571	7	46376899	46377571	1.92028e-16	2.97565	28.1358
46377572..46379039	7	46377572	46379039	2.14565e-10	14.7855	48.3793
46661002..46663312	7	46661002	46663312	0.000591921	40.961	64.1455
46920137..46924475	7	46920137	46924475	0.000205209	43.4984	58.7402
48881630..48882460	7	48881630	48882460	1.18369e-20	0	30.5311
49632524..49633746	7	49632524	49633746	1.75738e-08	12.1839	48.7535
49633747..49635225	7	49633747	49635225	3.39246e-25	0.977163	51.5124
49635231..49636163	7	49635231	49636163	1.27534e-31	3.21513	57.8552
49636206..49637060	7	49636206	49637060	9.13742e-20	2.43617	47.1598
49637061..49639151	7	49637061	49639151	9.2162e-24	7.0914	63.0046
49639152..49641542	7	49639152	49641542	1.79798e-09	23.6266	59.7278
49677125..49679241	7	49677125	49679241	1.04869e-19	10.1902	60.5694
49904290..49908174	7	49904290	49908174	7.29873e-11	27.0955	70.9542
49908175..49909342	7	49908175	49909342	7.72875e-35	1.6392	56.4097
49909343..49911063	7	49909343	49911063	1.30079e-24	5.01887	60.2902
49911064..49912260	7	49911064	49912260	1.2097e-27	5.05273	55.0305
49912261..49914888	7	49912261	49914888	1.01811e-14	7.38002	48.2331
49914908..49916945	7	49914908	49916945	3.32996e-07	23.223	49.13
51622280..51625399	7	51622280	51625399	8.26101e-14	2.02822	30.7564
51625400..51627232	7	51625400	51627232	3.54146e-19	4.70959	42.4381
51627234..51632598	7	51627234	51632598	1.28708e-11	7.88678	45.5835
63758644..63759506	7	63758644	63759506	0.00100321	29.7659	49.5538
66427175..66427799	7	66427175	66427799	1.48694e-18	1.6362	30.6012
66427800..66431584	7	66427800	66431584	2.63112e-05	34.8026	55.1193
70118634..70122992	7	70118634	70122992	5.45864e-05	44.3214	61.8651
70166222..70171741	7	70166222	70171741	0.000511279	61.2178	80.8714
70276147..70280428	7	70276147	70280428	6.23106e-07	33.1229	67.2448
70280429..70281241	7	70280429	70281241	8.43315e-10	13.5327	41.8921
70281242..70283828	7	70281242	70283828	2.25207e-08	27.3337	53.9428
70284161..70288139	7	70284161	70288139	4.14387e-05	27.8926	55.4671
70323458..70325884	7	70323458	70325884	0.000583327	28.6644	51.991
70325914..70329407	7	70325914	70329407	2.60807e-06	23.7646	54.5519
70329532..70331171	7	70329532	70331171	0.000636783	24.635	45.5919
70331197..70332069	7	70331197	70332069	7.5655e-14	1.25	29.2835
70332070..70334125	7	70332070	70334125	5.35605e-05	17.7438	40.9412
70343694..70346255	7	70343694	70346255	1.35715e-06	15.2454	39.2751
70362200..70365463	7	70362200	70365463	2.92329e-06	10.5926	28.9028
70365466..70368196	7	70365466	70368196	2.36311e-05	14.2822	36.6962
70368197..70369755	7	70368197	70369755	1.59589e-08	8.59204	39.7695
70369758..70370676	7	70369758	70370676	1.28443e-11	4.37172	30.6595
79053305..79054818	7	79053305	79054818	8.10264e-07	8.54659	31.8077
79508428..79508927	7	79508428	79508927	5.27926e-05	11.1617	34.8078
79515002..79515611	7	79515002	79515611	4.41768e-08	7.97335	26.8271
79535659..79536385	7	79535659	79536385	1.95618e-11	1.8018	28.0852
79541965..79543407	7	79541965	79543407	4.66964e-08	24.5755	46.3648
79543408..79544303	7	79543408	79544303	6.07814e-12	3.77838	36.9295
79544304..79546227	7	79544304	79546227	2.13315e-05	15.2395	46.1953
79792173..79793057	7	79792173	79793057	1.51719e-07	9.33199	33.5642
81212241..81213151	7	81212241	81213151	4.84409e-13	1.1185	21.6697
81987893..81991760	7	81987893	81991760	0.000145875	40.0136	65.6898
81991762..81992212	7	81991762	81992212	5.63815e-14	2.84289	31.4444
81992579..81995226	7	81992579	81995226	7.6629e-06	30.5716	56.0941
82335326..82335673	7	82335326	82335673	3.38764e-13	0.997862	23.3843
82335680..82336229	7	82335680	82336229	7.7558e-15	0.294118	25.2204
97324166..97325502	7	97324166	97325502	9.26985e-06	56.1755	80.4325
97325503..97325809	7	97325503	97325809	8.75625e-13	11.8398	53.342
98835332..98836493	7	98835332	98836493	3.42384e-23	1.22054	38.8146
98836497..98838026	7	98836497	98838026	1.10186e-14	6.98049	38.485
99915119..99917400	7	99915119	99917400	2.67614e-05	27.9719	47.045
100930784..100931341	7	100930784	100931341	8.09596e-06	12.2063	33.1002
100931351..100931721	7	100931351	100931721	3.19646e-14	2.39275	26.3277
100932470..100934865	7	100932470	100934865	6.61441e-05	30.3783	46.959
101817951..101818534	7	101817951	101818534	1.02494e-10	0.292398	22.2457
101820771..101821723	7	101820771	101821723	1.63112e-20	3.21224	36.7759
101822122..101823625	7	101822122	101823625	9.9972e-06	32.4085	59.0154
105761643..105762462	7	105761643	105762462	1.37761e-07	43.3302	77.1923
105762469..105762980	7	105762469	105762980	4.7343e-15	38.9235	84.6949
107204301..107209435	7	107204301	107209435	0.00436199	57.6197	80.376
107209436..107209873	7	107209436	107209873	0.000146855	38.669	64.9755
107210149..107210447	7	107210149	107210447	1.83463e-07	24.4991	56.2257
107210448..107211864	7	107210448	107211864	1.24583e-09	27.7921	63.0975
109255451..109258744	7	109255451	109258744	0.000381557	38.7777	56.4615
110626357..110627965	7	110626357	110627965	1.42288e-08	12.7227	47.8636
110628088..110629128	7	110628088	110629128	6.25395e-18	3.84641	36.4798
112954845..112955411	7	112954845	112955411	2.38673e-10	3.9139	30.5952
114718469..114721143	7	114718469	114721143	2.70598e-10	12.3615	43.7712
116031133..116032030	7	116031133	116032030	3.40524e-15	3.87847	39.6247
116032038..116033380	7	116032038	116033380	1.38142e-16	0.867165	30.6453
116033381..116034164	7	116033381	116034164	6.80319e-14	1.80794	29.8078
116034165..116035878	7	116034165	116035878	1.21669e-08	9.86773	34.4468
116035926..116038621	7	116035926	116038621	0.000796288	29.824	49.7768
116038622..116040101	7	116038622	116040101	7.1327e-20	2.29345	43.8998
118490159..118490826	7	118490159	118490826	1.54818e-11	14.6418	41.9997
118490827..118491450	7	118490827	118491450	6.11707e-15	4.14579	36.588
118491451..118492022	7	118491451	118492022	4.976e-14	3.33333	31.9604
119743349..119744572	7	119743349	119744572	2.32953e-05	30.8907	45.5777
126756045..126759567	7	126756045	126759567	0.00271695	69.1898	54.0871
128251490..128253180	7	128251490	128253180	8.97628e-05	41.1271	62.202
128418762..128421787	7	128418762	128421787	0.000502059	33.8367	55.2662
128523573..128524157	7	128523573	128524157	4.99687e-14	4.17144	31.4179
130932458..130935826	7	130932458	130935826	6.69177e-05	44.8682	63.4116
130936415..130936755	7	130936415	130936755	1.30201e-11	2.17698	28.7595
131539965..131541567	7	131539965	131541567	3.1187e-20	11.0167	59.6471
131541601..131542437	7	131541601	131542437	3.03997e-17	4.05533	38.611
131542438..131543006	7	131542438	131543006	2.84502e-13	1.09506	25.5778
131543007..131543587	7	131543007	131543587	6.43744e-27	1.97738	46.7677
131543588..131544253	7	131543588	131544253	1.23782e-27	1.17751	40.6208
131544254..131544796	7	131544254	131544796	1.40454e-22	3.53535	44.1919
131544797..131548781	7	131544797	131548781	1.1047e-22	7.36855	54.4694
131548782..131551958	7	131548782	131551958	9.82329e-24	6.09436	61.3706
131551959..131553224	7	131551959	131553224	6.10371e-24	7.48166	58.8461
131553225..131554136	7	131553225	131554136	8.94929e-23	3.12096	36.8914
131554137..131554871	7	131554137	131554871	3.80078e-16	2.43466	33.0322
131554874..131555775	7	131554874	131555775	5.43233e-25	1.72965	44.9541
131555788..131556826	7	131555788	131556826	4.91116e-20	5.26128	61.5576
131556827..131558338	7	131556827	131558338	3.05384e-22	9.61904	60.2226
131643582..131645172	7	131643582	131645172	2.39242e-05	25.806	49.0375
[truncated: 2,605 more rows]
