# Supplementary material for: A DNMT3A PWWP mutation leads to methylation of bivalent chromatin and growth retardation in mice
Source: Nat Commun. 2019 Apr 23;10:1884. doi: 10.1038/s41467-019-09713-w (PMC6478690; doi:10.1038/s41467-019-09713-w)
Supplement: Supplementary file 9 — Supplementary Data 5 [file 41467_2019_9713_MOESM9_ESM.xlsx]

## Sheet: TableS5.HT_del+_vs_++_EdgeR_p0.
Supplementary Data 5. Domains showing differential methylation between Dnmt3a+/+ and Dnmt3aΔ/+ in adult mice hypothalamus.
Probe	Chromosome	Start	End	FDR	Dnmt3a+/+	Dnmt3aΔ/+
14507233..14512658	1	14507233	14512658	0.00172123	73.3734	47.9851
16093143..16095689	1	16093143	16095689	0.000164	36.0038	17.9807
36770932..36772042	1	36770932	36772042	0.000587	58.0532	38.5848
55362365..55362940	1	55362365	55362940	0.0011797	67.5627	48.6566
64734848..64735653	1	64734848	64735653	0.000117	39.8437	19.0743
75368170..75370180	1	75368170	75370180	0.000127	82.648	63.5544
75374589..75375633	1	75374589	75375633	4.49e-05	50.3384	23.7695
75442639..75445935	1	75442639	75445935	0.000228	48.7514	28.9587
88006242..88008462	1	88006242	88008462	0.000651	18.3603	36.5019
90222209..90225630	1	90222209	90225630	0.000769	70.7199	51.9487
154205327..154209487	1	154205327	154209487	0.000475	57.8472	34.6429
157437913..157442201	1	157437913	157442201	0.00185943	66.6564	47.9319
172027387..172029157	1	172027387	172029157	0.000337	39.214	21.7774
176995854..176998092	1	176995854	176998092	0.000741	67.6823	43.0173
17851611..17855001	2	17851611	17855001	8.41e-05	71.6881	41.3211
18039746..18040727	2	18039746	18040727	0.000191	62.0702	36.9833
18040728..18045971	2	18040728	18045971	0.000117	67.1757	40.9909
18453887..18458953	2	18453887	18458953	0.000496	74.5896	51.8543
28589753..28593569	2	28589753	28593569	0.000927	61.7154	44.9902
31747041..31752346	2	31747041	31752346	0.000215	78.4153	64.7102
32081572..32083333	2	32081572	32083333	0.000721	56.7083	40.2469
33438313..33442836	2	33438313	33442836	0.00159701	64.7714	38.8622
33581486..33584842	2	33581486	33584842	0.000545	59.4016	39.0775
49266316..49275819	2	49266316	49275819	0.00280013	67.7162	46.9464
51977337..51983323	2	51977337	51983323	0.000404	77.5313	52.7837
71374599..71378782	2	71374599	71378782	0.000297	79.056	63.4693
71742098..71745555	2	71742098	71745555	0.000533	72.7781	57.7827
75959524..75961746	2	75959524	75961746	0.000278	65.3892	42.7857
84716194..84723898	2	84716194	84723898	0.000741	58.3394	72.4754
137705362..137711373	2	137705362	137711373	0.00172123	69.0266	50.7339
151972536..151973977	2	151972536	151973977	0.000205	52.2572	26.8279
152751702..152754340	2	152751702	152754340	0.000884	66.7877	42.7963
154549959..154552406	2	154549959	154552406	0.000898	59.9924	41.2895
157479933..157482925	2	157479933	157482925	0.000448	56.8276	33.544
157559264..157560275	2	157559264	157560275	0.000621	50.4837	32.2226
157927558..157930542	2	157927558	157930542	0.000721	68.4918	47.2582
160912281..160914730	2	160912281	160914730	0.000499	44.2359	29.8009
161154349..161162347	2	161154349	161162347	8.13e-05	85.5751	58.589
163100690..163103421	2	163100690	163103421	0.00134539	55.8503	36.6114
167188317..167188767	2	167188317	167188767	0.000509	40.3338	23.0219
168776227..168780834	2	168776227	168780834	0.000479	79.2072	59.7062
169635209..169638066	2	169635209	169638066	0.000593	58.6251	35.2841
9968674..9971349	3	9968674	9971349	0.000383	81.5265	64.9344
14879670..14886294	3	14879670	14886294	0.00239221	61.4646	44.3755
37656172..37659965	3	37656172	37659965	0.000645	63.3641	40.5435
50692232..50699494	3	50692232	50699494	0.00111816	71.6794	48.2017
55786691..55787863	3	55786691	55787863	0.000918	57.1013	35.7082
65861047..65864146	3	65861047	65864146	0.000284	51.1186	29.8445
79187149..79191933	3	79187149	79191933	0.000282	87.1081	63.1532
94371973..94376079	3	94371973	94376079	0.000316	52.6975	37.4372
95173111..95173588	3	95173111	95173588	0.000386	50.9083	23.0983
95815957..95818699	3	95815957	95818699	0.000182	18.4754	37.3037
119387792..119392535	3	119387792	119392535	0.000474	74.5593	62.3043
129164742..129169327	3	129164742	129169327	8.94e-05	83.3644	62.3758
145650580..145652618	3	145650580	145652618	0.000101	46.2202	18.7663
153271490..153277477	3	153271490	153277477	0.000371	74.7875	56.2887
6454168..6458819	4	6454168	6458819	0.000509	36.0987	24.326
25358064..25371728	4	25358064	25371728	0.000332	87.1049	72.1963
41502105..41503876	4	41502105	41503876	0.000441	40.7461	21.502
48048224..48049329	4	48048224	48049329	0.000512	55.3314	38.0714
58271695..58277176	4	58271695	58277176	0.000741	74.577	56.525
87369000..87372197	4	87369000	87372197	0.000883	57.1577	40.684
102569095..102571632	4	102569095	102571632	0.000191	45.5342	19.8109
108218501..108224480	4	108218501	108224480	0.000399	81.5413	60.2498
115932096..115935948	4	115932096	115935948	0.00152613	50.2364	30.6347
118742074..118747194	4	118742074	118747194	0.000814	74.298	60.6795
122999205..123001447	4	122999205	123001447	0.000456	71.1469	45.6494
127312495..127313955	4	127312495	127313955	0.000371	54.6007	36.0819
132732424..132733626	4	132732424	132733626	0.000228	67.1044	37.5857
133040007..133042474	4	133040007	133042474	0.000439	61.4551	39.1159
134255527..134258653	4	134255527	134258653	0.000116	61.9807	40.3692
137989087..137992969	4	137989087	137992969	0.000556	80.0415	60.7162
147219578..147221346	4	147219578	147221346	0.000228	85.9805	54.481
148271726..148272645	4	148271726	148272645	0.000117	59.8112	37.0458
150757847..150761258	4	150757847	150761258	0.000284	73.5087	49.2226
154333791..154335325	4	154333791	154335325	2.59e-06	70.0007	38.5913
24731288..24734761	5	24731288	24734761	0.000767	74.2875	53.0332
66151172..66152560	5	66151172	66152560	0.000195	37.1806	19.2857
73007294..73009747	5	73007294	73009747	0.000448	54.6246	35.0123
86066463..86069251	5	86066463	86069251	0.00120541	48.2606	60.7457
88682857..88686126	5	88682857	88686126	0.000883	74.0387	58.8314
95973991..95976155	5	95973991	95976155	2.58e-05	69.1123	33.9524
96909637..96916150	5	96909637	96916150	0.000297	82.239	62.0969
111420297..111420945	5	111420297	111420945	0.000215	37.1105	17.4298
111842140..111844963	5	111842140	111844963	0.000287	55.7828	31.7979
115233167..115235417	5	115233167	115235417	0.000116	72.1897	53.312
116165312..116167610	5	116165312	116167610	0.000541	64.4005	39.9569
117312272..117315031	5	117312272	117315031	0.00105039	60.2656	37.9662
119623477..119626678	5	119623477	119626678	0.00133617	66.2096	43.8688
120280468..120282094	5	120280468	120282094	0.000441	47.8271	28.8186
123275784..123279892	5	123275784	123279892	0.000721	71.3263	47.7792
125653835..125659221	5	125653835	125659221	0.000284	79.6663	58.1142
130853520..130857821	5	130853520	130857821	0.000767	63.9357	53.4591
134350060..134353968	5	134350060	134353968	0.000509	66.1055	43.2371
138930939..138932939	5	138930939	138932939	0.000489	70.5918	52.1776
138990796..138993148	5	138990796	138993148	0.000862	57.2338	33.2594
139655910..139659679	5	139655910	139659679	0.000886	52.9758	33.1386
143252961..143253448	5	143252961	143253448	0.000456	73.6761	49.3955
143254045..143254476	5	143254045	143254476	8.15e-05	47.9124	20.9664
149243729..149246249	5	149243729	149246249	0.000205	77.6385	60.369
149287695..149292315	5	149287695	149292315	0.000649	74.4718	53.0987
4737215..4740581	6	4737215	4740581	0.00245446	62.677	42.2553
5638120..5643126	6	5638120	5643126	0.000564	61.7976	40.9688
8924698..8930466	6	8924698	8930466	0.00130786	85.7962	68.75
37641516..37646141	6	37641516	37646141	0.000167	71.3856	44.7001
39207080..39209886	6	39207080	39209886	8.13e-05	33.9989	13.5074
67203589..67206945	6	67203589	67206945	0.000904	74.0939	52.9456
85484025..85484483	6	85484025	85484483	0.000205	33.4575	17.4528
85484484..85484951	6	85484484	85484951	1.79e-05	25.5059	5.34585
88190252..88190968	6	88190252	88190968	9.91e-05	52.1021	27.0757
108183117..108185526	6	108183117	108185526	0.000116	13.006	21.8838
114524409..114534260	6	114524409	114534260	0.00130821	77.3464	50.4907
136467166..136470076	6	136467166	136470076	0.000456	49.0253	26.4374
6188665..6189820	7	6188665	6189820	1.79e-05	73.6337	45.7996
39655555..39659351	7	39655555	39659351	0.00140428	65.5218	46.9352
45526187..45529589	7	45526187	45529589	0.000164	36.3892	19.7014
46661002..46663312	7	46661002	46663312	0.000481	62.7502	40.961
62464216..62467503	7	62464216	62467503	0.000861	40.6477	23.2768
70118634..70122992	7	70118634	70122992	0.000116	65.7316	44.3214
88126081..88130357	7	88126081	88130357	0.0013436	53.032	40.6893
92180337..92182405	7	92180337	92182405	0.000195	49.7488	27.5703
122021144..122026565	7	122021144	122026565	0.000297	67.3601	46.5309
126756045..126759567	7	126756045	126759567	0.00290685	51.8157	69.1898
128008333..128010259	7	128008333	128010259	0.000124	73.4949	43.9556
128294930..128297826	7	128294930	128297826	0.000801	69.6112	58.5684
128524158..128526919	7	128524158	128526919	0.000397	61.5207	32.4748
139244527..139247605	7	139244527	139247605	0.000545	61.3688	46.62
143295653..143296412	7	143295653	143296412	0.000448	48.3015	29.571
12559861..12563546	8	12559861	12563546	0.000721	64.7093	44.7248
25366359..25370030	8	25366359	25370030	0.000884	63.6871	45.6474
25973462..25976426	8	25973462	25976426	0.00147534	60.8081	55.126
70111890..70112544	8	70111890	70112544	0.000392	47.1872	24.6711
70329392..70330610	8	70329392	70330610	0.000232	38.2141	18.1614
83668208..83668734	8	83668208	83668734	0.000448	35.4321	18.9011
84026190..84027606	8	84026190	84027606	0.00162589	50.3497	43.0429
84659716..84661238	8	84659716	84661238	0.000456	45.0842	25.419
84739319..84742755	8	84739319	84742755	0.000205	68.1044	47.1709
87690531..87692923	8	87690531	87692923	0.000472	61.4695	41.6527
88972948..88976310	8	88972948	88976310	0.000475	83.8705	61.8875
89023712..89025760	8	89023712	89025760	0.00100154	59.3909	34.8294
91967356..91969253	8	91967356	91969253	0.000101	83.9964	62.5572
92114222..92117315	8	92114222	92117315	0.000472	81.6103	63.5629
94979932..94984265	8	94979932	94984265	0.000767	62.6032	45.7038
108819249..108822604	8	108819249	108822604	0.000228	61.7528	38.7156
115198627..115201894	8	115198627	115201894	0.000301	77.6748	58.4717
120308125..120309918	8	120308125	120309918	0.000266	71.9266	46.7391
120485876..120487139	8	120485876	120487139	3.96e-05	31.2585	13.1622
120597138..120598883	8	120597138	120598883	0.0011797	59.3663	40.4621
122336658..122337143	8	122336658	122337143	8.23e-05	46.9946	26.3398
125530408..125533887	8	125530408	125533887	0.00128691	64.2996	45.182
37428739..37430468	9	37428739	37430468	0.000901	65.6711	41.3802
41330147..41336744	9	41330147	41336744	0.00013	85.3647	67.1024
45663851..45667321	9	45663851	45667321	0.0011797	59.2203	41.2374
60615745..60621536	9	60615745	60621536	0.000345	79.3047	57.3432
60713326..60715396	9	60713326	60715396	0.000231	39.7672	29.1973
62023577..62026674	9	62023577	62026674	0.000864	67.8209	47.9918
66596781..66603025	9	66596781	66603025	0.000593	78.8117	56.1364
103228789..103230664	9	103228789	103230664	0.000191	58.7411	36.0312
103470565..103473364	9	103470565	103473364	0.000913	72.7179	52.4577
112170389..112175067	9	112170389	112175067	0.0013436	66.1404	57.4405
8825771..8830779	10	8825771	8830779	0.000509	82.2487	60.0393
42629878..42631885	10	42629878	42631885	0.000329	45.1479	24.9085
43021015..43021497	10	43021015	43021497	0.000824	36.0833	17.5268
44379192..44382017	10	44379192	44382017	0.000117	76.2103	47.2122
44627920..44632455	10	44627920	44632455	0.000228	80.2557	59.8929
54005971..54013925	10	54005971	54013925	0.000107	88.486	65.014
81336590..81338262	10	81336590	81338262	0.000355	75.3289	51.7017
81363785..81364595	10	81363785	81364595	0.000353	51.3457	24.1475
81408486..81411308	10	81408486	81411308	0.000228	65.0035	39.864
84369265..84372538	10	84369265	84372538	0.000456	72.1594	54.2534
85957801..85964472	10	85957801	85964472	0.000142	71.5912	50.6827
90969619..90970082	10	90969619	90970082	0.000117	35.6083	13.5244
111930158..111936549	10	111930158	111936549	0.000218	84.289	65.2046
120361395..120364740	10	120361395	120364740	2.43e-05	90.5488	68.9006
121509913..121511921	10	121509913	121511921	9.91e-05	83.026	61.6343
127336691..127339430	10	127336691	127339430	0.000987	56.4496	41.4089
127664163..127665973	10	127664163	127665973	1.21e-05	69.7823	40.0503
18930995..18935420	11	18930995	18935420	0.000528	76.1149	56.597
19007490..19008722	11	19007490	19008722	0.000182	45.5002	20.2478
20446254..20449787	11	20446254	20449787	0.000287	75.4002	51.5817
32135326..32138844	11	32135326	32138844	0.000651	70.5734	51.7284
32196021..32199568	11	32196021	32199568	0.000767	75.7745	61.6768
33177984..33181049	11	33177984	33181049	0.000476	64.8126	46.0785
62672181..62676002	11	62672181	62676002	0.000974	65.6435	51.1746
69236340..69237386	11	69236340	69237386	0.000118	38.7853	17.2628
69397794..69399451	11	69397794	69399451	0.00095	53.5476	30.9783
69759314..69762995	11	69759314	69762995	0.000489	61.0406	45.5294
78194824..78198833	11	78194824	78198833	0.00118032	59.1835	39.1031
82579008..82583174	11	82579008	82583174	4.49e-05	80.9087	59.7023
85923987..85926445	11	85923987	85926445	0.000893	44.4663	27.1661
94933456..94936307	11	94933456	94936307	0.00147959	60.9431	35.3112
95645517..95647783	11	95645517	95647783	0.000337	46.2263	29.0245
97498528..97500359	11	97498528	97500359	2.34e-05	82.17	60.3088
97535076..97536417	11	97535076	97536417	0.000379	68.1469	43.0975
98295205..98298543	11	98295205	98298543	0.000585	51.8228	30.7653
101881626..101883928	11	101881626	101883928	0.00135062	61.42	42.7107
110444770..110448523	11	110444770	110448523	0.000337	83.411	67.2356
117961250..117963572	11	117961250	117963572	0.000564	51.5396	32.5461
118432053..118434447	11	118432053	118434447	0.000385	71.3068	52.9567
119036330..119037374	11	119036330	119037374	0.00185895	57.8343	28.3378
5117720..5120270	12	5117720	5120270	0.000444	53.5862	36.146
8911368..8914792	12	8911368	8914792	0.000564	68.4827	51.2864
18388816..18391240	12	18388816	18391240	0.00871981	52.9285	35.7143
19288791..19289601	12	19288791	19289601	0.000228	46.6504	17.8565
20058858..20071541	12	20058858	20071541	0.00332912	65.5402	52.7989
22573596..22622980	12	22573596	22622980	0.00181351	80.0588	65.6349
23426946..23467968	12	23426946	23467968	0.000987	44.7262	85.3535
23786410..23800539	12	23786410	23800539	0.00194311	63.6864	47.5378
37103312..37108365	12	37103312	37108365	0.00101707	55.882	32.3325
46395154..46399686	12	46395154	46399686	0.000182	44.7794	31.7527
54068081..54068585	12	54068081	54068585	2.1e-06	29.2302	4.20581
54160285..54165022	12	54160285	54165022	0.000284	42.9335	24.9376
72832305..72835924	12	72832305	72835924	0.000297	79.9135	57.9235
77779900..77783532	12	77779900	77783532	0.00188208	61.2454	41.9526
90564288..90568909	12	90564288	90568909	0.000228	86.1983	60.3724
91745517..91749228	12	91745517	91749228	0.000228	71.1172	50.3239
100106062..100108956	12	100106062	100108956	0.000301	74.2631	52.8395
104470953..104471928	12	104470953	104471928	0.000117	37.1507	13.5449
106952807..106955978	12	106952807	106955978	0.000215	78.7773	57.6063
109454235..109458440	12	109454235	109458440	0.00196209	65.3277	49.6858
111429795..111431541	12	111429795	111431541	0.000379	53.4962	32.2733
114374319..114379102	12	114374319	114379102	0.00127224	51.1941	68.9393
16020644..16025103	13	16020644	16025103	0.000475	68.7441	46.6739
19699397..19704242	13	19699397	19704242	0.000852	83.69	59.7748
24761953..24767970	13	24761953	24767970	0.00116842	33.2748	55.0594
28945475..28949421	13	28945475	28949421	0.00126688	60.2569	42.8813
28953715..28956476	13	28953715	28956476	0.000987	58.8641	34.4974
37309610..37312016	13	37309610	37312016	0.000284	62.7453	44.2681
40717263..40722297	13	40717263	40722297	0.000766	50.7512	30.5038
42789597..42793126	13	42789597	42793126	0.0013436	70.4899	53.3262
44580462..44582536	13	44580462	44582536	0.00121702	65.7851	45.3518
51849648..51853827	13	51849648	51853827	0.00154064	59.5035	40.8644
55209360..55210292	13	55209360	55210292	0.000182	51.1014	25.2115
56207959..56210432	13	56207959	56210432	0.000175	59.5743	33.8136
58453015..58455152	13	58453015	58455152	0.000898	56.2408	36.6748
67862568..67864328	13	67862568	67864328	0.000117	82.5555	57.6798
69717579..69723946	13	69717579	69723946	0.000456	71.3298	49.9177
89539937..89545890	13	89539937	89545890	0.000893	68.5849	49.4119
98429904..98430999	13	98429904	98430999	0.000697	69.1418	54.3659
113887780..113889953	13	113887780	113889953	0.000608	73.7461	54.8231
3332619..3412535	14	3332619	3412535	0.00229722	20.2139	NaN
3412563..3707348	14	3412563	3707348	0.00329272	46.052	29.4506
7198426..7256990	14	7198426	7256990	0.000852	61.1929	87.9282
7934433..7937655	14	7934433	7937655	0.000232	83.3568	64.2469
19585144..19612030	14	19585144	19612030	0.000205	48.8891	76.8771
24505198..24509245	14	24505198	24509245	0.000509	65.1421	45.3202
28508571..28509761	14	28508571	28509761	0.000164	40.2309	19.6002
54413490..54417078	14	54413490	54417078	0.000829	59.4966	40.3633
55826428..55827521	14	55826428	55827521	0.000191	61.0649	35.149
57890366..57895907	14	57890366	57895907	0.000191	39.7719	62.7778
67344493..67347742	14	67344493	67347742	0.00148883	65.0122	43.6844
70189981..70192019	14	70189981	70192019	0.000385	60.2036	43.7895
73385937..73390821	14	73385937	73390821	0.000585	72.4216	54.3569
79201315..79204556	14	79201315	79204556	0.00105039	72.7355	54.9806
110843519..110858522	14	110843519	110858522	0.00025	89.6664	67.119
118041219..118043255	14	118041219	118043255	0.00119253	75.5593	54.5656
121709385..121714017	14	121709385	121714017	0.000334	72.665	55.2682
122255591..122258290	14	122255591	122258290	0.000248	51.1184	29.0675
38471276..38473612	15	38471276	38473612	0.000621	59.9244	41.8212
42083805..42092571	15	42083805	42092571	8.41e-05	80.4191	58.8426
48784526..48790027	15	48784526	48790027	0.000604	36.0368	16.2506
53310933..53312606	15	53310933	53312606	0.000164	55.1676	31.7031
58988968..58991124	15	58988968	58991124	0.000577	74.0064	52.7953
76032252..76034468	15	76032252	76034468	0.000721	68.3929	52.536
76665966..76667310	15	76665966	76667310	0.000355	65.3498	46.4191
78410046..78410523	15	78410046	78410523	0.000228	48.8835	29.6371
82207237..82207785	15	82207237	82207785	0.000232	46.3351	24.8068
97054849..97056152	15	97054849	97056152	0.00453457	54.3533	34.2503
97275536..97278465	15	97275536	97278465	0.000973	70.6226	47.9756
97778475..97782142	15	97778475	97782142	0.000545	76.1964	53.1805
100911111..100915009	15	100911111	100915009	0.000564	71.747	46.7755
101052222..101052869	15	101052222	101052869	0.000355	59.1672	34.8944
102000440..102003058	15	102000440	102003058	0.00038	73.635	50.7316
102142897..102144683	15	102142897	102144683	0.000383	62.3869	37.7305
5534143..5537255	16	5534143	5537255	0.000621	51.7711	33.0556
29906918..29911215	16	29906918	29911215	0.000182	79.6384	55.6048
31573955..31577732	16	31573955	31577732	0.000385	76.4309	54.3503
33582830..33585899	16	33582830	33585899	0.000827	60.3797	43.596
35586944..35589144	16	35586944	35589144	0.000385	58.1192	39.9778
35602568..35606052	16	35602568	35606052	0.000904	70.0828	47.334
48745556..48750441	16	48745556	48750441	0.00244398	43.5593	63.9087
59468952..59471992	16	59468952	59471992	0.00053	33.1039	51.1308
76318123..76321789	16	76318123	76321789	0.00178018	63.1802	45.5436
91209757..91212119	16	91209757	91212119	0.000448	75.5182	57.0932
92121183..92124956	16	92121183	92124956	8.94e-05	87.0421	70.9371
94064889..94067779	16	94064889	94067779	9.91e-05	77.4428	53.0121
94178382..94180414	16	94178382	94180414	0.00158945	72.2167	47.3211
21567072..21575706	17	21567072	21575706	0.00111597	45.0346	59.514
26439134..26440468	17	26439134	26440468	8.94e-05	61.4631	34.7058
28766779..28769351	17	28766779	28769351	0.000883	53.8225	35.0866
29322044..29322929	17	29322044	29322929	0.00038	66.731	39.3464
36250072..36252666	17	36250072	36252666	0.00028	48.3664	27.9067
56444623..56447363	17	56444623	56447363	0.000552	67.7555	47.1923
66478416..66480307	17	66478416	66480307	0.000733	55.9161	35.6245
67888304..67893578	17	67888304	67893578	0.000228	73.3114	54.3909
83211538..83214543	17	83211538	83214543	0.000721	62.8329	47.1256
87605115..87609787	17	87605115	87609787	0.000422	79.66	59.7985
9214663..9218599	18	9214663	9218599	8.15e-05	41.6817	19.6476
13737667..13740387	18	13737667	13740387	0.000297	81.2172	60.5176
26835764..26842104	18	26835764	26842104	0.00145732	78.6008	58.0778
30267461..30269527	18	30267461	30269527	0.000765	44.9331	75.0825
34551047..34556052	18	34551047	34556052	0.000883	69.3815	48.5584
37767351..37768213	18	37767351	37768213	1.21e-05	47.1149	19.5921
43435087..43437994	18	43435087	43437994	0.00105883	42.158	28.4881
54277182..54279894	18	54277182	54279894	0.000422	78.6458	58.0815
61536611..61539674	18	61536611	61539674	0.00199304	59.8077	39.009
70468909..70472041	18	70468909	70472041	0.00101707	33.2277	43.8543
75330798..75332862	18	75330798	75332862	0.000191	79.0566	63.629
77559593..77562242	18	77559593	77562242	4.08e-05	61.2899	35.4727
79009649..79014224	18	79009649	79014224	2.58e-05	88.833	64.8136
6529935..6531414	19	6529935	6531414	0.000182	32.3122	13.4495
6830033..6830980	19	6830033	6830980	0.00095	68.1094	50.2091
44511930..44513797	19	44511930	44513797	0.000205	39.6304	16.7215
45542063..45544706	19	45542063	45544706	0.000595	67.4333	49.5895
57272894..57275618	19	57272894	57275618	0.00185024	60.4719	41.3683
7671410..7674514	X	7671410	7674514	0.00329272	59.4509	38.2192
7676909..7680159	X	7676909	7680159	0.0016972	28.9698	47.4258
8176113..8180797	X	8176113	8180797	0.00434162	52.4636	74.7928
9656903..9662550	X	9656903	9662550	0.00245446	68.2096	48.138
10719086..10726675	X	10719086	10726675	0.00160393	61.2784	40.3779
11798110..11801699	X	11798110	11801699	0.00307549	63.08	44.5358
11893177..11895645	X	11893177	11895645	0.000284	69.6784	41.397
18150626..18161829	X	18150626	18161829	0.00172123	83.5307	66.7163
21330065..21337118	X	21330065	21337118	0.00473607	47.2716	67.6643
37105544..37110133	X	37105544	37110133	0.000297	51.0476	19.9506
57792324..57798959	X	57792324	57798959	0.00288266	73.3685	50.011
60898773..60902907	X	60898773	60902907	0.00330398	61.4942	43.0464
73825094..73834973	X	73825094	73834973	0.00100154	77.2048	55.7669
75849915..75860770	X	75849915	75860770	0.00137205	85.1961	63.1615
77514385..77524633	X	77514385	77524633	0.00181194	75.6753	55.6264
94725445..94736256	X	94725445	94736256	0.00245446	61.9815	51.5929
99567555..99570766	X	99567555	99570766	0.000987	57.7787	36.4604
99591895..99594378	X	99591895	99594378	0.00134629	65.5482	44.246
99853327..99857468	X	99853327	99857468	0.000117	62.3416	31.1704
103289223..103299706	X	103289223	103299706	0.000655	82.9414	61.7391
103448125..103450181	X	103448125	103450181	0.00285754	64.6975	36.751
134471179..134475181	X	134471179	134475181	9.91e-05	77.64	51.4413
136025222..136034121	X	136025222	136034121	0.009478	36.4193	59.206
136734402..136741136	X	136734402	136741136	0.000345	29.1438	12.0125
142676169..142680534	X	142676169	142680534	0.000441	65.2164	37.8283
152321503..152327444	X	152321503	152327444	0.000227	42.3008	19.1437
152767033..152769381	X	152767033	152769381	0.000564	36.2438	14.1345
153832558..153845716	X	153832558	153845716	0.00049	75.8058	48.5873
157613140..157620291	X	157613140	157620291	0.00735047	52.1921	69.613
157818522..157819914	X	157818522	157819914	0.000287	83.2919	65.6259
159533293..159541576	X	159533293	159541576	0.00466967	68.1991	45.1696
161782598..161790340	X	161782598	161790340	0.00101707	81.5409	59.6944
164072168..164076086	X	164072168	164076086	0.000194	51.8603	31.5299
164381747..164386259	X	164381747	164386259	0.000581	42.309	20.5784
166585606..166590997	X	166585606	166590997	2.43e-05	80.4605	40.6313
169912826..169921794	X	169912826	169921794	0.000117	85.8401	60.1581
