# Supplementary material for: A DNMT3A PWWP mutation leads to methylation of bivalent chromatin and growth retardation in mice
Source: Nat Commun. 2019 Apr 23;10:1884. doi: 10.1038/s41467-019-09713-w (PMC6478690; doi:10.1038/s41467-019-09713-w)
Supplement: Supplementary file 10 — Supplementary Data 6 [file 41467_2019_9713_MOESM10_ESM.xlsx]

## Sheet: pit_wt_vs_mut_all_DMRs-1
Supplementary Data 6. Domains showing differential methylation between Dnmt3a+/+ and Dnmt3aΔ/D329A in adult mice pituitary.
Probe	Chromosome	Start	End	FDR	Dnmt3a+/+	Dnmt3aΔ/D329A
Chr1:4492419-4497041	1	4492419	4497041	4.10256e-16	3.86232	31.3168
Chr1:4497069-4518712	1	4497069	4518712	5.66203e-05	32.0083	53.6742
Chr1:13124540-13128902	1	13124540	13128902	6.31482e-15	18.5373	55.3533
Chr1:19095861-19107193	1	19095861	19107193	3.20335e-15	3.14565	29.684
Chr1:19192753-19210371	1	19192753	19210371	1.39543e-06	29.9146	56.4258
Chr1:19210372-19220151	1	19210372	19220151	1.44298e-22	3.73271	43.3719
Chr1:19220152-19234951	1	19220152	19234951	4.61871e-24	5.76351	47.9529
Chr1:19234952-19251409	1	19234952	19251409	1.95686e-11	20.2172	51.9724
Chr1:36563545-36576981	1	36563545	36576981	2.52656e-09	77.3886	47.5137
Chr1:37882616-37895635	1	37882616	37895635	0.000394004	59.2127	43.6972
Chr1:42675517-42686620	1	42675517	42686620	5.26403e-05	26.6316	43.7623
Chr1:42686621-42694908	1	42686621	42694908	1.26564e-16	7.99593	47.4374
Chr1:42694924-42697301	1	42694924	42697301	5.2518e-20	3.30229	36.2647
Chr1:42697308-42698757	1	42697308	42698757	1.31391e-17	1.50413	33.1634
Chr1:42698771-42708553	1	42698771	42708553	5.38904e-14	10.891	46.8066
Chr1:55131283-55152132	1	55131283	55152132	0.000129138	58.3542	35.7196
Chr1:56976459-56982569	1	56976459	56982569	3.23514e-14	15.1432	50.6775
Chr1:59451043-59465365	1	59451043	59465365	1.3226e-05	74.1773	50.2648
Chr1:63248365-63257677	1	63248365	63257677	4.20559e-05	29.4955	51.8279
Chr1:63257703-63267194	1	63257703	63267194	6.69568e-09	41.5314	75.1001
Chr1:63273629-63299753	1	63273629	63299753	0.000163196	33.743	55.2227
Chr1:74881637-74884804	1	74881637	74884804	6.54564e-09	11.4505	35.2426
Chr1:75310827-75317662	1	75310827	75317662	0.000713287	35.8099	51.2306
Chr1:75333338-75346105	1	75333338	75346105	1.93682e-05	55.2484	35.259
Chr1:78172740-78189580	1	78172740	78189580	1.31916e-05	40.9357	66.3846
Chr1:78189581-78195448	1	78189581	78195448	6.47139e-31	5.26959	59.8085
Chr1:78195449-78200549	1	78195449	78200549	4.41351e-28	4.14164	51.0118
Chr1:78200579-78208849	1	78200579	78208849	1.32074e-18	9.11532	46.362
Chr1:78208871-78216889	1	78208871	78216889	1.74982e-17	9.60227	45.0386
Chr1:89070497-89078698	1	89070497	89078698	2.40985e-07	45.2722	21.0435
Chr1:89923004-89928757	1	89923004	89928757	4.34829e-06	19.5079	41.7122
Chr1:89928771-89931083	1	89928771	89931083	3.1728e-16	3.12205	24.3857
Chr1:89931085-89934489	1	89931085	89934489	1.45377e-25	5.61297	58.6338
Chr1:89934532-89941772	1	89934532	89941772	2.81357e-08	15.7009	41.9972
Chr1:89941787-89951225	1	89941787	89951225	2.41294e-05	37.2181	59.4177
Chr1:120588944-120598986	1	120588944	120598986	4.3405e-06	12.7729	33.9654
Chr1:120599166-120603191	1	120599166	120603191	1.02776e-25	2.94673	42.9316
Chr1:120603196-120606997	1	120603196	120606997	5.63909e-13	12.6527	49.2368
Chr1:120607004-120615121	1	120607004	120615121	5.03803e-07	16.8615	40.2063
Chr1:121176950-121186477	1	121176950	121186477	1.51992e-07	28.9614	60.7782
Chr1:121523870-121532966	1	121523870	121532966	1.9277e-05	25.8295	49.3908
Chr1:130878055-130891332	1	130878055	130891332	1.93534e-05	50.2829	68.8807
Chr1:131963449-131973826	1	131963449	131973826	5.31955e-05	61.9227	39.208
Chr1:132290403-132298939	1	132290403	132298939	2.95674e-05	53.3575	28.9298
Chr1:133875311-133886830	1	133875311	133886830	9.64533e-07	80.2943	57.5289
Chr1:133886831-133899153	1	133886831	133899153	6.99246e-05	65.4305	40.905
Chr1:135485724-135499264	1	135485724	135499264	3.05979e-05	73.4048	53.0484
Chr1:136659797-136671334	1	136659797	136671334	2.73248e-05	72.7295	50.0455
Chr1:136935077-136947989	1	136935077	136947989	1.83802e-07	38.7057	64.6168
Chr1:136948105-136953128	1	136948105	136953128	1.41259e-22	4.81166	42.8812
Chr1:138838954-138843801	1	138838954	138843801	6.50325e-29	4.94643	57.6044
Chr1:138843802-138851538	1	138843802	138851538	9.09678e-06	23.6419	42.8897
Chr1:152806782-152820047	1	152806782	152820047	6.59736e-05	62.1597	42.9687
Chr1:152879886-152902522	1	152879886	152902522	3.74537e-05	36.3436	61.421
Chr1:155730032-155737980	1	155730032	155737980	3.82366e-08	24.2204	52.007
Chr1:155737981-155742327	1	155737981	155742327	9.64916e-06	18.5175	41.2532
Chr1:156981417-156996597	1	156981417	156996597	9.78396e-06	77.7616	57.7134
Chr1:157055040-157068100	1	157055040	157068100	1.03386e-05	79.12	61.8462
Chr1:162179106-162198139	1	162179106	162198139	2.53727e-05	67.7561	47.683
Chr1:166243188-166254448	1	166243188	166254448	0.00109349	49.9817	31.1221
Chr1:167690021-167698323	1	167690021	167698323	1.20637e-15	18.0327	59.0487
Chr1:168343140-168357183	1	168343140	168357183	3.89961e-06	71.8543	45.861
Chr1:172551054-172562235	1	172551054	172562235	6.39576e-05	71.9416	52.5168
Chr1:182086921-182098908	1	182086921	182098908	9.09412e-05	62.6664	39.6459
Chr1:184709424-184719690	1	184709424	184719690	9.592e-10	28.578	62.0042
Chr1:184719691-184727823	1	184719691	184727823	2.94297e-13	11.5516	47.1389
Chr1:184727824-184732358	1	184727824	184732358	1.17562e-13	12.5382	44.1956
Chr1:184732360-184739176	1	184732360	184739176	7.68994e-14	8.32696	43.1349
Chr1:191183229-191186115	1	191183229	191186115	4.2624e-12	3.10107	25.6365
Chr1:191408135-191424131	1	191408135	191424131	7.30907e-05	72.7962	52.292
Chr1:191481627-191497933	1	191481627	191497933	5.79083e-06	73.2258	48.8301
Chr2:9879697-9883306	2	9879697	9883306	1.91735e-10	13.9923	46.143
Chr2:9883307-9890069	2	9883307	9890069	2.75853e-17	9.23658	47.8909
Chr2:9890070-9900737	2	9890070	9900737	9.67347e-06	24.2739	48.8668
Chr2:10367930-10373677	2	10367930	10373677	7.01051e-16	4.85025	38.3848
Chr2:18694581-18707300	2	18694581	18707300	7.92469e-14	22.0741	57.0501
Chr2:19426784-19432292	2	19426784	19432292	1.69067e-18	5.83359	37.7912
Chr2:19445691-19449085	2	19445691	19449085	1.88537e-17	2.1306	23.0513
Chr2:27148055-27165692	2	27148055	27165692	6.6789e-06	72.048	52.3301
Chr2:27319287-27333935	2	27319287	27333935	8.13968e-06	71.8164	53.4161
Chr2:28911322-28916158	2	28911322	28916158	9.08245e-13	16.3043	55.5506
Chr2:28916159-28921432	2	28916159	28921432	1.49615e-12	20.1292	61.8324
Chr2:30771555-30781570	2	30771555	30781570	5.02037e-05	60.7417	37.1
Chr2:31451363-31460272	2	31451363	31460272	1.1288e-05	70.8166	48.1335
Chr2:31636210-31639170	2	31636210	31639170	1.32032e-19	3.65544	33.9597
Chr2:31639171-31642449	2	31639171	31642449	3.46445e-24	2.05973	43.237
Chr2:33629857-33635932	2	33629857	33635932	1.63244e-05	23.514	48.136
Chr2:33635933-33640032	2	33635933	33640032	1.0739e-09	16.9963	47.9944
Chr2:33640088-33642269	2	33640088	33642269	1.54039e-13	4.35825	31.7396
Chr2:36091310-36098965	2	36091310	36098965	3.31778e-12	10.7479	40.3018
Chr2:36098966-36104593	2	36098966	36104593	4.66756e-15	12.6788	48.9578
Chr2:37765255-37776276	2	37765255	37776276	3.50261e-06	54.6339	29.9315
Chr2:38336054-38347405	2	38336054	38347405	2.07231e-05	20.6171	39.74
Chr2:38347462-38351424	2	38347462	38351424	1.53506e-18	2.04453	27.739
Chr2:38351432-38354867	2	38351432	38354867	1.70655e-10	13.7957	51.1053
Chr2:38354881-38359853	2	38354881	38359853	2.53677e-17	16.1987	57.3836
Chr2:38706526-38711688	2	38706526	38711688	3.42468e-11	20.4213	52.0873
Chr2:45110098-45117070	2	45110098	45117070	5.64258e-07	8.89764	32.7793
Chr2:52622437-52636062	2	52622437	52636062	1.31358e-07	74.6041	52.0185
Chr2:57098847-57105655	2	57098847	57105655	6.02554e-05	26.1781	47.6881
Chr2:59668873-59680151	2	59668873	59680151	3.48882e-05	69.4982	46.6478
Chr2:61804138-61811598	2	61804138	61811598	2.48684e-26	13.4567	63.5904
Chr2:62639477-62653302	2	62639477	62653302	4.07309e-05	51.4061	30.0342
Chr2:70476420-70486517	2	70476420	70486517	3.04826e-06	26.5318	48.0233
Chr2:70558439-70562716	2	70558439	70562716	7.13471e-16	9.16375	38.6095
Chr2:70562719-70566782	2	70562719	70566782	1.65575e-24	5.8652	46.3798
Chr2:70566794-70575858	2	70566794	70575858	9.80942e-08	26.1578	54.2524
Chr2:71521034-71529286	2	71521034	71529286	1.17764e-07	26.602	55.3202
Chr2:71529287-71532565	2	71529287	71532565	1.71572e-19	2.66649	39.0246
Chr2:71532566-71540545	2	71532566	71540545	1.28227e-34	4.57504	57.5618
Chr2:71540563-71544342	2	71540563	71544342	1.40196e-25	5.04338	49.4577
Chr2:71544343-71546613	2	71544343	71546613	4.17426e-21	5.81419	45.6227
Chr2:73263754-73271006	2	73263754	73271006	1.2515e-17	7.64313	47.0226
Chr2:73271009-73273558	2	73271009	73273558	6.29309e-28	1.89493	50.9665
Chr2:73273559-73275759	2	73273559	73275759	1.99158e-16	1.94444	29.8054
Chr2:73275760-73280724	2	73275760	73280724	5.63316e-21	12.7415	59.3233
Chr2:74639083-74653037	2	74639083	74653037	5.22442e-09	31.6483	64.316
Chr2:74653208-74656722	2	74653208	74656722	2.34602e-18	2.52072	34.8302
Chr2:74656723-74659845	2	74656723	74659845	3.386e-42	3.67134	62.5852
Chr2:74659848-74667982	2	74659848	74667982	1.01603e-27	7.28755	55.0334
Chr2:74667983-74672810	2	74667983	74672810	3.36982e-14	11.2455	47.7207
Chr2:74672850-74678899	2	74672850	74678899	2.06972e-20	4.52553	43.0767
Chr2:74678930-74682458	2	74678930	74682458	1.16836e-31	1.48233	48.4062
Chr2:74682459-74686718	2	74682459	74686718	1.89249e-26	2.5411	44.0583
Chr2:74686719-74691793	2	74686719	74691793	1.3e-43	2.92133	62.4459
Chr2:74691794-74697766	2	74691794	74697766	1.83194e-26	4.28613	53.6854
Chr2:74697768-74699985	2	74697768	74699985	7.85335e-29	4.02639	45.0725
Chr2:74700007-74705173	2	74700007	74705173	8.86169e-22	7.12638	54.2026
Chr2:74705174-74709941	2	74705174	74709941	6.42443e-15	3.07883	27.1719
Chr2:74710158-74715964	2	74710158	74715964	1.43233e-29	2.24895	48.5624
Chr2:74715969-74727389	2	74715969	74727389	1.71722e-15	16.9365	55.0462
Chr2:74727390-74733856	2	74727390	74733856	6.51802e-23	5.98587	47.0119
Chr2:74733857-74739920	2	74733857	74739920	4.13209e-30	3.9752	48.5589
Chr2:74739923-74747053	2	74739923	74747053	1.03539e-19	6.83349	42.3588
Chr2:74747087-74752932	2	74747087	74752932	9.76089e-19	6.62926	44.4685
Chr2:74752935-74762920	2	74752935	74762920	9.28188e-06	19.3469	39.2324
Chr2:79442107-79456641	2	79442107	79456641	2.92525e-08	25.2765	53.009
Chr2:93319340-93333068	2	93319340	93333068	1.19766e-05	77.8475	57.9219
Chr2:93643099-93647241	2	93643099	93647241	0.000205626	32.0049	51.1773
Chr2:93822530-93838342	2	93822530	93838342	1.362e-06	63.0737	84.0105
Chr2:94006005-94019293	2	94006005	94019293	0.000302219	61.013	45.0476
Chr2:102127303-102137955	2	102127303	102137955	4.70013e-05	76.4574	53.3053
Chr2:105115001-105125384	2	105115001	105125384	6.094e-11	26.586	61.8102
Chr2:105125418-105127926	2	105125418	105127926	3.74434e-19	1.64498	32.6041
Chr2:105127927-105133418	2	105127927	105133418	1.45313e-22	7.37576	48.861
Chr2:105658384-105665537	2	105658384	105665537	1.13748e-05	27.0693	51.01
Chr2:105665546-105669777	2	105665546	105669777	2.09824e-09	16.9601	42.0931
Chr2:105685871-105691664	2	105685871	105691664	0.000146896	42.8497	62.9824
Chr2:115852256-115859095	2	115852256	115859095	5.3932e-12	14.4504	49.1133
Chr2:115859096-115870566	2	115859096	115870566	6.00022e-05	50.5303	71.1959
Chr2:115887887-115906291	2	115887887	115906291	4.66925e-05	71.7611	54.8162
Chr2:116067250-116076011	2	116067250	116076011	8.57098e-05	21.1887	43.7308
Chr2:118719937-118733286	2	118719937	118733286	2.41294e-05	69.035	49.2555
Chr2:128401226-128413366	2	128401226	128413366	4.90196e-05	63.5294	46.458
Chr2:146833837-146838729	2	146833837	146838729	4.24744e-14	9.91472	43.6529
Chr2:147079996-147084825	2	147079996	147084825	1.80726e-19	6.39456	44.4674
Chr2:147084829-147097753	2	147084829	147097753	9.93734e-07	15.4363	42.53
Chr2:147182181-147185952	2	147182181	147185952	6.93746e-10	14.7343	42.5929
Chr2:147185953-147190726	2	147185953	147190726	2.86723e-19	7.07386	43.4172
Chr2:147190727-147195001	2	147190727	147195001	1.82795e-19	2.04391	32.6054
Chr2:147353791-147365074	2	147353791	147365074	2.34573e-10	16.8959	48.9838
Chr2:147365075-147368397	2	147365075	147368397	7.42975e-23	3.41795	42.3379
Chr2:147368423-147383355	2	147368423	147383355	1.58511e-09	16.7076	44.5904
Chr2:148036868-148042165	2	148036868	148042165	3.50001e-22	7.8717	51.7182
Chr2:148042166-148046166	2	148042166	148046166	1.48827e-15	9.32522	42.7686
Chr2:157411285-157422592	2	157411285	157422592	1.70272e-05	80.2443	59.6588
Chr2:157497322-157515115	2	157497322	157515115	6.3086e-06	70.1301	44.8061
Chr2:157703333-157717065	2	157703333	157717065	1.9277e-05	66.8275	45.9142
Chr2:158611143-158614490	2	158611143	158614490	1.38612e-23	7.42427	49.5925
Chr2:158614491-158620428	2	158614491	158620428	2.86842e-13	15.1588	45.8817
Chr2:165248951-165259958	2	165248951	165259958	7.43645e-05	60.5802	40.8046
Chr2:165740710-165748980	2	165740710	165748980	1.61386e-10	62.3175	29.68
Chr2:165893080-165902456	2	165893080	165902456	3.72472e-05	69.1522	46.6494
Chr2:166162114-166172916	2	166162114	166172916	1.14123e-05	78.4159	58.4574
Chr2:167338550-167348928	2	167338550	167348928	4.23844e-05	57.2154	32.9045
Chr2:167774216-167781738	2	167774216	167781738	3.88491e-05	55.9714	36.0637
Chr2:168577459-168586790	2	168577459	168586790	1.23104e-05	82.243	60.7302
Chr2:168764044-168767128	2	168764044	168767128	3.84847e-10	4.2353	24.6562
Chr2:170491622-170497430	2	170491622	170497430	8.39163e-07	19.6615	43.3664
Chr2:172541165-172548025	2	172541165	172548025	0.000124006	26.2718	52.4835
Chr2:172548026-172550948	2	172548026	172550948	2.11803e-17	5.90435	35.3075
Chr2:172550949-172555363	2	172550949	172555363	1.7116e-11	17.7174	55.7058
Chr2:173245541-173256007	2	173245541	173256007	6.6789e-06	66.6534	41.2377
Chr2:180771298-180776576	2	180771298	180776576	3.29598e-05	21.1858	42.4254
Chr2:181689274-181696962	2	181689274	181696962	0.000707444	55.7102	34.912
Chr3:8621226-8634639	3	8621226	8634639	2.78459e-06	78.6767	59.1904
Chr3:17787854-17795733	3	17787854	17795733	3.28082e-13	8.01373	38.5839
Chr3:18050180-18054964	3	18050180	18054964	5.04214e-17	3.2924	37.191
Chr3:27686411-27698082	3	27686411	27698082	1.27073e-05	78.313	59.5693
Chr3:30514485-30526077	3	30514485	30526077	4.51557e-05	22.4905	39.9064
Chr3:52398108-52409751	3	52398108	52409751	8.01918e-08	69.1154	41.1675
Chr3:52633052-52645252	3	52633052	52645252	2.35304e-06	77.8199	56.9364
Chr3:66960359-66973589	3	66960359	66973589	6.17047e-06	30.4121	57.0119
Chr3:66973595-66979887	3	66973595	66979887	4.28079e-15	9.32472	47.006
Chr3:66979888-66985483	3	66979888	66985483	1.86135e-09	3.31648	26.4744
Chr3:82875973-82882712	3	82875973	82882712	4.2466e-05	34.1732	57.9186
Chr3:83979782-83993850	3	83979782	83993850	7.53325e-05	74.0416	54.7649
Chr3:86920400-86926326	3	86920400	86926326	2.09837e-05	50.9447	28.1525
Chr3:87973585-87987045	3	87973585	87987045	0.000110815	61.2048	42.5388
Chr3:88200802-88209082	3	88200802	88209082	4.41708e-11	9.54476	33.9023
Chr3:88209173-88216085	3	88209173	88216085	1.82592e-14	3.26113	30.0682
Chr3:89581521-89593882	3	89581521	89593882	9.88249e-07	84.141	62.6188
Chr3:96332139-96339173	3	96332139	96339173	2.81534e-09	33.6579	66.1936
Chr3:96339174-96349730	3	96339174	96349730	2.83869e-14	22.8443	60.9776
Chr3:96349811-96365029	3	96349811	96365029	1.00365e-06	30.3217	53.8684
Chr3:96380418-96392934	3	96380418	96392934	1.88568e-12	23.5563	57.219
Chr3:97933727-97947836	3	97933727	97947836	8.76962e-05	68.1434	47.4827
Chr3:98022969-98037299	3	98022969	98037299	2.53766e-05	57.8801	36.2243
Chr3:99229441-99240809	3	99229441	99240809	5.20772e-10	19.1131	46.5928
Chr3:99240810-99249537	3	99240810	99249537	3.09198e-14	9.15142	44.3985
Chr3:99249557-99255167	3	99249557	99255167	1.49437e-11	9.66931	36.8194
Chr3:99255209-99263507	3	99255209	99263507	1.69406e-22	18.4999	65.9917
Chr3:100148186-100162310	3	100148186	100162310	1.80054e-05	62.8241	83.5495
Chr3:101798488-101806940	3	101798488	101806940	2.03229e-05	60.5501	35.3275
Chr3:116390600-116404467	3	116390600	116404467	4.84548e-05	76.1448	58.8432
Chr3:121338239-121349841	3	121338239	121349841	8.38944e-05	53.7677	31.708
Chr3:127624754-127631203	3	127624754	127631203	5.55331e-23	5.75101	48.3486
Chr3:127640881-127655671	3	127640881	127655671	8.8817e-05	41.3447	62.5694
Chr3:131107385-131111441	3	131107385	131111441	2.28188e-13	5.66196	34.4015
Chr3:138847655-138859717	3	138847655	138859717	3.35206e-05	77.8441	55.3005
Chr3:144371238-144381149	3	144371238	144381149	7.99909e-05	71.5944	50.0004
Chr3:154328066-154330365	3	154328066	154330365	7.27658e-26	2.31495	46.5105
Chr3:154330371-154339318	3	154330371	154339318	3.55533e-14	16.4633	59.98
Chr4:8522159-8535927	4	8522159	8535927	0.000712618	57.0571	39.4331
Chr4:9843558-9847380	4	9843558	9847380	2.67852e-13	4.10809	25.6174
Chr4:21675502-21679406	4	21675502	21679406	3.06937e-17	1.77548	31.3718
Chr4:21679415-21685779	4	21679415	21685779	6.86422e-17	3.853	34.2334
Chr4:21685786-21689106	4	21685786	21689106	4.28079e-15	3.80765	33.2902
Chr4:21689107-21707993	4	21689107	21707993	1.24968e-06	38.2838	64.5799
Chr4:22476482-22484924	4	22476482	22484924	2.21175e-06	16.5845	37.5724
Chr4:22489481-22494893	4	22489481	22494893	9.36393e-24	1.95071	38.455
Chr4:22494894-22506034	4	22494894	22506034	4.69701e-14	13.4203	46.6106
Chr4:32327289-32339766	4	32327289	32339766	0.000154854	79.153	56.7678
Chr4:44703153-44704717	4	44703153	44704717	1.0478e-12	1.97243	25.5252
Chr4:44704741-44712923	4	44704741	44712923	4.19816e-19	12.7895	54.142
Chr4:44712938-44720311	4	44712938	44720311	8.69245e-11	20.9958	57.9279
Chr4:45490567-45500633	4	45490567	45500633	2.19315e-05	62.2502	38.5045
Chr4:52415661-52439409	4	52415661	52439409	0.000140377	52.3014	39.6151
Chr4:88772051-88810469	4	88772051	88810469	0.000245198	43.3458	66.497
Chr4:89264698-89276448	4	89264698	89276448	6.20515e-12	21.314	57.4639
Chr4:89276452-89289132	4	89276452	89289132	1.51941e-22	7.29934	55.8813
Chr4:99650046-99653455	4	99650046	99653455	2.24399e-24	5.71456	50.5414
Chr4:99653474-99656618	4	99653474	99656618	9.01657e-23	3.19596	41.6613
Chr4:99657825-99663005	4	99657825	99663005	2.44709e-25	8.47079	59.6449
Chr4:106855628-106867004	4	106855628	106867004	1.8142e-06	62.7582	35.1563
Chr4:107747223-107759398	4	107747223	107759398	8.62598e-06	70.6589	49.8952
Chr4:107835131-107845252	4	107835131	107845252	8.7859e-05	70.6138	48.7012
Chr4:109647537-109664595	4	109647537	109664595	5.20997e-05	36.9279	58.2698
Chr4:114898038-114904273	4	114898038	114904273	6.5591e-20	9.57521	53.0724
Chr4:114904457-114908369	4	114904457	114908369	4.69701e-14	9.93288	42.6478
Chr4:115056870-115062747	4	115056870	115062747	1.11893e-30	8.46431	60.9814
Chr4:115938218-115943875	4	115938218	115943875	1.06576e-11	15.8903	49.6162
Chr4:116685681-116705286	4	116685681	116705286	2.94181e-05	54.8099	36.283
Chr4:117485101-117494030	4	117485101	117494030	2.24822e-05	56.3986	76.0934
Chr4:117494045-117496437	4	117494045	117496437	2.69587e-32	1.76768	48.0861
Chr4:119814876-119837158	4	119814876	119837158	6.61709e-05	61.0671	43.213
Chr4:120152765-120165600	4	120152765	120165600	5.93805e-05	58.4979	36.361
Chr4:120248112-120265163	4	120248112	120265163	0.000131359	55.7075	37.6982
Chr4:123232238-123239733	4	123232238	123239733	0.000109057	48.8255	25.4541
Chr4:124657799-124659097	4	124657799	124659097	7.40969e-22	1.01512	31.9155
Chr4:124659100-124666685	4	124659100	124666685	1.90403e-05	48.678	71.1302
Chr4:129974376-129984792	4	129974376	129984792	0.000105585	56.8337	38.8623
Chr4:130158877-130167704	4	130158877	130167704	4.00062e-06	77.0233	50.4107
Chr4:135150519-135152792	4	135150519	135152792	1.03471e-14	7.63279	38.5152
Chr4:135152802-135156493	4	135152802	135156493	9.93958e-22	6.0837	45.1052
Chr4:135565032-135573135	4	135565032	135573135	4.14588e-05	60.0391	41.5504
Chr4:139823295-139828405	4	139823295	139828405	2.71755e-13	8.26769	40.7127
Chr4:139828426-139832620	4	139828426	139832620	1.30929e-13	7.78422	39.6236
Chr4:148548353-148558737	4	148548353	148558737	0.000797562	57.2189	75.482
Chr4:148828905-148838487	4	148828905	148838487	9.93743e-06	76.1132	55.6168
Chr4:148886925-148895912	4	148886925	148895912	1.22655e-07	69.1999	39.2138
Chr4:148919184-148926386	4	148919184	148926386	4.97127e-05	65.4699	44.3816
Chr4:149056194-149064141	4	149056194	149064141	9.09063e-08	65.9516	38.3434
Chr4:152125134-152128394	4	152125134	152128394	7.41918e-06	57.739	80.6428
Chr4:153267150-153282152	4	153267150	153282152	4.45369e-06	78.0555	58.2085
Chr4:154636959-154640763	4	154636959	154640763	4.55316e-10	12.5175	39.7143
Chr5:23821922-23831513	5	23821922	23831513	5.92943e-05	53.7895	72.4536
Chr5:24525668-24527089	5	24525668	24527089	3.62229e-17	0.888889	24.8914
Chr5:28156277-28162443	5	28156277	28162443	1.39337e-19	10.0712	44.8443
Chr5:28166459-28169151	5	28166459	28169151	6.64858e-17	2.64215	27.5144
Chr5:28169168-28179934	5	28169168	28179934	1.41206e-14	11.6992	46.4897
Chr5:28203337-28210998	5	28203337	28210998	1.2269e-09	12.7801	39.7957
Chr5:28457779-28459705	5	28457779	28459705	3.3328e-17	2.14143	28.7442
Chr5:29471985-29477628	5	29471985	29477628	2.3446e-24	9.10384	53.3691
Chr5:29480761-29495062	5	29480761	29495062	2.66407e-05	20.8698	42.0281
Chr5:32390715-32413627	5	32390715	32413627	6.71392e-06	80.4556	54.2595
Chr5:33430746-33432559	5	33430746	33432559	9.80946e-18	3.35974	36.0193
Chr5:33432588-33434389	5	33432588	33434389	3.52326e-20	2.22774	35.1636
Chr5:33696249-33710306	5	33696249	33710306	5.24113e-05	65.9773	48.0203
Chr5:35387649-35389451	5	35387649	35389451	5.14789e-18	1.08443	28.8211
Chr5:35389458-35392530	5	35389458	35392530	1.11762e-13	3.17214	24.3501
Chr5:35392531-35397942	5	35392531	35397942	1.31666e-18	8.22341	44.4185
Chr5:35397943-35404736	5	35397943	35404736	9.02703e-11	18.306	50.643
Chr5:35917810-35929816	5	35917810	35929816	2.50721e-05	69.3216	46.5582
Chr5:41746550-41758675	5	41746550	41758675	1.6453e-13	14.6358	48.0606
Chr5:41758811-41763332	5	41758811	41763332	8.23424e-16	8.54417	44.4233
Chr5:41763333-41767020	5	41763333	41767020	1.68642e-12	3.75437	27.4662
Chr5:54198051-54218189	5	54198051	54218189	8.1318e-06	82.5992	63.6992
Chr5:66796979-66811727	5	66796979	66811727	9.77544e-07	73.2593	45.9123
Chr5:67091957-67097955	5	67091957	67097955	3.13076e-23	6.60965	53.9245
Chr5:67097956-67103362	5	67097956	67103362	1.93467e-27	5.7337	54.2223
Chr5:67208308-67221458	5	67208308	67221458	3.81948e-05	25.1946	44.9902
Chr5:67221477-67228758	5	67221477	67228758	5.80066e-10	17.8889	49.9558
Chr5:67228759-67233760	5	67228759	67233760	1.34857e-16	7.48487	43.0657
Chr5:73647873-73660011	5	73647873	73660011	2.68014e-05	24.1334	47.4657
Chr5:75067498-75075847	5	75067498	75075847	2.76732e-15	10.0701	46.7658
Chr5:75075861-75084317	5	75075861	75084317	1.2343e-09	8.4672	35.6505
Chr5:75149337-75153367	5	75149337	75153367	1.05348e-22	4.19215	51.4178
Chr5:75153368-75156809	5	75153368	75156809	5.10699e-18	1.18313	27.14
Chr5:76774276-76789004	5	76774276	76789004	5.24511e-05	67.7552	45.896
Chr5:91962963-91975052	5	91962963	91975052	4.78069e-06	67.4347	49.2055
Chr5:92922982-92932835	5	92922982	92932835	6.24529e-05	72.011	50.1229
Chr5:98169276-98181227	5	98169276	98181227	1.28516e-08	29.7219	52.9956
Chr5:98181228-98185709	5	98181228	98185709	3.81082e-19	2.71839	32.4007
Chr5:101645297-101657072	5	101645297	101657072	0.000125562	33.0036	52.1774
Chr5:101657239-101662701	5	101657239	101662701	1.47209e-24	10.6497	65.013
Chr5:101662702-101664709	5	101662702	101664709	1.83665e-16	0.910644	22.6473
Chr5:101664710-101668606	5	101664710	101668606	1.28067e-28	2.80972	44.5282
Chr5:106447632-106453732	5	106447632	106453732	1.4472e-20	8.50568	55.0951
Chr5:106453739-106458310	5	106453739	106458310	4.09586e-21	6.01669	46.0757
Chr5:106458312-106460782	5	106458312	106460782	5.96099e-13	3.16052	26.2144
Chr5:106460783-106466806	5	106460783	106466806	1.50439e-20	7.54187	51.6404
Chr5:106466807-106472111	5	106466807	106472111	1.7858e-26	7.28158	55.8004
Chr5:107721674-107725039	5	107721674	107725039	6.29983e-24	4.79662	41.6479
Chr5:107725040-107732494	5	107725040	107732494	2.74953e-16	9.75497	49.4079
Chr5:111042642-111055421	5	111042642	111055421	7.98582e-06	69.55	45.3545
Chr5:111680749-111694021	5	111680749	111694021	2.09089e-05	74.3392	54.212
Chr5:111766307-111779025	5	111766307	111779025	3.12641e-05	74.7871	53.8384
Chr5:114475614-114485741	5	114475614	114485741	1.94583e-06	79.3717	57.917
Chr5:119680577-119686360	5	119680577	119686360	4.69856e-05	38.9269	67.0585
Chr5:119791900-119802054	5	119791900	119802054	1.84937e-08	10.2857	31.705
Chr5:119802055-119806161	5	119802055	119806161	1.57995e-31	0.708061	43.292
Chr5:119831756-119837954	5	119831756	119837954	1.26904e-23	5.22753	50.613
Chr5:119838044-119845188	5	119838044	119845188	1.55624e-20	3.41483	40.1585
Chr5:120425854-120431818	5	120425854	120431818	6.3093e-19	5.93689	40.1711
Chr5:120431828-120435673	5	120431828	120435673	2.06166e-27	2.50995	42.6325
Chr5:120435674-120439396	5	120435674	120439396	7.52974e-22	3.30672	41.0047
Chr5:121054144-121069687	5	121054144	121069687	7.29127e-06	74.9052	53.0181
Chr5:122900404-122909615	5	122900404	122909615	0.000180809	64.1769	42.9061
Chr5:125184678-125196033	5	125184678	125196033	4.56312e-05	73.2514	54.3634
Chr5:132521675-132541668	5	132521675	132541668	5.92751e-06	65.4214	43.8696
Chr5:134456604-134468314	5	134456604	134468314	0.00012187	68.3497	47.6341
Chr5:137502958-137510992	5	137502958	137510992	1.56553e-05	29.7903	47.1465
Chr5:139540186-139544035	5	139540186	139544035	3.51549e-18	7.15086	50.3797
Chr5:139544036-139547048	5	139544036	139547048	1.32046e-17	3.54306	33.3699
Chr5:139547049-139550460	5	139547049	139550460	1.61626e-29	0.37037	50.9176
Chr5:139550461-139555185	5	139550461	139555185	1.86294e-20	12.7765	59.2332
Chr5:139672871-139686805	5	139672871	139686805	1.82586e-05	62.6598	37.5403
Chr5:140580551-140594275	5	140580551	140594275	2.59196e-07	77.3025	49.4151
Chr5:143253130-143254130	5	143253130	143254130	5.18932e-08	35.2931	67.6741
Chr5:147183763-147188797	5	147183763	147188797	8.47675e-15	9.0926	41.1271
Chr5:147188804-147191661	5	147188804	147191661	6.96208e-24	0.546448	32.1872
Chr5:147269868-147274879	5	147269868	147274879	4.65975e-16	8.59328	42.6923
Chr5:147299721-147305158	5	147299721	147305158	8.00918e-18	4.88038	40.4376
Chr5:147305159-147307556	5	147305159	147307556	1.58091e-17	0.340136	22.44
Chr5:147307557-147316012	5	147307557	147316012	5.66876e-15	7.79794	34.2901
Chr6:6854974-6861625	6	6854974	6861625	1.73511e-22	9.28037	56.3249
Chr6:6866549-6878303	6	6866549	6878303	1.53836e-06	33.2883	59.6096
Chr6:8951702-8959853	6	8951702	8959853	1.44399e-07	16.7102	37.2671
Chr6:23245782-23249184	6	23245782	23249184	2.30956e-35	2.27031	54.0436
Chr6:23249185-23254216	6	23249185	23254216	3.05547e-25	5.24673	49.938
Chr6:30175873-30181702	6	30175873	30181702	1.4687e-08	22.0651	54.1089
Chr6:30544940-30555383	6	30544940	30555383	3.66904e-05	54.0383	31.5578
Chr6:31631473-31645332	6	31631473	31645332	3.17248e-05	70.3495	47.8386
Chr6:34609379-34627663	6	34609379	34627663	1.85989e-05	73.2793	50.2723
Chr6:39776886-39795177	6	39776886	39795177	4.42492e-06	69.2171	44.2465
Chr6:49215519-49222808	6	49215519	49222808	3.65162e-18	8.80737	47.8944
Chr6:51080058-51100288	6	51080058	51100288	1.47128e-05	77.8233	56.735
Chr6:51172374-51178795	6	51172374	51178795	1.58365e-21	10.2495	53.698
Chr6:51178811-51191161	6	51178811	51191161	2.87122e-09	37.4579	73.0087
Chr6:52147406-52158480	6	52147406	52158480	3.60817e-18	11.4837	53.4334
Chr6:52158481-52164330	6	52158481	52164330	3.96074e-18	5.92311	37.4763
Chr6:52164331-52169899	6	52164331	52169899	4.77578e-34	3.62281	58.2278
Chr6:52169900-52175695	6	52169900	52175695	1.59535e-24	3.98281	43.6846
Chr6:52175696-52183877	6	52175696	52183877	3.05885e-29	2.76804	53.557
Chr6:52183898-52191577	6	52183898	52191577	1.78439e-31	3.14544	51.4401
Chr6:52191578-52200379	6	52191578	52200379	5.99735e-22	4.9824	47.521
Chr6:52200412-52204507	6	52200412	52204507	9.57415e-18	10.6432	59.074
Chr6:52204525-52208630	6	52204525	52208630	4.28807e-33	2.51852	52.3472
Chr6:52208631-52213474	6	52208631	52213474	8.10876e-23	6.10965	47.616
Chr6:52213510-52218168	6	52213510	52218168	1.9221e-24	7.61043	51.1822
Chr6:52218169-52222943	6	52218169	52222943	5.48051e-10	16.1877	47.6925
Chr6:52222958-52226945	6	52222958	52226945	1.99311e-32	5.85902	61.7209
Chr6:52226946-52232489	6	52226946	52232489	6.12795e-30	7.42468	56.8752
Chr6:52232537-52234757	6	52232537	52234757	4.33345e-34	1.47462	51.0288
Chr6:52234758-52241315	6	52234758	52241315	1.66197e-25	8.12539	52.9017
Chr6:52241352-52246078	6	52241352	52246078	6.41162e-32	6.27922	57.7361
Chr6:52246079-52252866	6	52246079	52252866	2.83397e-29	5.91217	54.4644
Chr6:52252867-52259704	6	52252867	52259704	5.86423e-38	5.13689	67.2623
Chr6:52259705-52261596	6	52259705	52261596	9.3529e-11	0.872575	22.052
Chr6:52261602-52272874	6	52261602	52272874	8.70362e-19	8.79753	53.0812
Chr6:52272958-52282978	6	52272958	52282978	8.62298e-08	35.6603	63.3333
Chr6:52310336-52315487	6	52310336	52315487	5.23118e-36	3.94416	55.4623
Chr6:52315488-52320134	6	52315488	52320134	2.89708e-09	6.94551	28.7407
Chr6:52320145-52331789	6	52320145	52331789	1.07486e-10	33.9585	66.1916
Chr6:53068493-53083181	6	53068493	53083181	0.000228417	67.2175	54.6459
Chr6:53818030-53820152	6	53818030	53820152	6.8138e-15	2.65504	25.8407
Chr6:54074048-54089416	6	54074048	54089416	2.69061e-05	76.2928	53.476
Chr6:54104992-54121239	6	54104992	54121239	8.5011e-06	78.8438	55.8782
Chr6:54327869-54338484	6	54327869	54338484	6.57389e-05	70.2424	53.1344
Chr6:64729306-64734772	6	64729306	64734772	8.34262e-21	2.07307	30.5897
Chr6:70950203-70957085	6	70950203	70957085	2.33423e-08	11.0589	35.5188
Chr6:83069141-83071041	6	83069141	83071041	1.18414e-29	1.59223	40.9214
Chr6:83693735-83703578	6	83693735	83703578	2.19361e-25	6.58786	54.2457
Chr6:83703579-83711963	6	83703579	83711963	7.68947e-15	3.47292	27.5837
Chr6:83711994-83717383	6	83711994	83717383	2.02824e-25	8.34706	57.2352
Chr6:84584921-84587835	6	84584921	84587835	1.90102e-18	0.590112	31.6576
Chr6:85187578-85190342	6	85187578	85190342	2.7663e-13	4.61206	31.0257
Chr6:88198573-88202480	6	88198573	88202480	4.04008e-06	21.9943	46.3136
Chr6:88317190-88343042	6	88317190	88343042	2.14582e-06	81.9643	63.2066
Chr6:88927280-88942524	6	88927280	88942524	1.79712e-08	72.2545	42.783
Chr6:94680192-94693238	6	94680192	94693238	8.39923e-05	66.7692	47.184
Chr6:95688308-95703054	6	95688308	95703054	7.5595e-06	80.8981	57.0102
Chr6:99958610-99977331	6	99958610	99977331	3.50723e-06	78.5129	56.261
Chr6:100163732-100177537	6	100163732	100177537	8.71094e-05	70.3892	51.1055
Chr6:100207352-100219313	6	100207352	100219313	1.87885e-05	82.46	59.3009
Chr6:127152928-127159794	6	127152928	127159794	1.07527e-14	15.4379	50.2556
Chr6:145761908-145779757	6	145761908	145779757	3.89259e-05	74.422	51.78
Chr7:16810694-16816164	7	16810694	16816164	0.00108743	48.9124	66.1072
Chr7:16881302-16885830	7	16881302	16885830	8.25807e-10	36.9184	72.3939
Chr7:19004239-19006820	7	19004239	19006820	2.12031e-05	23.0923	43.1334
Chr7:19024412-19036422	7	19024412	19036422	5.43814e-05	57.6572	38.7114
Chr7:25148475-25159907	7	25148475	25159907	1.46539e-07	60.6358	31.7721
Chr7:31113980-31123075	7	31113980	31123075	8.99952e-05	65.8932	46.6893
Chr7:36691701-36696558	7	36691701	36696558	4.87795e-07	14.023	34.8733
Chr7:44352286-44355258	7	44352286	44355258	3.41063e-09	9.90709	29.479
Chr7:44460172-44462814	7	44460172	44462814	2.60765e-05	50.6018	76.525
Chr7:45184806-45196643	7	45184806	45196643	1.82586e-05	67.7191	48.7219
Chr7:49635526-49639748	7	49635526	49639748	2.62189e-22	6.524	45.2663
Chr7:49906724-49911877	7	49906724	49911877	2.93535e-32	5.66948	55.1115
Chr7:51618974-51627508	7	51618974	51627508	1.26012e-14	7.9948	35.9327
Chr7:67969478-67982905	7	67969478	67982905	0.000142953	63.281	42.9214
Chr7:70274276-70283067	7	70274276	70283067	1.94512e-13	14.8342	48.6223
Chr7:70320149-70330846	7	70320149	70330846	7.95628e-13	26.4491	66.0749
Chr7:79506416-79514398	7	79506416	79514398	1.48666e-06	21.8627	45.1584
Chr7:79535598-79543359	7	79535598	79543359	7.19816e-17	6.73737	44.7607
Chr7:79543360-79550154	7	79543360	79550154	1.75967e-08	15.371	45.3809
Chr7:80026497-80032902	7	80026497	80032902	3.09908e-05	38.7156	19.5773
Chr7:96417794-96437491	7	96417794	96437491	1.91421e-05	73.2304	52.5048
Chr7:97315664-97325558	7	97315664	97325558	9.90741e-11	60.5927	87.2305
Chr7:107208067-107210272	7	107208067	107210272	7.61867e-12	26.7206	66.1992
Chr7:112228978-112246323	7	112228978	112246323	2.6888e-05	66.6058	49.5418
Chr7:112684960-112697825	7	112684960	112697825	0.00030241	56.1344	36.5829
Chr7:112760527-112775727	7	112760527	112775727	4.84755e-05	73.6439	52.7538
Chr7:117549014-117561634	7	117549014	117561634	2.35093e-05	70.0719	46.9861
Chr7:131539195-131543004	7	131539195	131543004	1.23719e-11	7.23997	34.3232
Chr7:131543006-131545277	7	131543006	131545277	6.32218e-38	0.417106	44.6168
Chr7:131545392-131553787	7	131545392	131553787	2.28809e-26	5.96993	51.9111
Chr7:131553790-131556045	7	131553790	131556045	9.28451e-17	2.63793	34.8385
Chr7:131556048-131562534	7	131556048	131562534	2.49748e-06	16.4731	37.8344
Chr7:132597359-132602047	7	132597359	132602047	1.25304e-08	8.13595	27.9455
Chr7:136114618-136136310	7	136114618	136136310	4.63626e-05	78.0603	56.9191
Chr7:137307516-137310972	7	137307516	137310972	4.76216e-09	17.8441	50.2296
Chr7:137314088-137315611	7	137314088	137315611	6.64858e-17	1.027	28.2694
Chr7:137315643-137319686	7	137315643	137319686	2.18638e-27	8.68686	54.6801
Chr7:137319713-137322717	7	137319713	137322717	3.61834e-13	5.42412	31.3321
Chr7:139581566-139582835	7	139581566	139582835	1.23859e-26	0.732126	28.2518
Chr7:139582836-139588102	7	139582836	139588102	4.72362e-21	11.4171	55.1952
Chr7:140040985-140049141	7	140040985	140049141	1.76113e-10	14.2101	37.102
Chr7:142546079-142561420	7	142546079	142561420	5.4136e-06	72.6377	50.0212
Chr7:142659825-142664232	7	142659825	142664232	1.63971e-19	6.15563	43.5275
Chr7:143288813-143300014	7	143288813	143300014	0.000478109	57.4039	32.2014
Chr7:144895862-144902782	7	144895862	144902782	9.76013e-07	15.6349	36.6134
Chr8:10949516-10963305	8	10949516	10963305	4.41283e-05	69.3198	47.5319
Chr8:10963306-10976187	8	10963306	10976187	4.72552e-05	72.0112	52.3655
Chr8:12377952-12385896	8	12377952	12385896	2.43954e-12	12.4912	47.5438
Chr8:12385902-12390678	8	12385902	12390678	2.8982e-33	4.88156	57.3802
Chr8:12390679-12395597	8	12390679	12395597	1.56732e-21	3.13374	40.5599
Chr8:12395598-12397200	8	12395598	12397200	7.60041e-15	2.15863	25.5407
Chr8:12397201-12401174	8	12397201	12401174	1.02108e-26	2.4103	39.6623
Chr8:26265008-26275344	8	26265008	26275344	7.74902e-05	58.4403	41.1103
Chr8:27157170-27168623	8	27157170	27168623	1.04114e-06	64.0708	36.5598
Chr8:34436320-34453231	8	34436320	34453231	0.00011312	73.1868	52.968
Chr8:35435302-35450872	8	35435302	35450872	1.82956e-05	81.4544	62.7092
Chr8:40963591-40977215	8	40963591	40977215	0.000108239	72.0965	51.2516
Chr8:46288727-46294515	8	46288727	46294515	3.05357e-06	11.8272	32.9075
Chr8:48634444-48648990	8	48634444	48648990	4.81747e-06	80.5379	57.7393
Chr8:57294669-57315979	8	57294669	57315979	9.57137e-06	28.4455	53.5298
Chr8:57315980-57321883	8	57315980	57321883	5.34552e-23	2.83515	40.561
Chr8:57321885-57326823	8	57321885	57326823	1.31954e-15	7.95882	45.2232
Chr8:57326828-57333127	8	57326828	57333127	2.21172e-17	7.56982	47.3188
Chr8:57333128-57341400	8	57333128	57341400	3.16435e-20	6.30203	49.0747
Chr8:57341401-57353600	8	57341401	57353600	1.63987e-13	8.50229	38.1228
Chr8:69876634-69881729	8	69876634	69881729	1.60567e-06	33.7553	61.0555
Chr8:69881730-69882793	8	69881730	69882793	1.24564e-09	6.21101	29.6175
Chr8:70375050-70379492	8	70375050	70379492	4.88854e-11	19.5013	50.8999
Chr8:71686535-71692709	8	71686535	71692709	7.87857e-10	10.1174	33.9025
Chr8:71692710-71699817	8	71692710	71699817	3.56826e-05	24.651	49.0303
Chr8:78425665-78435203	8	78425665	78435203	4.10266e-29	5.5895	55.2519
Chr8:78435216-78438167	8	78435216	78438167	3.89501e-20	2.13259	30.4949
Chr8:87828325-87837440	8	87828325	87837440	1.08539e-08	66.3168	35.4573
Chr8:88572697-88583522	8	88572697	88583522	1.89743e-05	75.3123	57.1544
Chr8:89043051-89045745	8	89043051	89045745	1.41024e-11	8.47157	37.3222
Chr8:91370060-91383701	8	91370060	91383701	2.08803e-05	68.076	42.1098
Chr8:91798957-91801121	8	91798957	91801121	2.07688e-10	13.4785	43.3899
Chr8:91804464-91813653	8	91804464	91813653	2.56461e-10	26.8951	60.0699
Chr8:92358282-92360416	8	92358282	92360416	5.22828e-29	3.44584	49.3175
Chr8:92360421-92364980	8	92360421	92364980	1.24344e-27	11.5358	63.0252
Chr8:92364981-92374534	8	92364981	92374534	5.1169e-09	33.4901	61.9168
Chr8:108695893-108703984	8	108695893	108703984	2.33193e-06	21.3907	43.3793
Chr8:108727827-108738607	8	108727827	108738607	2.81912e-05	75.5021	53.8599
Chr8:120295872-120307324	8	120295872	120307324	1.21225e-06	63.2525	38.5352
Chr8:120307325-120317236	8	120307325	120317236	0.000121354	66.8729	44.6948
Chr8:120338314-120347927	8	120338314	120347927	4.47936e-05	70.2711	50.2521
Chr8:120399654-120410451	8	120399654	120410451	2.12039e-05	76.0346	52.9212
Chr8:120417129-120427951	8	120417129	120427951	3.82025e-07	69.8474	43.3547
Chr8:120458968-120470452	8	120458968	120470452	0.000221996	74.8571	54.7276
Chr8:121074628-121080987	8	121074628	121080987	1.35052e-22	4.81892	45.1858
Chr8:121080988-121083812	8	121080988	121083812	5.21207e-15	2.00078	26.1229
Chr8:121086408-121092695	8	121086408	121092695	7.39934e-13	17.4355	54.2931
Chr8:121113835-121116803	8	121113835	121116803	7.11091e-19	1.883	28.7498
Chr8:121116804-121118307	8	121116804	121118307	2.03724e-27	1.41379	32.9404
Chr8:121118352-121125785	8	121118352	121125785	8.46623e-11	14.968	45.4614
Chr8:121125786-121129091	8	121125786	121129091	4.76729e-17	3.99363	37.0613
Chr8:123937721-123949339	8	123937721	123949339	0.000260638	49.3641	70.09
Chr8:125498608-125511618	8	125498608	125511618	4.5548e-05	73.7043	48.2488
Chr8:127134545-127152864	8	127134545	127152864	9.8866e-06	73.7262	50.0792
Chr9:24773621-24778329	9	24773621	24778329	5.72487e-11	8.67984	34.2069
Chr9:31913187-31915361	9	31913187	31915361	1.34597e-20	0.601852	33.8334
Chr9:32540782-32544734	9	32540782	32544734	6.98397e-08	8.12705	32.2994
Chr9:37135826-37145998	9	37135826	37145998	2.85972e-06	42.8809	19.4591
Chr9:40872035-40877725	9	40872035	40877725	2.98136e-15	10.8038	46
Chr9:40877730-40886073	9	40877730	40886073	1.47655e-14	19.0758	57.6042
Chr9:42719933-42732823	9	42719933	42732823	2.62948e-06	83.7149	63.0196
Chr9:43266365-43279414	9	43266365	43279414	6.99246e-05	63.0338	42.8471
Chr9:50407317-50423939	9	50407317	50423939	3.80138e-06	80.0887	59.0132
Chr9:52934178-52959999	9	52934178	52959999	6.94875e-05	78.3611	56.666
Chr9:55543552-55546294	9	55543552	55546294	7.1928e-07	44.411	71.46
Chr9:56597724-56611285	9	56597724	56611285	1.56866e-05	70.729	49.8988
Chr9:58084885-58101765	9	58084885	58101765	9.14225e-09	79.379	52.339
Chr9:58113724-58130283	9	58113724	58130283	5.98237e-05	67.9532	44.2169
Chr9:58199919-58204962	9	58199919	58204962	3.54574e-09	8.55159	29.0336
Chr9:58438118-58454185	9	58438118	58454185	2.44947e-05	72.3197	52.5351
Chr9:61157249-61169351	9	61157249	61169351	1.83223e-05	70.0931	51.8068
Chr9:61236165-61255967	9	61236165	61255967	2.02781e-05	81.2507	60.455
Chr9:61314104-61326168	9	61314104	61326168	8.23122e-07	77.2243	54.5219
Chr9:61376085-61386970	9	61376085	61386970	4.23325e-05	67.1354	46.7387
Chr9:61669886-61686008	9	61669886	61686008	3.76104e-05	79.0619	59.3372
Chr9:62459397-62471547	9	62459397	62471547	1.08666e-05	75.3135	55.0545
Chr9:63138848-63143799	9	63138848	63143799	8.4301e-09	25.349	53.5764
Chr9:63143820-63145680	9	63143820	63145680	2.19928e-11	13.8951	49.2446
Chr9:63145681-63148826	9	63145681	63148826	9.19893e-14	11.9134	47.4807
Chr9:63780130-63794926	9	63780130	63794926	2.13303e-06	67.5804	42.7296
Chr9:63956066-63966012	9	63956066	63966012	2.75793e-05	53.7462	30.7516
Chr9:65021802-65032702	9	65021802	65032702	4.15445e-05	56.4601	38.4394
Chr9:69753506-69760231	9	69753506	69760231	3.95278e-29	2.30973	51.7919
Chr9:69760235-69764664	9	69760235	69764664	1.9892e-25	2.94128	49.9498
Chr9:69764670-69770226	9	69764670	69770226	0	3.29817	66.5785
Chr9:71750436-71764934	9	71750436	71764934	3.79609e-05	75.6467	54.6827
Chr9:74846022-74849698	9	74846022	74849698	4.6114e-11	11.3318	38.3201
Chr9:74849738-74857351	9	74849738	74857351	3.9359e-29	4.84955	53.6838
Chr9:74862446-74866513	9	74862446	74866513	2.75853e-17	5.85556	36.5864
Chr9:87712788-87729776	9	87712788	87729776	0.000120612	45.3232	68.2027
Chr9:87731545-87739316	9	87731545	87739316	8.41795e-39	5.04742	70.5917
Chr9:89868547-89881741	9	89868547	89881741	0.000191311	43.1339	64.8166
Chr9:89902612-89910304	9	89902612	89910304	2.21612e-09	10.6558	39.3875
Chr9:91326430-91352162	9	91326430	91352162	2.72432e-06	48.6129	72.8691
Chr9:91352172-91360471	9	91352172	91360471	4.43473e-25	6.486	50.3507
Chr9:91360472-91364613	9	91360472	91364613	1.60699e-25	3.85342	54.7935
Chr9:91364614-91368851	9	91364614	91368851	6.51802e-23	3.92443	50.1905
Chr9:91368852-91379251	9	91368852	91379251	6.32312e-22	7.87105	48.713
Chr9:91379252-91384072	9	91379252	91384072	4.84077e-12	4.40599	32.0717
Chr9:91384073-91394442	9	91384073	91394442	9.71712e-24	6.74866	54.816
Chr9:91394475-91406051	9	91394475	91406051	5.02997e-23	6.76173	53.4648
Chr9:95954901-95975214	9	95954901	95975214	0.000557148	70.084	54.1138
Chr9:98956090-98958076	9	98956090	98958076	6.61135e-24	0.157233	27.3845
Chr9:98958129-98966616	9	98958129	98966616	3.82712e-07	19.0054	44.4253
Chr9:99869510-99873025	9	99869510	99873025	9.34658e-17	10.1227	43.7882
Chr9:99873072-99877017	9	99873072	99877017	1.79204e-21	3.35158	38.4073
Chr9:107698838-107708983	9	107698838	107708983	8.5233e-07	47.9153	23.566
Chr9:107725743-107739135	9	107725743	107739135	1.06942e-05	55.6318	32.9818
Chr9:118469225-118477989	9	118469225	118477989	2.63042e-18	15.9201	60.5483
Chr9:118478048-118480604	9	118478048	118480604	1.46994e-09	5.89171	31.5454
Chr10:7764366-7780604	10	7764366	7780604	1.37554e-05	63.5462	81.2536
Chr10:18367007-18382055	10	18367007	18382055	3.41807e-05	71.543	52.7863
Chr10:19353383-19360394	10	19353383	19360394	1.3805e-19	8.35613	46.7853
Chr10:22149939-22154365	10	22149939	22154365	2.52918e-34	2.05196	58.0179
Chr10:22154366-22163397	10	22154366	22163397	3.7899e-09	8.0977	33.3674
Chr10:22792158-22816516	10	22792158	22816516	6.98228e-09	31.3619	66.0647
Chr10:22816517-22825910	10	22816517	22825910	2.63417e-24	7.98934	58.6227
Chr10:24954371-24973661	10	24954371	24973661	9.99129e-05	74.1926	54.2937
Chr10:28215169-28245048	10	28215169	28245048	8.93366e-07	84.2597	64.4877
Chr10:42567092-42578272	10	42567092	42578272	1.37079e-07	18.5842	44.2234
Chr10:42578273-42582616	10	42578273	42582616	5.69133e-22	6.61793	51.7903
Chr10:42582617-42584967	10	42582617	42584967	9.42379e-36	2.26302	49.462
Chr10:42584973-42592115	10	42584973	42592115	3.38706e-20	3.85139	40.5526
Chr10:42632627-42637481	10	42632627	42637481	5.86489e-10	9.69531	40.7637
Chr10:44522149-44529874	10	44522149	44529874	7.94084e-07	22.3741	46.6593
Chr10:50885783-50894915	10	50885783	50894915	3.30503e-08	12.8435	34.0212
Chr10:50894916-50900958	10	50894916	50900958	5.92259e-22	10.3816	59.5969
Chr10:50900959-50908519	10	50900959	50908519	1.63708e-32	8.17119	64.5004
Chr10:52023207-52032770	10	52023207	52032770	2.21043e-06	18.4406	41.0403
Chr10:75550103-75559936	10	75550103	75559936	0.000142016	68.7861	50.1924
Chr10:79710568-79717106	10	79710568	79717106	3.22955e-06	21.4388	45.3021
Chr10:80131330-80136591	10	80131330	80136591	9.87704e-09	44.0242	73.2601
Chr10:80170256-80174170	10	80170256	80174170	1.74589e-05	60.3447	82.0195
Chr10:80206247-80219468	10	80206247	80219468	8.08989e-05	70.8501	51.697
Chr10:81496159-81501956	10	81496159	81501956	6.94875e-05	51.8048	34.126
Chr10:81593664-81602191	10	81593664	81602191	7.17448e-05	54.4562	32.0966
Chr10:91428123-91446130	10	91428123	91446130	1.99273e-05	70.1834	46.7993
Chr10:93819119-93833627	10	93819119	93833627	2.29844e-05	45.7097	67.8832
Chr10:93833628-93840995	10	93833628	93840995	5.53762e-07	16.8323	39.5607
Chr10:94502013-94514972	10	94502013	94514972	0.000125463	64.9662	43.8244
Chr10:96718649-96732021	10	96718649	96732021	5.05225e-05	76.9297	57.103
Chr10:99202114-99213967	10	99202114	99213967	8.77937e-05	62.1411	45.1823
Chr10:103017934-103029385	10	103017934	103029385	6.99918e-14	17.3396	55.0777
Chr10:103029386-103049514	10	103029386	103049514	1.11274e-08	27.6018	55.7653
Chr10:111513663-111524631	10	111513663	111524631	6.32346e-06	70.6257	49.219
Chr10:119003766-119014356	10	119003766	119014356	7.50936e-06	74.1277	51.7435
Chr10:121425812-121435458	10	121425812	121435458	5.53847e-06	63.756	38.5546
Chr10:122691040-122703450	10	122691040	122703450	2.81966e-05	61.5503	38.3109
Chr10:122954937-122964697	10	122954937	122964697	5.10166e-05	77.4963	56.1095
Chr11:11825930-11839547	11	11825930	11839547	2.50889e-07	70.5281	44.0704
Chr11:18870659-18876409	11	18870659	18876409	1.32839e-20	9.52127	54.3523
Chr11:20632350-20648144	11	20632350	20648144	1.3923e-06	59.6774	32.9563
Chr11:21979095-21993479	11	21979095	21993479	4.22177e-09	33.9166	65.9565
Chr11:21993480-21996772	11	21993480	21996772	1.05228e-10	27.1494	64.4792
Chr11:23894657-23920365	11	23894657	23920365	0.000600372	41.514	62.997
Chr11:24146866-24162254	11	24146866	24162254	1.87283e-05	77.5768	55.01
Chr11:32532778-32538925	11	32532778	32538925	1.88813e-05	36.9393	22.8104
Chr11:33195934-33200601	11	33195934	33200601	4.27267e-20	12.0048	53.0618
Chr11:33200607-33202773	11	33200607	33202773	1.35298e-25	1.49959	39.5249
Chr11:33202774-33204683	11	33202774	33204683	1.23859e-26	3.54517	48.0317
Chr11:44607749-44615072	11	44607749	44615072	2.17991e-06	18.1772	41.0406
Chr11:44615073-44620580	11	44615073	44620580	2.81877e-13	8.41435	40.4199
Chr11:52167402-52182868	11	52167402	52182868	9.1619e-05	32.0146	52.5039
Chr11:60878839-60894699	11	60878839	60894699	8.07517e-06	52.007	72.2087
Chr11:63922074-63925289	11	63922074	63925289	3.34465e-15	7.58392	35.545
Chr11:68280487-68294823	11	68280487	68294823	1.04454e-05	80.0144	57.9522
Chr11:69399446-69403786	11	69399446	69403786	1.22655e-07	50.7513	75.6712
Chr11:72136071-72151582	11	72136071	72151582	0.000129857	72.2312	51.8818
Chr11:75200768-75213534	11	75200768	75213534	5.53762e-07	73.6603	49.6727
Chr11:77883580-77895635	11	77883580	77895635	6.75285e-05	72.2665	51.8981
Chr11:78328616-78338331	11	78328616	78338331	0.000433292	78.1158	65.43
Chr11:78481709-78490750	11	78481709	78490750	0.000154854	52.0746	73.3323
Chr11:79604693-79617871	11	79604693	79617871	5.30513e-05	72.2438	51.0264
Chr11:79967878-79979776	11	79967878	79979776	0.000159747	40.2265	59.1736
Chr11:83851066-83854199	11	83851066	83854199	9.35272e-30	5.46389	55.9398
Chr11:84519227-84523307	11	84519227	84523307	4.06307e-31	4.3185	53.8946
Chr11:84523308-84526053	11	84523308	84526053	1.28644e-22	5.31893	39.9549
Chr11:84526054-84532999	11	84526054	84532999	1.21013e-08	19.947	47.8034
Chr11:85618907-85636858	11	85618907	85636858	3.85621e-06	84.6885	63.473
Chr11:85653972-85672886	11	85653972	85672886	6.5218e-06	75.6833	54.4335
Chr11:85830696-85833310	11	85830696	85833310	6.21395e-17	5.42165	39.1608
Chr11:85833312-85837889	11	85833312	85837889	4.39189e-15	15.2301	61.4482
Chr11:85837892-85842020	11	85837892	85842020	6.01341e-07	20.8721	47.0527
Chr11:85888294-85894056	11	85888294	85894056	7.63275e-11	16.8505	49.4066
Chr11:86569902-86582814	11	86569902	86582814	5.30104e-05	73.2083	53.2462
Chr11:87003366-87024134	11	87003366	87024134	5.87753e-05	76.3358	54.648
Chr11:88223013-88235561	11	88223013	88235561	2.50721e-05	74.0899	54.1783
Chr11:95143140-95147514	11	95143140	95147514	2.07837e-08	11.3683	34.0812
Chr11:95196799-95208137	11	95196799	95208137	3.34038e-05	67.3014	45.3621
Chr11:95908013-95918756	11	95908013	95918756	0.000108079	19.4348	42.7712
Chr11:96005640-96007700	11	96005640	96007700	1.92311e-18	0.839763	33.7674
Chr11:96159126-96172525	11	96159126	96172525	0.00011436	37.0413	59.4045
Chr11:96172547-96179763	11	96172547	96179763	4.38953e-33	2.46395	53.2283
Chr11:96179948-96194323	11	96179948	96194323	1.52759e-14	8.70306	40.1671
Chr11:96194325-96202700	11	96194325	96202700	4.67339e-16	6.42745	36.8861
Chr11:96202701-96212675	11	96202701	96212675	2.70463e-09	27.4425	64.6517
Chr11:96253098-96262130	11	96253098	96262130	5.0573e-27	3.01111	42.413
Chr11:96262131-96271138	11	96262131	96271138	1.39163e-25	3.27305	47.7194
Chr11:96271139-96274746	11	96271139	96274746	1.01352e-22	1.58389	29.7441
Chr11:96274747-96282121	11	96274747	96282121	2.99665e-21	6.39827	49.3073
Chr11:96282122-96286303	11	96282122	96286303	9.42379e-36	2.51326	62.2474
Chr11:96286304-96292182	11	96286304	96292182	2.77175e-20	6.66516	52.0892
Chr11:96292292-96299109	11	96292292	96299109	4.46546e-21	4.05434	43.7774
Chr11:96299110-96302673	11	96299110	96302673	2.7964e-23	4.57155	42.0536
Chr11:96302676-96308193	11	96302676	96308193	5.03131e-17	13.307	58.4287
Chr11:96308194-96316855	11	96308194	96316855	3.49849e-16	13.1252	51.1792
Chr11:96316856-96320862	11	96316856	96320862	9.06713e-34	2.52567	51.8851
Chr11:96320865-96332742	11	96320865	96332742	3.80931e-19	8.76861	50.6567
Chr11:96332743-96341472	11	96332743	96341472	9.26717e-11	10.2311	42.6982
Chr11:96341537-96346012	11	96341537	96346012	2.82582e-23	3.7794	51.9312
Chr11:96346014-96353215	11	96346014	96353215	6.97518e-24	5.65011	54.571
Chr11:96353216-96365806	11	96353216	96365806	1.83156e-12	22.4808	63.2963
Chr11:96365807-96375520	11	96365807	96375520	8.09873e-17	10.0061	42.1431
Chr11:96727863-96739392	11	96727863	96739392	0.000859676	60.2634	40.5112
Chr11:97555973-97567093	11	97555973	97567093	2.19855e-05	60.904	37.3137
Chr11:98314001-98324444	11	98314001	98324444	2.28305e-09	8.20973	31.7455
Chr11:98324445-98328009	11	98324445	98328009	2.37411e-29	2.42021	51.9228
Chr11:99133590-99144721	11	99133590	99144721	5.98254e-06	72.842	47.4579
Chr11:102435189-102438409	11	102435189	102438409	9.58419e-10	28.8337	63.4934
Chr11:102626422-102639469	11	102626422	102639469	2.58287e-05	56.1644	34.6313
Chr11:102871088-102881019	11	102871088	102881019	2.93773e-05	42.1504	63.8591
Chr11:103092192-103101160	11	103092192	103101160	3.05803e-06	73.8131	50.0915
Chr11:108294992-108306768	11	108294992	108306768	8.97673e-05	77.3752	57.6857
Chr11:109721428-109730194	11	109721428	109730194	2.22192e-06	59.7102	32.9439
Chr11:112987864-112998585	11	112987864	112998585	4.12888e-05	72.4826	51.9058
Chr11:114789197-114792279	11	114789197	114792279	7.17361e-05	17.3441	37.5634
Chr11:115164101-115175516	11	115164101	115175516	4.11217e-06	52.3061	27.9646
Chr11:115612551-115618667	11	115612551	115618667	0.000509109	61.2016	38.6658
Chr11:115825974-115835837	11	115825974	115835837	2.22192e-06	73.524	49.6473
Chr11:116326384-116334500	11	116326384	116334500	4.31878e-05	67.9374	46.9391
Chr11:117396882-117407850	11	117396882	117407850	7.85861e-06	71.3679	51.5974
Chr11:117971883-117983963	11	117971883	117983963	0.000191962	63.5043	42.7619
Chr11:118763945-118777408	11	118763945	118777408	1.15045e-05	76.8538	53.0382
Chr11:119041579-119046538	11	119041579	119046538	1.23676e-13	10.5504	45.2564
Chr11:119046550-119053058	11	119046550	119053058	2.01373e-13	4.58743	31.0312
Chr11:119089366-119092582	11	119089366	119092582	1.11674e-09	8.16049	34.8765
Chr11:120154782-120169138	11	120154782	120169138	3.22955e-06	80.9034	59.3768
Chr11:120218169-120227617	11	120218169	120227617	0.000170995	69.1282	47.1865
Chr11:120530446-120537362	11	120530446	120537362	4.76661e-06	34.6173	59.8894
Chr11:120656572-120660656	11	120656572	120660656	2.52656e-09	8.46502	29.1252
Chr12:4841948-4851394	12	4841948	4851394	2.64512e-05	69.6023	54.9185
Chr12:8297174-8299597	12	8297174	8299597	3.5203e-18	4.47263	36.4937
Chr12:9574787-9581274	12	9574787	9581274	4.28289e-17	11.6585	53.4347
Chr12:12784769-12800044	12	12784769	12800044	1.12954e-05	75.546	51.48
Chr12:12800045-12813751	12	12800045	12813751	1.27865e-05	67.8192	45.1613
Chr12:23605206-23642883	12	23605206	23642883	0.00016714	39.204	64.8684
Chr12:33950088-33958016	12	33950088	33958016	2.26584e-12	11.6437	40.9657
Chr12:33958017-33964110	12	33958017	33964110	4.57455e-14	4.90184	29.7414
Chr12:33964130-33974644	12	33964130	33974644	5.97026e-13	18.5463	54.0511
Chr12:49373387-49383083	12	49373387	49383083	1.39878e-05	23.2712	47.5315
Chr12:49384938-49391660	12	49384938	49391660	8.98684e-09	13.6249	41.0792
Chr12:49391661-49401657	12	49391661	49401657	2.13515e-13	6.76917	36.0707
Chr12:54299301-54313343	12	54299301	54313343	2.25682e-05	72.3398	51.6284
Chr12:56512743-56523955	12	56512743	56523955	1.45031e-14	21.0793	59.9368
Chr12:56523957-56533182	12	56523957	56533182	1.55585e-17	9.61292	49.1211
Chr12:56533188-56535038	12	56533188	56535038	1.41114e-23	2.40462	39.8711
Chr12:56535055-56541156	12	56535055	56541156	1.5948e-23	2.29478	39.1295
Chr12:56611962-56619500	12	56611962	56619500	9.94721e-11	8.29797	31.2798
Chr12:56689718-56694007	12	56689718	56694007	2.23605e-15	11.8392	47.545
Chr12:56694116-56697635	12	56694116	56697635	2.3446e-24	1.25763	36.2858
Chr12:56697636-56712754	12	56697636	56712754	2.81966e-05	39.0595	62.5787
Chr12:57529368-57538665	12	57529368	57538665	3.27119e-07	27.2938	57.5201
Chr12:57538666-57543003	12	57538666	57543003	2.86261e-34	4.86569	66.3417
Chr12:57543004-57546005	12	57543004	57546005	1.21647e-16	4.20989	39.9982
Chr12:57546006-57550666	12	57546006	57550666	1.61348e-13	6.95986	37.7556
Chr12:71428531-71441545	12	71428531	71441545	6.85653e-07	76.9786	53.4028
Chr12:72235221-72244481	12	72235221	72244481	0.000499469	53.9533	33.7758
Chr12:76405332-76416551	12	76405332	76416551	2.73629e-05	37.2739	61.0475
Chr12:79803331-79814454	12	79803331	79814454	1.52825e-05	76.372	58.3029
Chr12:80000713-80014786	12	80000713	80014786	2.04648e-06	84.8658	62.6742
Chr12:80757980-80759092	12	80757980	80759092	6.69344e-10	5.40601	27.6299
Chr12:84176252-84189372	12	84176252	84189372	6.74676e-05	59.2717	38.162
Chr12:84565150-84571635	12	84565150	84571635	8.74587e-05	27.5417	48.1677
Chr12:86174642-86189299	12	86174642	86189299	6.57389e-05	72.5134	50.6245
Chr12:86825076-86836666	12	86825076	86836666	1.00197e-06	59.0237	34.247
Chr12:86909377-86921579	12	86909377	86921579	6.70364e-05	68.4111	43.9177
Chr12:99719899-99736798	12	99719899	99736798	2.45589e-05	78.6915	58.9398
Chr12:100983608-100993966	12	100983608	100993966	1.13748e-05	74.6673	54.6744
Chr12:108212386-108219704	12	108212386	108219704	1.93682e-05	62.9662	44.3069
Chr12:108235325-108242852	12	108235325	108242852	6.99561e-06	71.7327	49.4601
Chr12:108944710-108959725	12	108944710	108959725	4.90399e-05	69.0367	46.8677
Chr12:109068188-109078601	12	109068188	109078601	3.09005e-05	66.3992	45.8094
Chr12:109516338-109528002	12	109516338	109528002	0.000117462	78.7517	59.2557
Chr12:110187003-110192214	12	110187003	110192214	1.52189e-08	14.3866	40.209
Chr12:110279452-110285972	12	110279452	110285972	9.92563e-09	10.6152	33.987
Chr12:111407335-111418617	12	111407335	111418617	8.54978e-05	57.2379	36.6658
Chr12:112270370-112280405	12	112270370	112280405	1.10195e-06	82.9558	62.8353
Chr12:112324803-112334487	12	112324803	112334487	0.000164395	58.642	36.8214
Chr12:116574077-116594124	12	116574077	116594124	0.000360197	67.4657	45.2134
Chr12:118838493-118847129	12	118838493	118847129	3.9359e-29	5.55854	57.29
Chr12:118847130-118849408	12	118847130	118849408	2.4844e-21	1.17926	31.6878
Chr12:118849435-118856581	12	118849435	118856581	1.21138e-07	11.0148	34.1162
Chr13:21995464-22006222	13	21995464	22006222	4.17703e-09	19.8227	48.2235
Chr13:22014737-22024428	13	22014737	22024428	1.21603e-07	25.0971	51.4085
Chr13:23501328-23514838	13	23501328	23514838	5.42808e-07	60.7859	32.3588
Chr13:28778333-28794248	13	28778333	28794248	6.8186e-05	65.9858	47.9314
Chr13:31606955-31618707	13	31606955	31618707	8.71023e-16	19.0996	65.1534
Chr13:31618728-31625745	13	31618728	31625745	7.00532e-10	9.92387	35.9633
Chr13:36721671-36728117	13	36721671	36728117	2.09754e-11	16.1079	48.0758
Chr13:36728118-36735128	13	36728118	36735128	2.52442e-17	18.0676	61.4843
Chr13:37457169-37469379	13	37457169	37469379	2.44946e-05	69.3289	45.212
Chr13:40703642-40709886	13	40703642	40709886	7.51481e-12	9.33138	38.4566
Chr13:40722811-40729393	13	40722811	40729393	1.4243e-06	11.8176	33.5756
Chr13:40731685-40735429	13	40731685	40735429	1.61897e-31	1.81133	47.9343
Chr13:40735430-40740434	13	40735430	40740434	9.67959e-09	26.714	61.6674
Chr13:48658242-48663051	13	48658242	48663051	2.79802e-21	3.92654	41.8583
Chr13:48663052-48665899	13	48663052	48665899	1.27608e-12	11.3691	44.2734
Chr13:48665902-48672622	13	48665902	48672622	5.11774e-14	11.364	42.9149
Chr13:51898126-51913434	13	51898126	51913434	0.00017285	71.7757	54.1218
Chr13:53462314-53468200	13	53462314	53468200	1.51763e-12	10.6977	45.7282
Chr13:54433305-54446450	13	54433305	54446450	2.53766e-05	76.7404	54.7721
Chr13:55208760-55211531	13	55208760	55211531	2.53294e-08	34.8222	8.96468
Chr13:55837258-55847489	13	55837258	55847489	3.05769e-05	69.2978	49.9222
Chr13:56240227-56251771	13	56240227	56251771	1.57536e-07	24.4869	56.3369
Chr13:56251776-56258607	13	56251776	56258607	2.13291e-06	16.5885	37.786
Chr13:56258608-56265468	13	56258608	56265468	1.30376e-09	16.3463	40.604
Chr13:65250155-65259681	13	65250155	65259681	2.0154e-06	45.1424	72.1872
Chr13:71957027-71960104	13	71957027	71960104	9.96802e-26	10.6735	65.6746
Chr13:71960113-71963639	13	71960113	71963639	2.69248e-15	8.67958	48.4261
Chr13:72630973-72637342	13	72630973	72637342	1.99315e-16	12.9172	55.7079
Chr13:73267466-73271980	13	73267466	73271980	8.71161e-13	6.15097	33.1964
Chr13:78163912-78179936	13	78163912	78179936	1.13039e-13	16.7681	57.3006
Chr13:78179957-78189608	13	78179957	78189608	4.61416e-12	16.0407	50.2577
Chr13:78189609-78198006	13	78189609	78198006	3.48274e-13	18.3454	58.8695
Chr13:83716088-83723605	13	83716088	83723605	1.29039e-26	3.64489	53.7224
Chr13:83724171-83730793	13	83724171	83730793	1.04564e-16	5.89011	38.5991
Chr13:83730799-83735853	13	83730799	83735853	4.08821e-11	4.04762	26.1481
Chr13:84332550-84347569	13	84332550	84347569	4.99488e-08	31.8074	59.97
Chr13:94061554-94075016	13	94061554	94075016	1.17012e-05	70.9522	46.5415
Chr13:94707962-94716250	13	94707962	94716250	4.08346e-10	23.9418	56.9542
Chr13:94866953-94873322	13	94866953	94873322	3.58465e-18	7.93855	41.5916
Chr13:94873323-94877770	13	94873323	94877770	1.77914e-35	5.20388	67.0461
Chr13:94877771-94883847	13	94877771	94883847	5.80647e-18	2.7201	31.4453
Chr13:94883857-94890002	13	94883857	94890002	1.04788e-17	12.1864	59.9741
Chr13:98354411-98355646	13	98354411	98355646	5.3932e-19	0.483092	24.297
Chr13:98355659-98362369	13	98355659	98362369	5.65853e-19	4.82635	47.1646
Chr13:98362370-98369231	13	98362370	98369231	9.94352e-27	1.89162	46.3142
Chr13:112988041-112993813	13	112988041	112993813	5.59136e-14	3.9247	27.7531
Chr13:114455899-114459102	13	114455899	114459102	1.16354e-11	3.5984	24.495
Chr13:119965105-119989927	13	119965105	119989927	7.29187e-16	14.5547	44.0842
Chr13:120026906-120037823	13	120026906	120037823	5.16298e-22	2.22153	43.7655
Chr14:11566612-11581568	14	11566612	11581568	1.43572e-05	75.7827	52.9129
Chr14:12341570-12345520	14	12341570	12345520	1.83742e-21	6.23842	46.6695
Chr14:12345521-12351450	14	12345521	12351450	4.67929e-16	13.1022	52.141
Chr14:27044705-27058676	14	27044705	27058676	0.000125578	61.3099	44.308
Chr14:32591915-32598089	14	32591915	32598089	1.54696e-06	26.9963	55.1757
Chr14:32598124-32604126	14	32598124	32604126	4.83859e-05	27.137	50.6126
Chr14:48226806-48239292	14	48226806	48239292	5.80668e-06	77.5429	57.8888
Chr14:48663822-48668059	14	48663822	48668059	1.22492e-27	9.7324	61.1054
Chr14:48668061-48674296	14	48668061	48674296	2.06721e-14	12.85	49.4354
Chr14:54992825-55005003	14	54992825	55005003	2.60048e-05	57.9513	38.8518
Chr14:57330590-57345253	14	57330590	57345253	6.83634e-06	69.1033	46.2294
Chr14:59667327-59682887	14	59667327	59682887	1.31987e-07	77.1202	51.9115
Chr14:61686646-61693803	14	61686646	61693803	1.68927e-09	27.0662	61.5529
Chr14:63232782-63241510	14	63232782	63241510	1.06182e-10	28.6306	64.3798
Chr14:63241511-63246505	14	63241511	63246505	4.83814e-18	6.90973	43.5618
Chr14:63246523-63254568	14	63246523	63254568	2.83061e-37	3.77465	59.7843
Chr14:63263151-63269993	14	63263151	63269993	4.58879e-31	3.71255	59.886
Chr14:63940122-63944022	14	63940122	63944022	1.60567e-06	11.8407	32.5321
Chr14:66635613-66642141	14	66635613	66642141	1.17263e-06	20.2539	42.5949
Chr14:67230178-67234231	14	67230178	67234231	2.79949e-15	13.1553	50.3314
Chr14:67234232-67237177	14	67234232	67237177	1.23859e-26	2.78322	37.6498
Chr14:69158626-69173717	14	69158626	69173717	1.29095e-05	35.1565	61.6034
Chr14:70077620-70079676	14	70077620	70079676	5.35457e-15	7.32232	35.8226
Chr14:70079687-70092082	14	70079687	70092082	2.1234e-05	42.9118	66.3417
Chr14:70635517-70642084	14	70635517	70642084	0.000107714	54.3706	36.556
Chr14:84446308-84448616	14	84446308	84448616	8.75811e-13	4.7439	25.9079
Chr14:104441288-104459580	14	104441288	104459580	9.46196e-07	47.1458	73.8012
Chr14:104459581-104466089	14	104459581	104466089	2.80886e-36	2.9044	58.4887
Chr14:104472224-104480722	14	104472224	104480722	3.53801e-07	32.7644	59.445
Chr14:105498961-105510997	14	105498961	105510997	1.27073e-05	63.5259	39.5183
Chr14:118227039-118234610	14	118227039	118234610	1.44513e-30	7.91498	65.502
Chr14:118234620-118235770	14	118234620	118235770	2.7964e-23	0.630167	29.3611
Chr14:122464368-122468700	14	122464368	122468700	1.77728e-12	6.77268	36.2405
Chr14:122468722-122474836	14	122468722	122474836	3.9359e-29	7.65476	65.6374
Chr14:122476132-122480764	14	122476132	122480764	1.90397e-22	7.14824	58.4991
Chr14:122480765-122490278	14	122480765	122490278	2.22108e-21	11.1286	60.4367
Chr15:25364176-25369215	15	25364176	25369215	1.66467e-05	52.3747	75.4201
Chr15:25745635-25759914	15	25745635	25759914	0.000141465	65.4278	46.4682
Chr15:35286074-35295247	15	35286074	35295247	5.11122e-05	20.3752	42.3046
Chr15:35295248-35299790	15	35295248	35299790	2.15821e-18	9.97835	49.9178
Chr15:35299791-35310648	15	35299791	35310648	5.00514e-07	35.2086	65.6975
Chr15:36721715-36733068	15	36721715	36733068	1.54884e-05	63.3179	42.85
Chr15:36892979-36907267	15	36892979	36907267	1.43625e-06	80.335	54.781
Chr15:42664119-42687992	15	42664119	42687992	0.000600592	51.4991	31.4412
Chr15:57503767-57521444	15	57503767	57521444	4.56621e-06	78.1207	57.1717
Chr15:72546872-72551439	15	72546872	72551439	7.42267e-11	5.5515	25.7132
Chr15:73725412-73737592	15	73725412	73737592	6.92013e-06	72.5752	51.7637
Chr15:74517135-74519433	15	74517135	74519433	2.56779e-19	1.62611	28.476
Chr15:75741811-75747144	15	75741811	75747144	4.3775e-09	20.2262	55.4418
Chr15:76002719-76006351	15	76002719	76006351	3.29797e-05	42.6597	63.9301
Chr15:76517737-76519688	15	76517737	76519688	1.23783e-10	4.19142	26.2935
Chr15:82156647-82167252	15	82156647	82167252	0.000146896	69.8311	51.4702
Chr15:82921288-82933947	15	82921288	82933947	1.16757e-05	61.887	38.7669
Chr15:83014956-83025965	15	83014956	83025965	7.20605e-05	70.3425	49.7107
Chr15:98790400-98793075	15	98790400	98793075	7.13036e-15	2.93849	22.9982
Chr15:101052600-101053680	15	101052600	101053680	6.72813e-14	20.4277	62.4857
Chr15:101053681-101057964	15	101053681	101057964	9.53812e-07	37.5724	62.7968
Chr15:102910187-102920999	15	102910187	102920999	1.05565e-27	0.35461	41.8026
Chr15:102921004-102927403	15	102921004	102927403	4.57354e-24	2.61313	42.8954
Chr15:102927404-102936304	15	102927404	102936304	6.41604e-27	6.36226	54.3814
Chr15:102936382-102940777	15	102936382	102940777	2.13777e-32	1.80928	46.4399
Chr15:102940778-102950513	15	102940778	102950513	3.52739e-23	5.67165	46.0518
Chr15:102950514-102956022	15	102950514	102956022	3.42041e-29	2.41943	46.9731
Chr15:102956023-102964924	15	102956023	102964924	5.8986e-30	2.85145	50.9055
Chr15:102964925-102971881	15	102964925	102971881	7.15182e-23	7.78928	56.9453
Chr15:102971933-102977685	15	102971933	102977685	1.53051e-27	2.56506	47.5554
Chr15:102977686-102984215	15	102977686	102984215	4.23084e-21	5.7836	48.0645
Chr15:102984216-102992453	15	102984216	102992453	3.32064e-22	3.82203	40.1669
Chr15:102992515-103000641	15	102992515	103000641	3.65764e-21	5.51989	48.1302
Chr15:103000649-103010755	15	103000649	103010755	1.83962e-24	10.2072	55.4163
Chr15:103010760-103015118	15	103010760	103015118	6.32032e-12	11.0721	39.8443
Chr15:103015119-103027654	15	103015119	103027654	1.4173e-11	15.6325	49.0863
Chr15:103027658-103038784	15	103027658	103038784	8.45735e-08	12.2076	39.1477
Chr16:18608427-18618876	16	18608427	18618876	3.95036e-05	62.053	42.9332
Chr16:29680188-29690328	16	29680188	29690328	8.52177e-06	70.6318	46.02
Chr16:29767254-29783514	16	29767254	29783514	3.03419e-05	77.887	58.1087
Chr16:29882749-29897525	16	29882749	29897525	1.05879e-05	61.875	40.4099
Chr16:31524548-31538730	16	31524548	31538730	2.58287e-05	74.5501	54.638
Chr16:33676329-33684854	16	33676329	33684854	0.000263429	56.0146	33.9713
Chr16:37539501-37555484	16	37539501	37555484	2.93773e-05	52.0165	72.1378
Chr16:37916450-37932721	16	37916450	37932721	0.000237054	65.8291	46.9219
Chr16:57544922-57559356	16	57544922	57559356	9.23672e-05	38.8199	63.8205
Chr16:90091638-90101625	16	90091638	90101625	2.2874e-05	64.4727	43.6413
Chr16:91220392-91225035	16	91220392	91225035	7.24468e-19	1.73032	31.4937
Chr16:91225036-91227162	16	91225036	91227162	2.59481e-27	0.765093	41.4512
Chr16:91227163-91232811	16	91227163	91232811	9.57385e-15	9.61574	44.6111
Chr16:94078865-94084310	16	94078865	94084310	1.19937e-20	9.21701	54.0768
Chr16:94084313-94086076	16	94084313	94086076	2.13732e-23	1.35739	29.8646
Chr16:94086077-94093668	16	94086077	94093668	1.58647e-13	17.7428	57.7045
Chr16:94093669-94101200	16	94093669	94101200	9.5757e-23	16.9976	66.9952
Chr16:94191206-94201733	16	94191206	94201733	1.03067e-06	82.5542	61.3666
Chr16:94221269-94228877	16	94221269	94228877	5.11866e-07	75.4427	51.7333
Chr16:95827229-95846390	16	95827229	95846390	2.26802e-05	67.5349	47.0774
Chr17:8428609-8434136	17	8428609	8434136	5.35564e-10	6.54321	30.2041
Chr17:12039392-12049593	17	12039392	12049593	0.000231381	64.407	45.9819
Chr17:12992587-13007872	17	12992587	13007872	0.000338558	56.7363	41.3538
Chr17:23739742-23742577	17	23739742	23742577	3.58699e-08	10.7941	32.2826
Chr17:26828644-26839315	17	26828644	26839315	5.63249e-07	20.7102	47.0381
Chr17:26839316-26843400	17	26839316	26843400	1.57711e-15	6.27006	37.9392
Chr17:26843410-26850199	17	26843410	26850199	1.12781e-27	4.7741	49.3499
Chr17:29957950-29972053	17	29957950	29972053	6.1175e-05	60.7769	41.1391
Chr17:35088742-35094398	17	35088742	35094398	2.15833e-05	31.3167	51.3832
Chr17:45801228-45810138	17	45801228	45810138	1.58186e-05	68.5781	43.3342
Chr17:56120787-56125990	17	56120787	56125990	2.99282e-06	48.1261	71.1468
Chr17:83627287-83631606	17	83627287	83631606	1.37192e-06	15.4562	36.1895
Chr17:83955799-83967733	17	83955799	83967733	1.75896e-05	81.1745	57.2461
Chr17:84096890-84106722	17	84096890	84106722	1.22961e-06	77.5065	57.874
Chr17:84147586-84158708	17	84147586	84158708	3.87954e-06	75.138	50.9587
Chr17:87506081-87516298	17	87506081	87516298	5.12475e-06	81.423	59.7696
Chr17:88327704-88342442	17	88327704	88342442	9.85681e-06	76.6713	56.0202
Chr17:93190785-93203015	17	93190785	93203015	2.4783e-09	9.32706	34.9808
Chr18:4978302-5004804	18	4978302	5004804	7.56377e-05	73.0316	52.8876
Chr18:11037491-11050544	18	11037491	11050544	1.39077e-10	33.2506	70.1143
Chr18:11050551-11054159	18	11050551	11054159	8.26605e-28	2.69438	48.4816
Chr18:12632588-12643948	18	12632588	12643948	0.00234628	52.7543	35.8132
Chr18:25142830-25168915	18	25142830	25168915	4.33003e-05	63.6204	38.8782
Chr18:25755204-25773488	18	25755204	25773488	6.1175e-05	63.8978	47.4174
Chr18:33937256-33951009	18	33937256	33951009	4.63019e-05	70.3855	48.9249
Chr18:35651988-35654295	18	35651988	35654295	1.2528e-08	11.5227	36.9138
Chr18:37720739-37726601	18	37720739	37726601	3.02077e-06	45.5052	69.094
Chr18:37747048-37751929	18	37747048	37751929	6.21772e-07	36.3137	61.5482
Chr18:37762649-37766982	18	37762649	37766982	9.77544e-07	39.0637	67.7607
Chr18:38164051-38176471	18	38164051	38176471	1.66157e-05	71.1932	47.84
Chr18:42395614-42401270	18	42395614	42401270	1.96968e-24	6.14431	50.4253
Chr18:47331305-47346498	18	47331305	47346498	3.04083e-05	72.8699	53.2256
Chr18:53460503-53464210	18	53460503	53464210	2.65287e-14	6.40597	35.282
Chr18:53464222-53467965	18	53464222	53467965	1.99266e-19	2.27573	35.8088
Chr18:53467966-53475443	18	53467966	53475443	5.60217e-13	16.9758	50.1388
Chr18:54276921-54291194	18	54276921	54291194	3.79014e-05	69.632	48.1399
Chr18:55082848-55096835	18	55082848	55096835	4.22896e-05	78.9725	56.713
Chr18:55185226-55207968	18	55185226	55207968	4.16916e-05	74.3151	54.3764
Chr18:64324472-64333975	18	64324472	64333975	1.35791e-11	20.0786	55.625
Chr18:64333995-64340595	18	64333995	64340595	1.73724e-15	2.58222	31.1234
Chr18:64340596-64343827	18	64340596	64343827	1.2961e-17	3.001	31.99
Chr18:64343828-64351377	18	64343828	64351377	6.03893e-12	25.4947	61.3288
Chr18:75502104-75512425	18	75502104	75512425	4.37339e-05	63.4196	39.8037
Chr18:76844801-76853967	18	76844801	76853967	2.00772e-14	2.25508	28.6609
Chr18:76854040-76859067	18	76854040	76859067	9.71712e-24	5.96026	46.2184
Chr18:80975774-80985791	18	80975774	80985791	1.83694e-18	17.6098	62.6243
Chr18:80987097-80990235	18	80987097	80990235	4.39055e-15	1.69109	26.1889
Chr18:82482105-82494690	18	82482105	82494690	8.71094e-05	64.3432	44.7999
Chr19:5306876-5312516	19	5306876	5312516	5.18689e-05	56.6951	79.9569
Chr19:5804873-5818135	19	5804873	5818135	3.88491e-05	70.529	50.9911
Chr19:7104211-7116991	19	7104211	7116991	2.48281e-05	67.3665	46.2308
Chr19:7116992-7129671	19	7116992	7129671	0.000312294	60.2604	42.649
Chr19:7129757-7138993	19	7129757	7138993	2.86202e-05	50.9282	30.8307
Chr19:7147242-7158196	19	7147242	7158196	1.92509e-08	69.831	40.3791
Chr19:7258745-7268359	19	7258745	7268359	2.54022e-05	42.013	20.6938
Chr19:7422053-7425635	19	7422053	7425635	5.73113e-16	18.2852	57.3726
Chr19:16860785-16872414	19	16860785	16872414	3.99775e-12	28.1954	64.3466
Chr19:16872446-16874501	19	16872446	16874501	5.35359e-21	1.9654	33.5017
Chr19:16874510-16881714	19	16874510	16881714	3.54858e-15	15.1442	52.6027
Chr19:23888813-23893421	19	23888813	23893421	1.31745e-07	29.8565	55.7823
Chr19:24896924-24900109	19	24896924	24900109	4.42246e-14	4.3177	37.7865
Chr19:25596963-25605971	19	25596963	25605971	2.11619e-18	12.8668	58.8161
Chr19:25605972-25610449	19	25605972	25610449	9.7521e-33	3.71282	56.7373
Chr19:25610509-25614264	19	25610509	25614264	1.70158e-13	3.38887	31.523
Chr19:25614265-25624028	19	25614265	25624028	6.53801e-05	36.7989	56.4639
Chr19:25665502-25672808	19	25665502	25672808	3.33792e-16	6.78186	40.7012
Chr19:25672809-25678338	19	25672809	25678338	1.24498e-11	9.93396	38.1997
Chr19:37435315-37441598	19	37435315	37441598	9.53007e-08	30.4429	63.886
Chr19:40894833-40919278	19	40894833	40919278	1.52825e-05	52.0792	76.347
Chr19:41381871-41391775	19	41381871	41391775	0.000674088	54.4542	39.8772
Chr19:43384461-43394120	19	43384461	43394120	8.8928e-10	15.2142	42.6541
Chr19:43584596-43599900	19	43584596	43599900	2.91928e-05	33.1251	58.8166
Chr19:43599901-43606833	19	43599901	43606833	6.12244e-27	2.94913	49.9309
Chr19:43606834-43612261	19	43606834	43612261	3.43052e-20	10.3114	56.1945
Chr19:43612266-43614905	19	43612266	43614905	2.13478e-30	2.5711	50.4935
Chr19:43614910-43620339	19	43614910	43620339	1.92076e-22	2.40139	35.7194
Chr19:44671489-44678879	19	44671489	44678879	1.15752e-05	20.2883	38.7153
Chr19:44740155-44746792	19	44740155	44746792	4.62156e-24	5.77136	47.2823
Chr19:44746793-44753493	19	44746793	44753493	1.26904e-23	5.68389	48.3654
Chr19:44753494-44757131	19	44753494	44757131	1.22189e-14	1.38168	23.9153
Chr19:44757138-44760796	19	44757138	44760796	1.11089e-26	4.94291	48.8183
Chr19:45145880-45152040	19	45145880	45152040	5.46622e-11	8.23915	40.9757
Chr19:45152041-45156225	19	45152041	45156225	4.38208e-15	9.39716	47.6693
Chr19:45156240-45165300	19	45156240	45165300	2.11683e-10	12.3422	39.1641
Chr19:45221449-45227043	19	45221449	45227043	2.69248e-15	6.06359	39.798
Chr19:45227100-45231818	19	45227100	45231818	1.13643e-22	3.88825	48.016
Chr19:45231825-45234954	19	45231825	45234954	4.07049e-31	5.45431	60.6362
Chr19:45234955-45236875	19	45234955	45236875	1.93438e-17	1.37428	28.2743
Chr19:45236887-45248766	19	45236887	45248766	1.93682e-05	29.7485	53.4155
Chr19:56722599-56724411	19	56722599	56724411	3.92655e-16	0.647249	22.509
Chr19:59167274-59170480	19	59167274	59170480	3.54781e-10	9.37967	32.9698
Chr19:59451160-59458061	19	59451160	59458061	4.88854e-11	11.5997	40.0121
Chr19:59458062-59460244	19	59458062	59460244	3.45786e-13	1.88319	25.2467
Chr19:59460251-59467207	19	59460251	59467207	2.08608e-21	15.6689	68.6337
ChrX:8125685-8134963	X	8125685	8134963	9.44379e-05	55.9967	78.0808
ChrX:11447262-11473453	X	11447262	11473453	9.1619e-05	78.2026	55.8631
ChrX:11536095-11555637	X	11536095	11555637	2.92827e-06	75.0237	47.0428
ChrX:11844717-11862330	X	11844717	11862330	2.96963e-05	80.092	53.7831
ChrX:11884507-11900770	X	11884507	11900770	0.000536381	72.6215	48.563
ChrX:12000760-12006690	X	12000760	12006690	0.00123655	43.665	19.4223
ChrX:12056328-12064410	X	12056328	12064410	0.000230277	78.8582	55.7942
ChrX:12936754-12958005	X	12936754	12958005	0.00052181	62.8233	44.8233
ChrX:13484047-13491066	X	13484047	13491066	5.53762e-07	43.0445	80.8858
ChrX:36842261-36865864	X	36842261	36865864	0.001071	74.2222	53.3352
ChrX:57904232-57921454	X	57904232	57921454	1.35548e-09	22.136	61.137
ChrX:58014120-58020076	X	58014120	58020076	1.76999e-09	10.6987	40.6566
ChrX:58020077-58031105	X	58020077	58031105	8.4688e-07	9.51722	31.7371
ChrX:58031106-58037792	X	58031106	58037792	1.0204e-13	9.81006	50.3415
ChrX:60888602-60892623	X	60888602	60892623	2.83578e-07	9.78246	28.4758
ChrX:71644785-71664271	X	71644785	71664271	1.5383e-05	24.0182	47.02
ChrX:75458573-75507021	X	75458573	75507021	0.00115015	52.5163	74.5248
ChrX:93281513-93288677	X	93281513	93288677	7.17885e-12	4.79119	36.5664
ChrX:93288681-93294792	X	93288681	93294792	3.49095e-14	4.88835	37.9766
ChrX:93294794-93300190	X	93294794	93300190	5.91407e-16	2.75256	34.4144
ChrX:95664931-95712276	X	95664931	95712276	0.000263429	47.9512	69.4961
ChrX:99398704-99420093	X	99398704	99420093	6.5218e-06	72.2592	42.2898
ChrX:99437814-99452420	X	99437814	99452420	3.33447e-07	68.3917	36.3222
ChrX:102005514-102031284	X	102005514	102031284	0.000168735	76.7507	53.1402
ChrX:137096473-137112505	X	137096473	137112505	1.1666e-20	5.85082	55.6381
ChrX:137112513-137120067	X	137112513	137120067	1.0799e-13	1.77702	33.6247
ChrX:137120068-137131629	X	137120068	137131629	2.26012e-07	20.4405	52.5821
ChrX:157471660-157491720	X	157471660	157491720	0.000722161	53.3767	30.8358
