# Supplementary material for: A DNMT3A PWWP mutation leads to methylation of bivalent chromatin and growth retardation in mice
Source: Nat Commun. 2019 Apr 23;10:1884. doi: 10.1038/s41467-019-09713-w (PMC6478690; doi:10.1038/s41467-019-09713-w)
Supplement: Supplementary file 11 — Supplementary Data 7 [file 41467_2019_9713_MOESM11_ESM.xlsx]

## Sheet: pit_wt-del_vs_mut_all_DMRs-1
Supplementary Data 7. Domains showing differential methylation between Dnmt3aΔ/+ and Dnmt3aΔ/D329A in adult mice pituitary.
Probe	Chromosome	Start	End	FDR	Dnmt3aΔ/+	Dnmt3aΔ/D329A
Chr1:4492419-4497041	1	4492419	4497041	8.56522e-25	0.993571	31.3168
Chr1:9967419-9974578	1	9967419	9974578	7.93546e-06	19.5753	39.8804
Chr1:13124540-13128902	1	13124540	13128902	1.65881e-27	8.03444	55.3533
Chr1:19095861-19107193	1	19095861	19107193	1.41586e-17	1.95274	29.684
Chr1:19192753-19210371	1	19192753	19210371	7.95822e-14	18.9422	56.4258
Chr1:19210372-19220151	1	19210372	19220151	2.22606e-30	2.47095	43.3719
Chr1:19220152-19234951	1	19220152	19234951	5.24789e-26	2.99853	47.9529
Chr1:19234952-19251409	1	19234952	19251409	7.08226e-15	16.5781	51.9724
Chr1:24600251-24620622	1	24600251	24620622	1.84039e-20	72.9445	44.4056
Chr1:42675517-42686620	1	42675517	42686620	9.56083e-07	22.7503	43.7623
Chr1:42686621-42694908	1	42686621	42694908	9.38737e-36	0.225225	47.4374
Chr1:42694924-42697301	1	42694924	42697301	1.8637e-25	0.757576	36.2647
Chr1:42697308-42698757	1	42697308	42698757	2.18738e-16	1.61185	33.1634
Chr1:42698771-42708553	1	42698771	42708553	8.23576e-18	6.8416	46.8066
Chr1:56976459-56982569	1	56976459	56982569	9.10137e-22	8.83978	50.6775
Chr1:56982693-57001103	1	56982693	57001103	6.96291e-06	42.7322	64.5369
Chr1:63248365-63257677	1	63248365	63257677	1.22346e-08	21.2518	51.8279
Chr1:63257703-63267194	1	63257703	63267194	7.91968e-11	35.4958	75.1001
Chr1:74881637-74884804	1	74881637	74884804	3.15114e-11	10.3703	35.2426
Chr1:75382922-75388530	1	75382922	75388530	4.51357e-08	44.4842	79.8834
Chr1:78172740-78189580	1	78172740	78189580	2.05659e-05	43.4979	66.3846
Chr1:78189581-78195448	1	78189581	78195448	3.70769e-35	3.52011	59.8085
Chr1:78195449-78200549	1	78195449	78200549	1.7505e-31	2.00009	51.0118
Chr1:78200579-78208849	1	78200579	78208849	1.67017e-17	8.51891	46.362
Chr1:78208871-78216889	1	78208871	78216889	2.82295e-19	6.57998	45.0386
Chr1:87250894-87264356	1	87250894	87264356	0.000105027	34.7861	54.0286
Chr1:89923004-89928757	1	89923004	89928757	2.5151e-08	14.7803	41.7122
Chr1:89928771-89931083	1	89928771	89931083	5.43478e-21	1.20265	24.3857
Chr1:89931085-89934489	1	89931085	89934489	5.38414e-28	2.99929	58.6338
Chr1:89934532-89941772	1	89934532	89941772	1.04935e-08	14.6366	41.9972
Chr1:89941787-89951225	1	89941787	89951225	1.44147e-05	32.7689	59.4177
Chr1:120588944-120598986	1	120588944	120598986	2.05568e-10	9.63158	33.9654
Chr1:120599166-120603191	1	120599166	120603191	3.04511e-30	0.903018	42.9316
Chr1:120603196-120606997	1	120603196	120606997	1.92486e-19	4.99255	49.2368
Chr1:120607004-120615121	1	120607004	120615121	1.16208e-17	7.41646	40.2063
Chr1:121176950-121186477	1	121176950	121186477	3.36568e-08	29.879	60.7782
Chr1:121523870-121532966	1	121523870	121532966	0.000109384	26.7113	49.3908
Chr1:130878055-130891332	1	130878055	130891332	1.08792e-05	48.9128	68.8807
Chr1:134455098-134471041	1	134455098	134471041	0.000200729	45.7078	61.4322
Chr1:136935077-136947989	1	136935077	136947989	3.0113e-07	37.8215	64.6168
Chr1:136948105-136953128	1	136948105	136953128	9.37279e-24	3.47738	42.8812
Chr1:138838954-138843801	1	138838954	138843801	1.21462e-32	3.86471	57.6044
Chr1:138843802-138851538	1	138843802	138851538	3.28937e-16	8.77946	42.8897
Chr1:152879886-152902522	1	152879886	152902522	6.75837e-05	38.359	61.421
Chr1:155730032-155737980	1	155730032	155737980	6.56231e-10	22.3721	52.007
Chr1:155737981-155742327	1	155737981	155742327	3.08306e-07	16.0144	41.2532
Chr1:167685838-167690020	1	167685838	167690020	2.18701e-09	6.23284	28.7445
Chr1:167690021-167698323	1	167690021	167698323	1.17943e-11	19.0168	59.0487
Chr1:177442942-177453738	1	177442942	177453738	0.000159214	46.1521	66.0545
Chr1:184709424-184719690	1	184709424	184719690	2.30074e-08	27.5251	62.0042
Chr1:184719691-184727823	1	184719691	184727823	9.23676e-14	10.1998	47.1389
Chr1:184727824-184732358	1	184727824	184732358	3.34884e-15	8.91208	44.1956
Chr1:184732360-184739176	1	184732360	184739176	4.47408e-22	7.3082	43.1349
Chr1:191183229-191186115	1	191183229	191186115	4.32135e-13	2.63889	25.6365
Chr2:9879697-9883306	2	9879697	9883306	1.55286e-18	5.84535	46.143
Chr2:9883307-9890069	2	9883307	9890069	2.51515e-17	10.2051	47.8909
Chr2:9890070-9900737	2	9890070	9900737	3.42774e-10	16.9666	48.8668
Chr2:10367930-10373677	2	10367930	10373677	2.19687e-18	2.54865	38.3848
Chr2:18681190-18689569	2	18681190	18689569	2.21426e-05	16.6506	37.3093
Chr2:18694581-18707300	2	18694581	18707300	6.31857e-18	15.2329	57.0501
Chr2:19426784-19432292	2	19426784	19432292	6.74624e-19	7.15486	37.7912
Chr2:19445691-19449085	2	19445691	19449085	4.14663e-16	2.61269	23.0513
Chr2:22580671-22617866	2	22580671	22617866	2.92572e-07	70.1651	63.6265
Chr2:28911322-28916158	2	28911322	28916158	4.70073e-15	12.6942	55.5506
Chr2:28916159-28921432	2	28916159	28921432	1.60086e-10	19.8413	61.8324
Chr2:31636210-31639170	2	31636210	31639170	1.02054e-25	1.73971	33.9597
Chr2:31639171-31642449	2	31639171	31642449	9.22219e-30	1.37075	43.237
Chr2:33629857-33635932	2	33629857	33635932	9.95462e-12	17.5646	48.136
Chr2:33635933-33640032	2	33635933	33640032	3.03365e-13	11.2274	47.9944
Chr2:33640088-33642269	2	33640088	33642269	5.47459e-15	4.38744	31.7396
Chr2:36091310-36098965	2	36091310	36098965	2.44155e-14	10.8023	40.3018
Chr2:36098966-36104593	2	36098966	36104593	1.0348e-16	12.1465	48.9578
Chr2:36104595-36114725	2	36104595	36114725	6.30805e-07	13.1429	36.5367
Chr2:38336054-38347405	2	38336054	38347405	1.46918e-08	14.044	39.74
Chr2:38347462-38351424	2	38347462	38351424	2.95442e-25	1.44272	27.739
Chr2:38351432-38354867	2	38351432	38354867	5.67989e-09	14.5879	51.1053
Chr2:38354881-38359853	2	38354881	38359853	8.52472e-29	5.49185	57.3836
Chr2:38706526-38711688	2	38706526	38711688	3.35034e-12	16.3437	52.0873
Chr2:45110098-45117070	2	45110098	45117070	2.17113e-10	5.26968	32.7793
Chr2:57098847-57105655	2	57098847	57105655	7.86919e-06	25.3905	47.6881
Chr2:61804138-61811598	2	61804138	61811598	9.05503e-29	11.6884	63.5904
Chr2:70460477-70473750	2	70460477	70473750	6.18513e-05	34.9012	57.294
Chr2:70473753-70476419	2	70473753	70476419	1.27954e-16	1.12589	25.2545
Chr2:70476420-70486517	2	70476420	70486517	0.000109714	27.8385	48.0233
Chr2:70558439-70562716	2	70558439	70562716	2.88589e-23	5.48858	38.6095
Chr2:70562719-70566782	2	70562719	70566782	1.11887e-27	4.93772	46.3798
Chr2:70566794-70575858	2	70566794	70575858	8.92172e-14	20.0585	54.2524
Chr2:71521034-71529286	2	71521034	71529286	1.31145e-10	22.8617	55.3202
Chr2:71529287-71532565	2	71529287	71532565	7.14238e-23	2.38858	39.0246
Chr2:71532566-71540545	2	71532566	71540545	1.32099e-34	3.55775	57.5618
Chr2:71540563-71544342	2	71540563	71544342	3.43183e-31	3.00505	49.4577
Chr2:71544343-71546613	2	71544343	71546613	1.47232e-31	2.43497	45.6227
Chr2:73263754-73271006	2	73263754	73271006	8.36813e-18	5.79144	47.0226
Chr2:73271009-73273558	2	73271009	73273558	9.96487e-39	1.19448	50.9665
Chr2:73273559-73275759	2	73273559	73275759	3.34702e-17	0.951374	29.8054
Chr2:73275760-73280724	2	73275760	73280724	1.98404e-32	6.91365	59.3233
Chr2:73280725-73298463	2	73280725	73298463	0.000152085	57.0371	77.5993
Chr2:74639083-74653037	2	74639083	74653037	4.76664e-07	36.2706	64.316
Chr2:74653208-74656722	2	74653208	74656722	1.40645e-20	3.47418	34.8302
Chr2:74656723-74659845	2	74656723	74659845	0	3.39324	62.5852
Chr2:74659848-74667982	2	74659848	74667982	6.53451e-30	4.3449	55.0334
Chr2:74667983-74672810	2	74667983	74672810	1.06795e-18	5.59434	47.7207
Chr2:74672850-74678899	2	74672850	74678899	4.96996e-22	3.59195	43.0767
Chr2:74678930-74682458	2	74678930	74682458	6.34592e-32	2.21431	48.4062
Chr2:74682459-74686718	2	74682459	74686718	1.60613e-24	1.89806	44.0583
Chr2:74686719-74691793	2	74686719	74691793	9.01987e-39	2.80776	62.4459
Chr2:74691794-74697766	2	74691794	74697766	2.48745e-28	3.34322	53.6854
Chr2:74697768-74699985	2	74697768	74699985	8.6771e-29	2.43691	45.0725
Chr2:74700007-74705173	2	74700007	74705173	4.05959e-27	4.12046	54.2026
Chr2:74705174-74709941	2	74705174	74709941	4.55471e-10	4.6941	27.1719
Chr2:74710158-74715964	2	74710158	74715964	4.57694e-24	3.05178	48.5624
Chr2:74715969-74727389	2	74715969	74727389	9.76112e-21	11.2913	55.0462
Chr2:74727390-74733856	2	74727390	74733856	3.38101e-28	2.00994	47.0119
Chr2:74733857-74739920	2	74733857	74739920	8.6771e-29	3.98274	48.5589
Chr2:74739923-74747053	2	74739923	74747053	3.82406e-24	4.01852	42.3588
Chr2:74747087-74752932	2	74747087	74752932	2.15875e-20	5.96049	44.4685
Chr2:74752935-74762920	2	74752935	74762920	3.36109e-08	16.2972	39.2324
Chr2:79442107-79456641	2	79442107	79456641	2.50406e-06	27.5912	53.009
Chr2:79456642-79472414	2	79456642	79472414	0.000124676	27.7471	48.0043
Chr2:93643099-93647241	2	93643099	93647241	2.6075e-06	24.5417	51.1773
Chr2:93822530-93838342	2	93822530	93838342	3.8793e-08	55.983	84.0105
Chr2:105115001-105125384	2	105115001	105125384	1.54629e-18	22.3473	61.8102
Chr2:105125418-105127926	2	105125418	105127926	8.71931e-24	0.427624	32.6041
Chr2:105127927-105133418	2	105127927	105133418	3.15556e-28	4.86114	48.861
Chr2:105658384-105665537	2	105658384	105665537	3.01699e-13	12.1001	51.01
Chr2:105665546-105669777	2	105665546	105669777	2.63606e-16	9.7174	42.0931
Chr2:105678818-105685870	2	105678818	105685870	1.80614e-05	35.6258	64.5611
Chr2:105685871-105691664	2	105685871	105691664	2.45605e-09	32.9281	62.9824
Chr2:115852256-115859095	2	115852256	115859095	2.14536e-27	4.5242	49.1133
Chr2:115859096-115870566	2	115859096	115870566	1.79571e-09	40.133	71.1959
Chr2:116056993-116063418	2	116056993	116063418	9.89565e-05	28.3557	54.166
Chr2:116067250-116076011	2	116067250	116076011	3.10171e-12	10.0011	43.7308
Chr2:146833837-146838729	2	146833837	146838729	1.26297e-12	8.33548	43.6529
Chr2:146838761-146854592	2	146838761	146854592	6.33786e-06	43.31	64.1375
Chr2:147079996-147084825	2	147079996	147084825	2.77533e-16	7.48368	44.4674
Chr2:147182181-147185952	2	147182181	147185952	1.57083e-14	11.1255	42.5929
Chr2:147185953-147190726	2	147185953	147190726	4.813e-28	3.79684	43.4172
Chr2:147190727-147195001	2	147190727	147195001	1.80514e-21	1.26964	32.6054
Chr2:147353791-147365074	2	147353791	147365074	1.26046e-09	15.1332	48.9838
Chr2:147365075-147368397	2	147365075	147368397	1.04207e-23	2.59259	42.3379
Chr2:147368423-147383355	2	147368423	147383355	1.95843e-12	11.5889	44.5904
Chr2:148036868-148042165	2	148036868	148042165	1.32099e-34	1.74929	51.7182
Chr2:148042166-148046166	2	148042166	148046166	1.4125e-21	7.00606	42.7686
Chr2:158603373-158611141	2	158603373	158611141	1.83664e-09	10.9979	33.9274
Chr2:158611143-158614490	2	158611143	158614490	1.98404e-32	3.15151	49.5925
Chr2:158614491-158620428	2	158614491	158620428	1.19511e-16	9.90699	45.8817
Chr2:166185202-166195205	2	166185202	166195205	8.96351e-06	78.5536	59.204
Chr2:168764044-168767128	2	168764044	168767128	3.02222e-21	0.412541	24.6562
Chr2:170491622-170497430	2	170491622	170497430	1.04555e-09	18.4688	43.3664
Chr2:172541165-172548025	2	172541165	172548025	3.14849e-07	18.4895	52.4835
Chr2:172548026-172550948	2	172548026	172550948	1.12035e-22	1.71071	35.3075
Chr2:172550949-172555363	2	172550949	172555363	4.82427e-13	15.7585	55.7058
Chr2:178410351-178414472	2	178410351	178414472	0.00514632	26.8982	46.0032
Chr2:180771298-180776576	2	180771298	180776576	3.66802e-06	17.3439	42.4254
Chr3:17787854-17795733	3	17787854	17795733	8.21852e-19	5.32881	38.5839
Chr3:18050180-18054964	3	18050180	18054964	5.45905e-14	4.83911	37.191
Chr3:30504737-30508816	3	30504737	30508816	1.21167e-06	6.45108	30.6827
Chr3:30508817-30514484	3	30508817	30514484	1.68851e-07	15.9271	40.4762
Chr3:30514485-30526077	3	30514485	30526077	3.00736e-05	22.3974	39.9064
Chr3:34640089-34647411	3	34640089	34647411	2.13341e-06	31.3398	54.8135
Chr3:66960359-66973589	3	66960359	66973589	1.28738e-05	29.5909	57.0119
Chr3:66973595-66979887	3	66973595	66979887	1.37617e-17	5.16656	47.006
Chr3:66979888-66985483	3	66979888	66985483	3.42774e-10	3.88261	26.4744
Chr3:78961451-78973878	3	78961451	78973878	4.96009e-05	68.1552	42.3299
Chr3:82875973-82882712	3	82875973	82882712	0.000167246	35.4269	57.9186
Chr3:84186062-84194790	3	84186062	84194790	0.00115045	42.2254	60.743
Chr3:86546973-86555599	3	86546973	86555599	3.68858e-08	42.7479	70.8663
Chr3:88185293-88200801	3	88185293	88200801	2.51119e-05	33.8618	52.9478
Chr3:88200802-88209082	3	88200802	88209082	4.9923e-17	5.35252	33.9023
Chr3:88209173-88216085	3	88209173	88216085	3.16423e-11	5.94484	30.0682
Chr3:88533879-88543614	3	88533879	88543614	9.40228e-07	25.0768	45.5965
Chr3:93431855-93444431	3	93431855	93444431	4.65701e-06	43.4009	65.9455
Chr3:95170938-95173543	3	95170938	95173543	5.26451e-11	41.1425	72.8462
Chr3:95340690-95357237	3	95340690	95357237	3.09882e-09	74.9327	48.1449
Chr3:96246218-96260840	3	96246218	96260840	6.6399e-05	60.3981	38.5781
Chr3:96332139-96339173	3	96332139	96339173	2.21901e-15	24.6217	66.1936
Chr3:96339174-96349730	3	96339174	96349730	1.60698e-09	23.6071	60.9776
Chr3:96365030-96380332	3	96365030	96380332	5.38108e-11	86.8195	48.8202
Chr3:96404493-96410196	3	96404493	96410196	9.93975e-07	28.0959	50.6676
Chr3:96445278-96452928	3	96445278	96452928	3.98433e-06	77.0698	41.9894
Chr3:96482547-96489268	3	96482547	96489268	2.49119e-13	50.6441	21.5056
Chr3:99229441-99240809	3	99229441	99240809	2.17856e-14	12.3681	46.5928
Chr3:99240810-99249537	3	99240810	99249537	2.10358e-18	6.26669	44.3985
Chr3:99249557-99255167	3	99249557	99255167	1.17361e-16	5.19537	36.8194
Chr3:99255209-99263507	3	99255209	99263507	3.57755e-32	9.18967	65.9917
Chr3:100148186-100162310	3	100148186	100162310	5.1015e-06	62.76	83.5495
Chr3:102004818-102012756	3	102004818	102012756	5.18176e-08	21.7309	51.4892
Chr3:106663665-106696342	3	106663665	106696342	0.00042209	68.0924	58.1763
Chr3:107582577-107591369	3	107582577	107591369	0.000364422	30.3612	51.6034
Chr3:107591491-107596584	3	107591491	107596584	5.65368e-06	12.057	33.2211
Chr3:107596585-107606181	3	107596585	107606181	1.38311e-07	36.2296	59.7085
Chr3:127624754-127631203	3	127624754	127631203	1.30991e-23	5.32952	48.3486
Chr3:131107385-131111441	3	131107385	131111441	3.87636e-17	3.02028	34.4015
Chr3:154328066-154330365	3	154328066	154330365	8.96171e-35	0.67791	46.5105
Chr3:154330371-154339318	3	154330371	154339318	9.09326e-19	13.1816	59.98
Chr4:9843558-9847380	4	9843558	9847380	2.76159e-17	2.14009	25.6174
Chr4:9847381-9859628	4	9847381	9859628	7.37382e-05	29.4189	49.5007
Chr4:21675502-21679406	4	21675502	21679406	1.15097e-17	3.09747	31.3718
Chr4:21679415-21685779	4	21679415	21685779	2.04363e-23	2.23089	34.2334
Chr4:21685786-21689106	4	21685786	21689106	3.96265e-20	2.42711	33.2902
Chr4:21689107-21707993	4	21689107	21707993	2.924e-08	36.2508	64.5799
Chr4:22476482-22484924	4	22476482	22484924	5.30332e-15	8.17586	37.5724
Chr4:22489481-22494893	4	22489481	22494893	2.91201e-23	2.13766	38.455
Chr4:22494894-22506034	4	22494894	22506034	1.72739e-18	7.639	46.6106
Chr4:41491593-41498576	4	41491593	41498576	8.48575e-08	38.7325	65.4061
Chr4:44691608-44703137	4	44691608	44703137	1.98942e-06	36.6307	59.8815
Chr4:44703153-44704717	4	44703153	44704717	3.75658e-18	0.427158	25.5252
Chr4:44704741-44712923	4	44704741	44712923	5.05935e-21	10.5383	54.142
Chr4:44712938-44720311	4	44712938	44720311	6.58483e-16	14.0892	57.9279
Chr4:46345313-46353751	4	46345313	46353751	5.6506e-07	27.386	52.3025
Chr4:76426144-76449448	4	76426144	76449448	6.65475e-05	64.2669	41.2604
Chr4:82532670-82543383	4	82532670	82543383	0.000616544	27.2229	51.5793
Chr4:88772051-88810469	4	88772051	88810469	2.6608e-06	40.8307	66.497
Chr4:89264698-89276448	4	89264698	89276448	8.09878e-15	20.3459	57.4639
Chr4:89276452-89289132	4	89276452	89289132	1.65406e-23	9.00683	55.8813
Chr4:89295118-89307141	4	89295118	89307141	4.59971e-06	15.3938	36.983
Chr4:91375067-91385827	4	91375067	91385827	2.45582e-09	12.002	31.9724
Chr4:99650046-99653455	4	99650046	99653455	2.77019e-24	5.58085	50.5414
Chr4:99653474-99656618	4	99653474	99656618	1.38703e-21	2.89726	41.6613
Chr4:99657825-99663005	4	99657825	99663005	2.88925e-40	4.06301	59.6449
Chr4:101285309-101293465	4	101285309	101293465	3.11452e-06	18.1341	40.2215
Chr4:107435092-107440800	4	107435092	107440800	0.000108632	41.4617	61.331
Chr4:109647537-109664595	4	109647537	109664595	7.12141e-10	27.2397	58.2698
Chr4:109980720-109982674	4	109980720	109982674	4.44329e-07	8.58387	31.2708
Chr4:109982682-109986188	4	109982682	109986188	8.80917e-06	17.9012	38.6158
Chr4:114898038-114904273	4	114898038	114904273	2.76367e-21	9.30149	53.0724
Chr4:114904457-114908369	4	114904457	114908369	1.17964e-23	4.72377	42.6478
Chr4:114912411-114925309	4	114912411	114925309	4.1508e-08	13.446	38.7064
Chr4:115056870-115062747	4	115056870	115062747	3.37574e-35	7.82748	60.9814
Chr4:115931074-115938217	4	115931074	115938217	1.33274e-11	21.2677	51.5088
Chr4:115938218-115943875	4	115938218	115943875	1.85601e-19	7.88281	49.6162
Chr4:116685681-116705286	4	116685681	116705286	8.23413e-06	58.1675	36.283
Chr4:117485101-117494030	4	117485101	117494030	1.06474e-07	51.3351	76.0934
Chr4:117494045-117496437	4	117494045	117496437	8.02285e-31	1.02958	48.0861
Chr4:120265213-120268677	4	120265213	120268677	3.9884e-10	25.1538	66.6022
Chr4:124657799-124659097	4	124657799	124659097	1.6506e-23	1.25	31.9155
Chr4:124659100-124666685	4	124659100	124666685	2.01922e-06	43.2182	71.1302
Chr4:125482244-125490200	4	125482244	125490200	2.74765e-05	19.0013	38.389
Chr4:126234165-126239058	4	126234165	126239058	2.63931e-11	48.6028	79.4564
Chr4:126726853-126735339	4	126726853	126735339	5.95512e-07	15.7569	41.4524
Chr4:135150519-135152792	4	135150519	135152792	1.61916e-17	4.34086	38.5152
Chr4:135152802-135156493	4	135152802	135156493	3.81698e-32	2.63878	45.1052
Chr4:136288070-136293171	4	136288070	136293171	1.09502e-07	68.7986	89.8364
Chr4:139818239-139823283	4	139818239	139823283	2.0152e-12	3.42756	24.5546
Chr4:139823295-139828405	4	139823295	139828405	1.02683e-14	6.83212	40.7127
Chr4:139828426-139832620	4	139828426	139832620	2.22893e-20	3.33618	39.6236
Chr4:152125134-152128394	4	152125134	152128394	1.35217e-10	40.3082	80.6428
Chr4:152157536-152161154	4	152157536	152161154	2.76235e-08	11.933	33.7385
Chr4:154136525-154141193	4	154136525	154141193	3.12097e-09	10.3742	30.0652
Chr4:154636959-154640763	4	154636959	154640763	4.21635e-12	9.43366	39.7143
Chr5:3883628-3905368	5	3883628	3905368	1.4212e-09	88.9233	61.0241
Chr5:4190965-4206057	5	4190965	4206057	6.30513e-07	78.3291	59.3043
Chr5:24525668-24527089	5	24525668	24527089	1.05757e-11	2.13023	24.8914
Chr5:28156277-28162443	5	28156277	28162443	8.44476e-31	3.8354	44.8443
Chr5:28166459-28169151	5	28166459	28169151	8.31067e-20	1.94891	27.5144
Chr5:28169168-28179934	5	28169168	28179934	8.27998e-19	9.19836	46.4897
Chr5:28203337-28210998	5	28203337	28210998	3.64617e-11	11.2317	39.7957
Chr5:28457779-28459705	5	28457779	28459705	2.21793e-17	1.63517	28.7442
Chr5:28459730-28464570	5	28459730	28464570	7.96961e-11	7.24304	30.2609
Chr5:29471985-29477628	5	29471985	29477628	2.94682e-32	3.49149	53.3691
Chr5:29480761-29495062	5	29480761	29495062	2.39311e-08	17.1634	42.0281
Chr5:33430746-33432559	5	33430746	33432559	2.00348e-26	0.693727	36.0193
Chr5:33432588-33434389	5	33432588	33434389	7.56385e-28	1.39283	35.1636
Chr5:35387649-35389451	5	35387649	35389451	6.24431e-18	0.973199	28.8211
Chr5:35389458-35392530	5	35389458	35392530	3.06841e-15	1.77108	24.3501
Chr5:35392531-35397942	5	35392531	35397942	1.69091e-21	4.20732	44.4185
Chr5:35397943-35404736	5	35397943	35404736	7.35029e-14	13.9048	50.643
Chr5:41746550-41758675	5	41746550	41758675	9.2969e-15	10.9946	48.0606
Chr5:41758811-41763332	5	41758811	41763332	7.28816e-20	5.97571	44.4233
Chr5:41763333-41767020	5	41763333	41767020	2.94935e-13	3.28066	27.4662
Chr5:41767182-41781377	5	41767182	41781377	1.31673e-06	38.9825	61.8678
Chr5:67091957-67097955	5	67091957	67097955	8.44476e-31	4.14572	53.9245
Chr5:67097956-67103362	5	67097956	67103362	5.13565e-33	4.73544	54.2223
Chr5:67208308-67221458	5	67208308	67221458	5.62039e-05	24.7919	44.9902
Chr5:67221477-67228758	5	67221477	67228758	8.44919e-18	12.1392	49.9558
Chr5:67228759-67233760	5	67228759	67233760	1.79452e-17	4.71212	43.0657
Chr5:73647873-73660011	5	73647873	73660011	1.83355e-07	23.3192	47.4657
Chr5:75067498-75075847	5	75067498	75075847	6.5853e-18	8.10837	46.7658
Chr5:75075861-75084317	5	75075861	75084317	1.27954e-16	4.09352	35.6505
Chr5:75084330-75100815	5	75084330	75100815	2.50406e-06	41.8403	69.086
Chr5:75133772-75149336	5	75133772	75149336	5.56649e-05	36.5411	54.7448
Chr5:75149337-75153367	5	75149337	75153367	2.92796e-31	1.0068	51.4178
Chr5:75153368-75156809	5	75153368	75156809	1.30634e-17	1.10083	27.14
Chr5:76850291-76857333	5	76850291	76857333	8.42049e-05	38.0691	59.1293
Chr5:98169276-98181227	5	98169276	98181227	5.3416e-08	23.4245	52.9956
Chr5:98181228-98185709	5	98181228	98185709	9.84426e-17	3.41552	32.4007
Chr5:98185713-98189541	5	98185713	98189541	3.67297e-13	2.13911	25.008
Chr5:101645297-101657072	5	101645297	101657072	1.39332e-06	28.2867	52.1774
Chr5:101657239-101662701	5	101657239	101662701	6.47806e-38	4.37477	65.013
Chr5:101662702-101664709	5	101662702	101664709	9.78899e-17	0.617284	22.6473
Chr5:101664710-101668606	5	101664710	101668606	1.74548e-26	3.26376	44.5282
Chr5:106447632-106453732	5	106447632	106453732	7.30659e-29	5.03639	55.0951
Chr5:106453739-106458310	5	106453739	106458310	4.94323e-21	4.04523	46.0757
Chr5:106458312-106460782	5	106458312	106460782	2.17092e-16	2.33887	26.2144
Chr5:106460783-106466806	5	106460783	106466806	5.72849e-23	4.81554	51.6404
Chr5:106466807-106472111	5	106466807	106472111	4.8978e-36	4.18771	55.8004
Chr5:106559960-106569515	5	106559960	106569515	0.000218546	36.2851	56.9426
Chr5:107711356-107721671	5	107711356	107721671	2.21086e-05	27.9251	47.0372
Chr5:107721674-107725039	5	107721674	107725039	3.0949e-41	1.24596	41.6479
Chr5:107725040-107732494	5	107725040	107732494	8.90145e-11	10.337	49.4079
Chr5:108894913-108918363	5	108894913	108918363	9.64061e-05	64.2052	48.0046
Chr5:111419078-111421465	5	111419078	111421465	2.81005e-08	33.0199	62.8389
Chr5:113342855-113349175	5	113342855	113349175	4.51433e-05	32.4872	55.3916
Chr5:116444682-116453803	5	116444682	116453803	3.7087e-05	38.0783	62.3815
Chr5:119661689-119669391	5	119661689	119669391	1.13673e-12	21.1443	55.3168
Chr5:119672090-119680576	5	119672090	119680576	1.08997e-07	36.5031	62.5916
Chr5:119680577-119686360	5	119680577	119686360	1.37959e-08	25.303	67.0585
Chr5:119791900-119802054	5	119791900	119802054	1.04339e-11	8.02844	31.705
Chr5:119802055-119806161	5	119802055	119806161	3.57755e-32	0.193798	43.292
Chr5:119831756-119837954	5	119831756	119837954	5.36968e-27	3.1401	50.613
Chr5:119838044-119845188	5	119838044	119845188	5.58935e-29	1.75866	40.1585
Chr5:120425854-120431818	5	120425854	120431818	5.71278e-25	0.986111	40.1711
Chr5:120431828-120435673	5	120431828	120435673	2.42956e-33	1.63421	42.6325
Chr5:120435674-120439396	5	120435674	120439396	9.47283e-24	3.27371	41.0047
Chr5:127241897-127247462	5	127241897	127247462	9.5888e-07	12.5658	35.8388
Chr5:139540186-139544035	5	139540186	139544035	1.53012e-24	3.34355	50.3797
Chr5:139544036-139547048	5	139544036	139547048	1.2457e-23	2.15128	33.3699
Chr5:139547049-139550460	5	139547049	139550460	2.71403e-26	1.83981	50.9176
Chr5:139550461-139555185	5	139550461	139555185	1.82503e-23	7.71203	59.2332
Chr5:143253130-143254130	5	143253130	143254130	4.82349e-18	18.1228	67.6741
Chr5:147183763-147188797	5	147183763	147188797	4.12675e-19	4.84945	41.1271
Chr5:147188804-147191661	5	147188804	147191661	1.54188e-21	1.8397	32.1872
Chr5:147269868-147274879	5	147269868	147274879	4.14479e-23	3.37272	42.6923
Chr5:147274880-147290593	5	147274880	147290593	5.04701e-06	37.1611	61.2994
Chr5:147299721-147305158	5	147299721	147305158	5.39302e-24	2.86589	40.4376
Chr5:147305159-147307556	5	147305159	147307556	2.10663e-18	0.662768	22.44
Chr5:147307557-147316012	5	147307557	147316012	1.34941e-22	2.6814	34.2901
Chr6:6838410-6854937	6	6838410	6854937	1.66028e-06	31.9027	61.9703
Chr6:6854974-6861625	6	6854974	6861625	3.78875e-33	3.32928	56.3249
Chr6:6866549-6878303	6	6866549	6878303	2.71054e-11	26.3774	59.6096
Chr6:8951702-8959853	6	8951702	8959853	6.3594e-09	11.6408	37.2671
Chr6:23245782-23249184	6	23245782	23249184	2.22386e-40	1.1817	54.0436
Chr6:23249185-23254216	6	23249185	23254216	4.83307e-30	3.64395	49.938
Chr6:23254225-23268519	6	23254225	23268519	2.18496e-05	30.6467	54.7687
Chr6:30175873-30181702	6	30175873	30181702	4.12298e-09	19.2333	54.1089
Chr6:39419941-39433345	6	39419941	39433345	2.21426e-05	58.7999	35.9379
Chr6:49215519-49222808	6	49215519	49222808	2.57854e-19	5.61561	47.8944
Chr6:51166274-51172364	6	51166274	51172364	0.000197336	25.4372	50.1264
Chr6:51172374-51178795	6	51172374	51178795	2.53494e-28	7.53449	53.698
Chr6:51178811-51191161	6	51178811	51191161	4.6427e-13	30.9335	73.0087
Chr6:52147406-52158480	6	52147406	52158480	4.78414e-22	9.90932	53.4334
Chr6:52158481-52164330	6	52158481	52164330	1.09782e-27	2.81609	37.4763
Chr6:52164331-52169899	6	52164331	52169899	5.53806e-40	3.63916	58.2278
Chr6:52169900-52175695	6	52169900	52175695	3.89999e-31	1.14943	43.6846
Chr6:52175696-52183877	6	52175696	52183877	3.1214e-36	1.98917	53.557
Chr6:52183898-52191577	6	52183898	52191577	1.10287e-29	3.76561	51.4401
Chr6:52191578-52200379	6	52191578	52200379	9.62303e-27	3.89267	47.521
Chr6:52200412-52204507	6	52200412	52204507	3.19207e-25	4.30812	59.074
Chr6:52204525-52208630	6	52204525	52208630	6.5882e-32	3.48371	52.3472
Chr6:52208631-52213474	6	52208631	52213474	4.5398e-20	5.61218	47.616
Chr6:52213510-52218168	6	52213510	52218168	8.21885e-31	3.2795	51.1822
Chr6:52218169-52222943	6	52218169	52222943	9.12386e-19	12.7099	47.6925
Chr6:52222958-52226945	6	52222958	52226945	1.254e-42	4.13962	61.7209
Chr6:52226946-52232489	6	52226946	52232489	7.53815e-38	2.80984	56.8752
Chr6:52232537-52234757	6	52232537	52234757	2.03732e-34	1.13444	51.0288
Chr6:52234758-52241315	6	52234758	52241315	7.59971e-32	5.11248	52.9017
Chr6:52241352-52246078	6	52241352	52246078	7.26e-43	2.72719	57.7361
Chr6:52246079-52252866	6	52246079	52252866	1.2455e-35	3.14097	54.4644
Chr6:52252867-52259704	6	52252867	52259704	0	4.11264	67.2623
Chr6:52259705-52261596	6	52259705	52261596	2.54687e-13	0.371517	22.052
Chr6:52261602-52272874	6	52261602	52272874	4.15439e-23	7.24356	53.0812
Chr6:52272958-52282978	6	52272958	52282978	3.89495e-08	36.2643	63.3333
Chr6:52310336-52315487	6	52310336	52315487	8.06402e-39	2.10906	55.4623
Chr6:52315488-52320134	6	52315488	52320134	2.08213e-12	4.51581	28.7407
Chr6:52320145-52331789	6	52320145	52331789	7.85461e-07	37.3025	66.1916
Chr6:53818030-53820152	6	53818030	53820152	2.40613e-19	1.7061	25.8407
Chr6:64729306-64734772	6	64729306	64734772	6.63022e-19	2.34804	30.5897
Chr6:70950203-70957085	6	70950203	70957085	7.25942e-11	7.87205	35.5188
Chr6:83062147-83069140	6	83062147	83069140	4.27456e-07	14.9459	37.6006
Chr6:83069141-83071041	6	83069141	83071041	1.76234e-37	0.323625	40.9214
Chr6:83693735-83703578	6	83693735	83703578	8.50033e-28	3.92624	54.2457
Chr6:83703579-83711963	6	83703579	83711963	1.59054e-17	1.18126	27.5837
Chr6:83711994-83717383	6	83711994	83717383	7.41655e-30	6.58123	57.2352
Chr6:84584921-84587835	6	84584921	84587835	5.45734e-17	1.1418	31.6576
Chr6:85187578-85190342	6	85187578	85190342	5.24379e-15	5.39841	31.0257
Chr6:88194785-88198570	6	88194785	88198570	8.69403e-08	11.0243	43.9588
Chr6:88198573-88202480	6	88198573	88202480	1.4761e-09	14.2584	46.3136
Chr6:119848007-119861747	6	119848007	119861747	0.000105027	28.0385	43.0479
Chr6:124656236-124664337	6	124656236	124664337	0.000539181	52.2352	29.1223
Chr6:125152644-125162990	6	125152644	125162990	3.71455e-05	54.6625	74.847
Chr6:125357851-125363648	6	125357851	125363648	1.18654e-10	55.6846	83.7767
Chr6:127152928-127159794	6	127152928	127159794	1.24602e-12	17.8868	50.2556
Chr7:6185302-6197332	7	6185302	6197332	3.59599e-06	52.1231	75.0551
Chr7:7254141-7278540	7	7254141	7278540	0.000421837	49.8669	71.0509
Chr7:16810694-16816164	7	16810694	16816164	7.32832e-13	26.8899	66.1072
Chr7:16881302-16885830	7	16881302	16885830	1.57056e-10	34.4834	72.3939
Chr7:19004239-19006820	7	19004239	19006820	0.000298513	26.1309	43.1334
Chr7:19575689-19583078	7	19575689	19583078	0.000180913	32.2001	50.7074
Chr7:27158821-27166355	7	27158821	27166355	0.000108836	36.3565	57.5498
Chr7:27408940-27419946	7	27408940	27419946	7.05562e-05	49.5375	68.1224
Chr7:28464467-28469829	7	28464467	28469829	6.07634e-06	25.31	43.8467
Chr7:29171143-29175994	7	29171143	29175994	1.01949e-09	33.7366	62.6025
Chr7:29244359-29252411	7	29244359	29252411	0.000157515	41.0427	63.6372
Chr7:30434229-30443777	7	30434229	30443777	1.6804e-05	60.1805	80.1595
Chr7:36691701-36696558	7	36691701	36696558	3.16423e-11	10.1642	34.8733
Chr7:44352286-44355258	7	44352286	44355258	9.62483e-12	6.58276	29.479
Chr7:44460172-44462814	7	44460172	44462814	4.32018e-06	46.3733	76.525
Chr7:49629458-49635525	7	49629458	49635525	1.51132e-09	11.0474	36.4775
Chr7:49635526-49639748	7	49635526	49639748	4.94236e-35	2.29397	45.2663
Chr7:49906724-49911877	7	49906724	49911877	7.74447e-34	5.60918	55.1115
Chr7:49911878-49920442	7	49911878	49920442	1.9452e-07	21.503	45.4811
Chr7:51618974-51627508	7	51618974	51627508	1.97917e-09	12.6016	35.9327
Chr7:70274276-70283067	7	70274276	70283067	1.39269e-11	16.4154	48.6223
Chr7:70320149-70330846	7	70320149	70330846	1.0285e-15	26.0499	66.0749
Chr7:79506416-79514398	7	79506416	79514398	1.91398e-13	13.6175	45.1584
Chr7:79535598-79543359	7	79535598	79543359	1.26482e-29	2.23191	44.7607
Chr7:79543360-79550154	7	79543360	79550154	2.26504e-06	18.5824	45.3809
Chr7:80875686-80886540	7	80875686	80886540	2.86803e-06	51.0363	73.2483
Chr7:105761605-105765932	7	105761605	105765932	1.57981e-12	44.3338	76.1831
Chr7:107208067-107210272	7	107208067	107210272	9.32649e-10	25.3573	66.1992
Chr7:131539195-131543004	7	131539195	131543004	2.80756e-13	6.13299	34.3232
Chr7:131543006-131545277	7	131543006	131545277	2.83556e-37	0.203252	44.6168
Chr7:131545392-131553787	7	131545392	131553787	2.52351e-37	2.29084	51.9111
Chr7:131553790-131556045	7	131553790	131556045	2.15875e-20	1.49206	34.8385
Chr7:131556048-131562534	7	131556048	131562534	2.98375e-08	13.8657	37.8344
Chr7:132597359-132602047	7	132597359	132602047	6.81866e-17	3.40599	27.9455
Chr7:137307516-137310972	7	137307516	137310972	2.00373e-16	10.6955	50.2296
Chr7:137310999-137314087	7	137310999	137314087	9.21678e-07	6.06415	26.9222
Chr7:137314088-137315611	7	137314088	137315611	2.00175e-19	1.80164	28.2694
Chr7:137315643-137319686	7	137315643	137319686	2.4262e-36	3.70647	54.6801
Chr7:137319713-137322717	7	137319713	137322717	2.32763e-22	1.35659	31.3321
Chr7:139576463-139581565	7	139576463	139581565	0.000293198	44.3987	67.8522
Chr7:139581566-139582835	7	139581566	139582835	7.12593e-22	1.5392	28.2518
Chr7:139582836-139588102	7	139582836	139588102	3.35868e-25	9.04009	55.1952
Chr7:142659825-142664232	7	142659825	142664232	2.214e-29	3.65588	43.5275
Chr7:144895862-144902782	7	144895862	144902782	1.73389e-09	13.8833	36.6134
Chr8:12377952-12385896	8	12377952	12385896	1.72872e-15	10.2834	47.5438
Chr8:12385902-12390678	8	12385902	12390678	4.83987e-35	4.72947	57.3802
Chr8:12390679-12395597	8	12390679	12395597	6.84426e-22	4.02001	40.5599
Chr8:12395598-12397200	8	12395598	12397200	2.9668e-20	0.31746	25.5407
Chr8:12397201-12401174	8	12397201	12401174	5.13869e-26	1.62569	39.6623
Chr8:12401175-12410564	8	12401175	12410564	2.2808e-07	26.365	50.4291
Chr8:12427515-12431956	8	12427515	12431956	3.05473e-09	13.2902	38.6919
Chr8:12475474-12485435	8	12475474	12485435	0.000103155	46.5585	64.3594
Chr8:27114694-27121718	8	27114694	27121718	1.93191e-05	46.4822	67.5859
Chr8:46288727-46294515	8	46288727	46294515	4.4188e-09	8.48902	32.9075
Chr8:57315980-57321883	8	57315980	57321883	4.06627e-25	0.793942	40.561
Chr8:57321885-57326823	8	57321885	57326823	4.77685e-26	2.002	45.2232
Chr8:57326828-57333127	8	57326828	57333127	3.79844e-28	2.69035	47.3188
Chr8:57333128-57341400	8	57333128	57341400	5.85081e-27	3.6823	49.0747
Chr8:57341401-57353600	8	57341401	57353600	9.30014e-15	7.82494	38.1228
Chr8:69876634-69881729	8	69876634	69881729	4.79713e-10	28.3069	61.0555
Chr8:69881730-69882793	8	69881730	69882793	2.39931e-10	6.99074	29.6175
Chr8:69882802-69886544	8	69882802	69886544	9.11407e-05	19.9214	47.1995
Chr8:70330941-70335387	8	70330941	70335387	5.6506e-07	65.7859	84.8906
Chr8:70366729-70375049	8	70366729	70375049	1.32044e-05	22.388	42.7556
Chr8:70375050-70379492	8	70375050	70379492	2.49258e-06	22.351	50.8999
Chr8:71371557-71376133	8	71371557	71376133	4.61423e-05	32.3503	57.9741
Chr8:71686535-71692709	8	71686535	71692709	8.92963e-06	13.9355	33.9025
Chr8:78425665-78435203	8	78425665	78435203	1.04616e-33	3.75902	55.2519
Chr8:78435216-78438167	8	78435216	78438167	5.3509e-23	0.866073	30.4949
Chr8:83667556-83670907	8	83667556	83670907	1.94866e-06	41.634	66.779
Chr8:84704134-84707469	8	84704134	84707469	6.55698e-09	23.3339	55.6519
Chr8:89043051-89045745	8	89043051	89045745	2.08364e-14	3.32102	37.3222
Chr8:91798957-91801121	8	91798957	91801121	3.55936e-21	4.72098	43.3899
Chr8:91804464-91813653	8	91804464	91813653	4.6295e-12	25.4119	60.0699
Chr8:92358282-92360416	8	92358282	92360416	4.1231e-32	1.95417	49.3175
Chr8:92360421-92364980	8	92360421	92364980	4.68378e-30	8.20566	63.0252
Chr8:92364981-92374534	8	92364981	92374534	5.53806e-13	26.2869	61.9168
Chr8:95488656-95500588	8	95488656	95500588	0.00054766	67.2443	45.8389
Chr8:108695893-108703984	8	108695893	108703984	7.91599e-09	16.7796	43.3793
Chr8:121074628-121080987	8	121074628	121080987	9.17745e-24	3.48508	45.1858
Chr8:121080988-121083812	8	121080988	121083812	1.75236e-13	2.70183	26.1229
Chr8:121086408-121092695	8	121086408	121092695	1.18824e-21	9.98399	54.2931
Chr8:121113835-121116803	8	121113835	121116803	7.47123e-20	2.30696	28.7498
Chr8:121116804-121118307	8	121116804	121118307	3.019e-22	2.34507	32.9404
Chr8:121118352-121125785	8	121118352	121125785	2.21182e-11	12.965	45.4614
Chr8:121125786-121129091	8	121125786	121129091	3.38779e-25	0.163399	37.0613
Chr8:126937517-126945864	8	126937517	126945864	0.000298513	26.2303	46.2571
Chr9:21586183-21593263	9	21586183	21593263	0.000160764	37.5092	52.2658
Chr9:24759584-24773620	9	24759584	24773620	1.80849e-06	41.3817	65.4226
Chr9:24773621-24778329	9	24773621	24778329	2.17225e-15	5.0462	34.2069
Chr9:31913187-31915361	9	31913187	31915361	1.69401e-15	2.39855	33.8334
Chr9:32540782-32544734	9	32540782	32544734	4.43043e-10	6.63108	32.2994
Chr9:40857915-40872034	9	40857915	40872034	0.000834056	37.345	55.9062
Chr9:40872035-40877725	9	40872035	40877725	2.77019e-24	6.90577	46
Chr9:40877730-40886073	9	40877730	40886073	1.57686e-19	14.7803	57.6042
Chr9:55543552-55546294	9	55543552	55546294	4.34257e-16	21.3983	71.46
Chr9:56220430-56237078	9	56220430	56237078	6.98116e-10	68.4167	58.2823
Chr9:56720354-56734741	9	56720354	56734741	1.5288e-05	71.5742	48.5531
Chr9:58197436-58199914	9	58197436	58199914	5.45009e-15	2.34384	29.4882
Chr9:58199919-58204962	9	58199919	58204962	5.71465e-14	4.81819	29.0336
Chr9:63138848-63143799	9	63138848	63143799	1.61916e-17	13.7065	53.5764
Chr9:63143820-63145680	9	63143820	63145680	2.00083e-20	3.97802	49.2446
Chr9:63145681-63148826	9	63145681	63148826	2.43998e-19	8.44356	47.4807
Chr9:63148827-63151979	9	63148827	63151979	1.39942e-07	6.73984	25.2817
Chr9:69396276-69417047	9	69396276	69417047	0.00119952	35.8249	49.1336
Chr9:69753506-69760231	9	69753506	69760231	1.21404e-25	3.18028	51.7919
Chr9:69760235-69764664	9	69760235	69764664	1.09682e-31	1.11917	49.9498
Chr9:69764670-69770226	9	69764670	69770226	0	1.99052	66.5785
Chr9:74846022-74849698	9	74846022	74849698	2.30777e-18	6.89141	38.3201
Chr9:74849738-74857351	9	74849738	74857351	7.17037e-28	5.00296	53.6838
Chr9:74862446-74866513	9	74862446	74866513	8.27998e-19	5.01005	36.5864
Chr9:87712788-87729776	9	87712788	87729776	4.89755e-07	41.3622	68.2027
Chr9:87731545-87739316	9	87731545	87739316	1.254e-42	4.16555	70.5917
Chr9:87739319-87751784	9	87739319	87751784	2.4277e-05	31.3759	52.37
Chr9:89902612-89910304	9	89902612	89910304	5.36919e-05	15.1844	39.3875
Chr9:91326430-91352162	9	91326430	91352162	2.75641e-05	51.8875	72.8691
Chr9:91352172-91360471	9	91352172	91360471	1.14253e-30	4.6025	50.3507
Chr9:91360472-91364613	9	91360472	91364613	2.31254e-26	0.816994	54.7935
Chr9:91364614-91368851	9	91364614	91368851	3.82453e-32	1.03962	50.1905
Chr9:91368852-91379251	9	91368852	91379251	1.7503e-25	6.03558	48.713
Chr9:91379252-91384072	9	91379252	91384072	1.24222e-11	4.73546	32.0717
Chr9:91384073-91394442	9	91384073	91394442	1.80225e-31	4.5389	54.816
Chr9:91394475-91406051	9	91394475	91406051	2.69266e-27	4.15619	53.4648
Chr9:91406063-91433937	9	91406063	91433937	8.15514e-07	29.0954	52.2623
Chr9:98956090-98958076	9	98956090	98958076	1.1379e-15	1.96825	27.3845
Chr9:98958129-98966616	9	98958129	98966616	1.55861e-10	15.1064	44.4253
Chr9:99869510-99873025	9	99869510	99873025	1.00603e-26	4.26112	43.7882
Chr9:99873072-99877017	9	99873072	99877017	4.00566e-25	1.64178	38.4073
Chr9:108831850-108836068	9	108831850	108836068	1.43904e-08	29.3137	56.4564
Chr9:118469225-118477989	9	118469225	118477989	7.21259e-20	16.8319	60.5483
Chr9:118478048-118480604	9	118478048	118480604	1.30842e-14	3.51102	31.5454
Chr9:118480605-118488036	9	118480605	118488036	9.34152e-07	33.0981	58.0126
Chr9:122568647-122571541	9	122568647	122571541	1.83902e-14	2.52168	26.1748
Chr9:124383731-124423405	9	124383731	124423405	0.000123401	32.9843	55.4704
Chr10:19353383-19360394	10	19353383	19360394	1.52049e-25	5.33647	46.7853
Chr10:22149939-22154365	10	22149939	22154365	2.55168e-36	1.91773	58.0179
Chr10:22154366-22163397	10	22154366	22163397	5.04108e-08	9.44651	33.3674
Chr10:22792158-22816516	10	22792158	22816516	1.71108e-08	36.1018	66.0647
Chr10:22816517-22825910	10	22816517	22825910	7.39629e-27	6.77663	58.6227
Chr10:22825911-22844849	10	22825911	22844849	1.56409e-05	37.0771	57.9152
Chr10:42567092-42578272	10	42567092	42578272	5.40351e-10	16.8899	44.2234
Chr10:42578273-42582616	10	42578273	42582616	1.38348e-33	2.42455	51.7903
Chr10:42582617-42584967	10	42582617	42584967	4.13341e-39	1.52499	49.462
Chr10:42584973-42592115	10	42584973	42592115	3.7229e-19	4.89089	40.5526
Chr10:42621173-42632626	10	42621173	42632626	4.62055e-06	34.7921	59.0203
Chr10:42632627-42637481	10	42632627	42637481	7.23038e-21	2.04883	40.7637
Chr10:43021721-43029227	10	43021721	43029227	8.41986e-05	39.155	63.5212
Chr10:44522149-44529874	10	44522149	44529874	2.02718e-11	16.6667	46.6593
Chr10:50885783-50894915	10	50885783	50894915	9.20608e-07	12.4641	34.0212
Chr10:50894916-50900958	10	50894916	50900958	6.37057e-33	3.17878	59.5969
Chr10:50900959-50908519	10	50900959	50908519	6.87302e-33	6.83917	64.5004
Chr10:52023207-52032770	10	52023207	52032770	4.77175e-08	16.7319	41.0403
Chr10:60681168-60687181	10	60681168	60687181	1.67877e-06	21.1376	43.213
Chr10:64088095-64102412	10	64088095	64102412	8.5298e-05	35.0448	52.7565
Chr10:79710568-79717106	10	79710568	79717106	1.84594e-05	22.6985	45.3021
Chr10:80131330-80136591	10	80131330	80136591	2.03864e-15	35.0939	73.2601
Chr10:80170256-80174170	10	80170256	80174170	7.84197e-07	56.256	82.0195
Chr10:80313343-80317194	10	80313343	80317194	3.17808e-06	43.9539	66.5606
Chr10:80496474-80503987	10	80496474	80503987	2.55873e-12	5.99773	29.5904
Chr10:81362766-81367971	10	81362766	81367971	9.63466e-06	31.2566	51.4464
Chr10:93819119-93833627	10	93819119	93833627	2.54254e-06	41.8883	67.8832
Chr10:103017934-103029385	10	103017934	103029385	1.16422e-18	12.6099	55.0777
Chr10:103029386-103049514	10	103029386	103049514	3.3278e-11	23.0598	55.7653
Chr10:116581808-116592045	10	116581808	116592045	0.000316894	43.5031	60.557
Chr10:122978204-122985764	10	122978204	122985764	8.28073e-06	33.8575	56.7024
Chr11:12026360-12036735	11	12026360	12036735	6.07634e-06	30.6938	56.3394
Chr11:18870659-18876409	11	18870659	18876409	6.23704e-31	5.38169	54.3523
Chr11:21979095-21993479	11	21979095	21993479	2.6848e-05	36.9205	65.9565
Chr11:21993480-21996772	11	21993480	21996772	1.55206e-19	12.4731	64.4792
Chr11:21996786-22000733	11	21996786	22000733	1.24577e-12	30.8176	63.499
Chr11:22003229-22014396	11	22003229	22014396	5.16149e-06	34.4182	60.9042
Chr11:23894657-23920365	11	23894657	23920365	0.000236255	40.0727	62.997
Chr11:26206005-26221528	11	26206005	26221528	0.00200933	49.6945	28.2558
Chr11:33195934-33200601	11	33195934	33200601	3.01667e-25	10.2629	53.0618
Chr11:33200607-33202773	11	33200607	33202773	1.62409e-24	0.996699	39.5249
Chr11:33202774-33204683	11	33202774	33204683	1.71257e-37	0.957743	48.0317
Chr11:44607749-44615072	11	44607749	44615072	9.63773e-09	15.5406	41.0406
Chr11:44615073-44620580	11	44615073	44620580	8.47914e-20	5.15916	40.4199
Chr11:45934493-45944533	11	45934493	45944533	5.62039e-05	54.8011	73.8287
Chr11:54028073-54037545	11	54028073	54037545	0.000293097	32.0357	50.7475
Chr11:57825156-57829668	11	57825156	57829668	1.15339e-05	19.2369	41.4759
Chr11:57835528-57847668	11	57835528	57847668	0.000279255	37.9082	62.1274
Chr11:60352925-60366969	11	60352925	60366969	0.000167051	48.9701	67.0196
Chr11:63922074-63925289	11	63922074	63925289	9.16517e-25	3.03718	35.545
Chr11:68379052-68385444	11	68379052	68385444	3.15233e-07	22.4198	48.2394
Chr11:69399446-69403786	11	69399446	69403786	1.63112e-12	44.8257	75.6712
Chr11:78286620-78301984	11	78286620	78301984	0.00031781	54.5359	70.6476
Chr11:78481709-78490750	11	78481709	78490750	5.59124e-08	43.6793	73.3323
Chr11:83411649-83421044	11	83411649	83421044	0.000177573	38.0555	54.6425
Chr11:83851066-83854199	11	83851066	83854199	1.88125e-37	3.09892	55.9398
Chr11:84519227-84523307	11	84519227	84523307	2.39397e-30	3.40909	53.8946
Chr11:84523308-84526053	11	84523308	84526053	4.86554e-22	2.8655	39.9549
Chr11:84526054-84532999	11	84526054	84532999	9.64445e-11	17.4331	47.8034
Chr11:84956403-84964357	11	84956403	84964357	5.75649e-05	26.2388	45.2701
Chr11:85830696-85833310	11	85830696	85833310	3.90036e-20	2.97194	39.1608
Chr11:85833312-85837889	11	85833312	85837889	3.77384e-21	10.3816	61.4482
Chr11:85837892-85842020	11	85837892	85842020	6.35428e-13	11.0862	47.0527
Chr11:85888294-85894056	11	85888294	85894056	8.10035e-20	7.75651	49.4066
Chr11:95119542-95122909	11	95119542	95122909	2.13925e-08	7.2191	26.7987
Chr11:95143140-95147514	11	95143140	95147514	8.52851e-09	9.99674	34.0812
Chr11:95828385-95833710	11	95828385	95833710	2.62551e-06	18.436	42.4326
Chr11:95908013-95918756	11	95908013	95918756	1.62379e-05	15.6351	42.7712
Chr11:96005640-96007700	11	96005640	96007700	6.39445e-14	1.0746	33.7674
Chr11:96172547-96179763	11	96172547	96179763	8.96171e-35	2.81695	53.2283
Chr11:96179948-96194323	11	96179948	96194323	3.3331e-13	10.6305	40.1671
Chr11:96194325-96202700	11	96194325	96202700	2.42605e-17	5.93771	36.8861
Chr11:96202701-96212675	11	96202701	96212675	2.47444e-09	25.9231	64.6517
Chr11:96253098-96262130	11	96253098	96262130	2.94394e-19	6.59647	42.413
Chr11:96262131-96271138	11	96262131	96271138	1.49459e-24	3.00208	47.7194
Chr11:96271139-96274746	11	96271139	96274746	1.21172e-26	0.934744	29.7441
Chr11:96274747-96282121	11	96274747	96282121	4.70348e-22	4.95663	49.3073
Chr11:96282122-96286303	11	96282122	96286303	1.06339e-36	1.17408	62.2474
Chr11:96286304-96292182	11	96286304	96292182	1.76666e-25	4.3416	52.0892
Chr11:96292292-96299109	11	96292292	96299109	1.61847e-28	1.03892	43.7774
Chr11:96299110-96302673	11	96299110	96302673	3.0694e-30	2.1918	42.0536
Chr11:96302676-96308193	11	96302676	96308193	1.71125e-19	11.465	58.4287
Chr11:96308194-96316855	11	96308194	96316855	2.07405e-27	6.20538	51.1792
Chr11:96316856-96320862	11	96316856	96320862	4.97028e-36	3.28071	51.8851
Chr11:96320865-96332742	11	96320865	96332742	9.31396e-27	4.35635	50.6567
Chr11:96332743-96341472	11	96332743	96341472	6.87365e-17	4.59695	42.6982
Chr11:96341537-96346012	11	96341537	96346012	3.10056e-30	2.43929	51.9312
Chr11:96346014-96353215	11	96346014	96353215	1.82635e-19	7.23887	54.571
Chr11:96353216-96365806	11	96353216	96365806	4.30668e-16	20.6145	63.2963
Chr11:96365807-96375520	11	96365807	96375520	3.01788e-12	14.1676	42.1431
Chr11:97623872-97628951	11	97623872	97628951	1.91319e-06	16.5889	41.7314
Chr11:97789240-97799598	11	97789240	97799598	1.53085e-05	44.8981	24.533
Chr11:98314001-98324444	11	98314001	98324444	9.56091e-11	7.23737	31.7455
Chr11:98324445-98328009	11	98324445	98328009	4.56521e-33	3.19077	51.9228
Chr11:101262327-101269223	11	101262327	101269223	4.94073e-07	24.7651	45.3608
Chr11:102435189-102438409	11	102435189	102438409	1.16442e-11	23.1523	63.4934
Chr11:102438410-102446276	11	102438410	102446276	0.000118283	46.9801	66.11
Chr11:112783524-112789883	11	112783524	112789883	5.92657e-05	23.8721	44.607
Chr11:114789197-114792279	11	114789197	114792279	7.8437e-05	17.3493	37.5634
Chr11:116104635-116109864	11	116104635	116109864	7.23639e-05	22.0531	44.7997
Chr11:116688206-116694870	11	116688206	116694870	0.000574071	35.4491	51.5958
Chr11:119034140-119037657	11	119034140	119037657	3.92914e-10	15.445	41.9908
Chr11:119041579-119046538	11	119041579	119046538	3.39509e-22	3.93842	45.2564
Chr11:119046550-119053058	11	119046550	119053058	1.76569e-13	4.87511	31.0312
Chr11:119086048-119089338	11	119086048	119089338	4.89631e-12	4.21555	28.4388
Chr11:119089366-119092582	11	119089366	119092582	1.97129e-13	4.31904	34.8765
Chr12:8297174-8299597	12	8297174	8299597	3.23843e-15	4.44056	36.4937
Chr12:9323365-9347916	12	9323365	9347916	6.67865e-05	51.6174	70.718
Chr12:9574787-9581274	12	9574787	9581274	2.35916e-22	6.76003	53.4347
Chr12:23605206-23642883	12	23605206	23642883	0.000538516	41.9715	64.8684
Chr12:33950088-33958016	12	33950088	33958016	1.09789e-12	10.5919	40.9657
Chr12:33958017-33964110	12	33958017	33964110	2.35728e-10	6.52062	29.7414
Chr12:33964130-33974644	12	33964130	33974644	1.07988e-15	16.8398	54.0511
Chr12:49373387-49383083	12	49373387	49383083	7.35887e-11	16.4393	47.5315
Chr12:49384938-49391660	12	49384938	49391660	9.35672e-19	6.31981	41.0792
Chr12:49391661-49401657	12	49391661	49401657	1.00591e-10	9.94391	36.0707
Chr12:54713758-54727755	12	54713758	54727755	3.68693e-09	82.5748	36.3689
Chr12:56512743-56523955	12	56512743	56523955	2.90437e-12	23.2393	59.9368
Chr12:56523957-56533182	12	56523957	56533182	6.1228e-17	10.5179	49.1211
Chr12:56533188-56535038	12	56533188	56535038	3.48662e-32	1.70938	39.8711
Chr12:56535055-56541156	12	56535055	56541156	1.49815e-18	4.22816	39.1295
Chr12:56611962-56619500	12	56611962	56619500	1.89818e-14	5.2391	31.2798
Chr12:56677611-56689562	12	56677611	56689562	2.77452e-05	24.473	43.9752
Chr12:56689718-56694007	12	56689718	56694007	1.42743e-19	9.95277	47.545
Chr12:56694116-56697635	12	56694116	56697635	1.12035e-22	1.78247	36.2858
Chr12:56697636-56712754	12	56697636	56712754	1.98942e-06	30.7734	62.5787
Chr12:57529368-57538665	12	57529368	57538665	8.78759e-14	22.4598	57.5201
Chr12:57538666-57543003	12	57538666	57543003	3.1214e-36	2.89608	66.3417
Chr12:57543004-57546005	12	57543004	57546005	3.58157e-22	1.60949	39.9982
Chr12:57546006-57550666	12	57546006	57550666	1.08022e-18	3.73093	37.7556
Chr12:80757980-80759092	12	80757980	80759092	6.56172e-18	1.30189	27.6299
Chr12:84565150-84571635	12	84565150	84571635	2.6093e-06	20.998	48.1677
Chr12:84571636-84583966	12	84571636	84583966	2.97782e-05	39.9305	59.8619
Chr12:99639829-99647234	12	99639829	99647234	3.6645e-08	74.0604	52.9075
Chr12:104472132-104474389	12	104472132	104474389	9.85436e-14	1.48052	26.8933
Chr12:104474397-104482675	12	104474397	104482675	4.08058e-06	31.6789	60.2272
Chr12:108002951-108005725	12	108002951	108005725	1.48954e-09	3.96906	25.382
Chr12:110187003-110192214	12	110187003	110192214	1.57326e-18	4.99787	40.209
Chr12:110279452-110285972	12	110279452	110285972	1.65504e-11	7.18555	33.987
Chr12:118838493-118847129	12	118838493	118847129	5.17876e-23	6.31207	57.29
Chr12:118847130-118849408	12	118847130	118849408	2.84917e-22	0.987179	31.6878
Chr12:118849435-118856581	12	118849435	118856581	3.16144e-13	5.7517	34.1162
Chr13:21813326-21833507	13	21813326	21833507	3.6024e-05	64.9815	42.6978
Chr13:21995464-22006222	13	21995464	22006222	3.54878e-13	11.9467	48.2235
Chr13:22006223-22014730	13	22006223	22014730	9.16964e-09	17.0895	44.8586
Chr13:22014737-22024428	13	22014737	22024428	4.81294e-06	22.9107	51.4085
Chr13:31606955-31618707	13	31606955	31618707	2.12643e-19	17.823	65.1534
Chr13:31618728-31625745	13	31618728	31625745	1.23793e-10	8.50584	35.9633
Chr13:36721671-36728117	13	36721671	36728117	2.68957e-14	8.8842	48.0758
Chr13:36728118-36735128	13	36728118	36735128	2.17727e-24	9.00764	61.4843
Chr13:40703642-40709886	13	40703642	40709886	1.05554e-16	6.43526	38.4566
Chr13:40722811-40729393	13	40722811	40729393	1.74275e-12	6.31645	33.5756
Chr13:40731685-40735429	13	40731685	40735429	2.14406e-32	1.55863	47.9343
Chr13:40735430-40740434	13	40735430	40740434	3.42349e-19	19.1835	61.6674
Chr13:40740435-40749722	13	40740435	40749722	1.33556e-05	19.2019	40.8711
Chr13:48658242-48663051	13	48658242	48663051	1.16535e-25	3.12651	41.8583
Chr13:48663052-48665899	13	48663052	48665899	1.17416e-13	7.7383	44.2734
Chr13:48665902-48672622	13	48665902	48672622	6.8927e-20	4.48006	42.9149
Chr13:53462314-53468200	13	53462314	53468200	3.23445e-20	5.83811	45.7282
Chr13:53468202-53475075	13	53468202	53475075	3.14666e-10	13.1887	41.0524
Chr13:54738120-54746571	13	54738120	54746571	2.61754e-05	49.0576	66.8452
Chr13:56251776-56258607	13	56251776	56258607	9.04181e-15	5.84733	37.786
Chr13:56258608-56265468	13	56258608	56265468	5.23238e-10	15.407	40.604
Chr13:65250155-65259681	13	65250155	65259681	0.000149729	49.2282	72.1872
Chr13:71957027-71960104	13	71957027	71960104	1.57145e-26	7.34896	65.6746
Chr13:71960113-71963639	13	71960113	71963639	3.88548e-20	5.1297	48.4261
Chr13:72630973-72637342	13	72630973	72637342	2.37182e-18	10.9733	55.7079
Chr13:73262698-73267465	13	73262698	73267465	1.30051e-13	10.9117	37.7486
Chr13:73267466-73271980	13	73267466	73271980	3.12519e-13	4.56757	33.1964
Chr13:74633604-74656914	13	74633604	74656914	8.60504e-05	38.1337	53.1643
Chr13:78163912-78179936	13	78163912	78179936	2.17519e-21	11.1046	57.3006
Chr13:78179957-78189608	13	78179957	78189608	2.10378e-20	8.47898	50.2577
Chr13:78189609-78198006	13	78189609	78198006	1.443e-13	18.8649	58.8695
Chr13:83716088-83723605	13	83716088	83723605	4.813e-28	2.79933	53.7224
Chr13:83724171-83730793	13	83724171	83730793	9.16553e-20	4.0041	38.5991
Chr13:83730799-83735853	13	83730799	83735853	2.13613e-15	2.74171	26.1481
Chr13:83735939-83747853	13	83735939	83747853	2.26985e-07	13.1703	37.6461
Chr13:84332550-84347569	13	84332550	84347569	7.588e-08	25.9527	59.97
Chr13:94700723-94707936	13	94700723	94707936	5.24083e-09	14.3317	39.3247
Chr13:94707962-94716250	13	94707962	94716250	4.48639e-12	22.0592	56.9542
Chr13:94866953-94873322	13	94866953	94873322	2.35611e-26	3.18086	41.5916
Chr13:94873323-94877770	13	94873323	94877770	1.254e-42	3.12194	67.0461
Chr13:94877771-94883847	13	94877771	94883847	2.64736e-16	3.48394	31.4453
Chr13:94883857-94890002	13	94883857	94890002	1.26222e-20	9.45116	59.9741
Chr13:98354411-98355646	13	98354411	98355646	4.33298e-21	0.809836	24.297
Chr13:98355659-98362369	13	98355659	98362369	1.097e-20	2.59991	47.1646
Chr13:98362370-98369231	13	98362370	98369231	6.91104e-22	2.07543	46.3142
Chr13:98493032-98503214	13	98493032	98503214	2.56425e-06	28.3129	51.4803
Chr13:98503248-98512622	13	98503248	98512622	1.51066e-05	21.2139	45.559
Chr13:98571888-98578014	13	98571888	98578014	0.000294899	25.2212	44.7426
Chr13:112988041-112993813	13	112988041	112993813	4.2221e-11	5.91729	27.7531
Chr13:113032155-113040391	13	113032155	113040391	2.31742e-05	17.2888	42.4458
Chr13:114455899-114459102	13	114455899	114459102	1.26099e-13	2.03535	24.495
Chr13:116705090-116712205	13	116705090	116712205	2.21426e-05	21.3065	45.6884
Chr13:119476219-119488462	13	119476219	119488462	7.89907e-05	36.7954	60.4726
Chr13:119836434-119859867	13	119836434	119859867	4.15309e-08	28.289	59.5558
Chr13:119965105-119989927	13	119965105	119989927	2.88982e-09	10.6315	44.0842
Chr13:119990465-120026880	13	119990465	120026880	3.85418e-09	5.54998	36.7728
Chr13:120026906-120037823	13	120026906	120037823	7.73452e-25	1.93493	43.7655
Chr13:120037919-120086885	13	120037919	120086885	0.00067526	16.6667	37.5468
Chr13:120087968-120104730	13	120087968	120104730	1.18217e-07	8.74687	35.6367
Chr14:3219044-3333308	14	3219044	3333308	0.000768745	61.9648	44.219
Chr14:3333491-3831935	14	3333491	3831935	0.000814587	56.5135	81.2614
Chr14:12341570-12345520	14	12341570	12345520	9.16517e-25	4.75341	46.6695
Chr14:12345521-12351450	14	12345521	12351450	4.44696e-24	8.61607	52.141
Chr14:30706625-30715607	14	30706625	30715607	2.05324e-06	31.3297	50.2834
Chr14:32591915-32598089	14	32591915	32598089	1.40502e-06	27.2585	55.1757
Chr14:32598124-32604126	14	32598124	32604126	1.52886e-05	23.3177	50.6126
Chr14:39473062-39483481	14	39473062	39483481	3.70078e-06	15.3049	36.4652
Chr14:46387633-46392162	14	46387633	46392162	4.53222e-09	7.06848	29.3869
Chr14:48654994-48663821	14	48654994	48663821	5.02563e-14	18.2952	52.4822
Chr14:48663822-48668059	14	48663822	48668059	3e-43	1.76966	61.1054
Chr14:48668061-48674296	14	48668061	48674296	3.64824e-23	6.56236	49.4354
Chr14:57330590-57345253	14	57330590	57345253	3.98968e-06	72.8214	46.2294
Chr14:61682746-61686621	14	61682746	61686621	1.3327e-08	14.387	39.5954
Chr14:61686646-61693803	14	61686646	61693803	1.19287e-18	17.0961	61.5529
Chr14:63232782-63241510	14	63232782	63241510	7.91665e-20	22.2384	64.3798
Chr14:63241511-63246505	14	63241511	63246505	6.71408e-21	4.24911	43.5618
Chr14:63246523-63254568	14	63246523	63254568	9.85922e-39	2.70884	59.7843
Chr14:63263151-63269993	14	63263151	63269993	1.43451e-40	1.58534	59.886
Chr14:63940122-63944022	14	63940122	63944022	2.30074e-08	9.45676	32.5321
Chr14:66635613-66642141	14	66635613	66642141	9.6183e-10	16.3413	42.5949
Chr14:67230178-67234231	14	67230178	67234231	3.6501e-23	8.4763	50.3314
Chr14:67234232-67237177	14	67234232	67237177	1.6387e-28	1.68293	37.6498
Chr14:69158626-69173717	14	69158626	69173717	6.75837e-05	38.5841	61.6034
Chr14:69173718-69181795	14	69173718	69181795	1.17194e-07	17.8832	40.9723
Chr14:70077620-70079676	14	70077620	70079676	7.21259e-20	2.9286	35.8226
Chr14:70079687-70092082	14	70079687	70092082	1.76711e-06	42.5046	66.3417
Chr14:84446308-84448616	14	84446308	84448616	2.10093e-17	3.03749	25.9079
Chr14:104441288-104459580	14	104441288	104459580	2.27649e-09	36.7094	73.8012
Chr14:104459581-104466089	14	104459581	104466089	4.19602e-26	7.83772	58.4887
Chr14:104466092-104467580	14	104466092	104467580	7.69701e-14	0.387597	19.5863
Chr14:104472224-104480722	14	104472224	104480722	1.25887e-11	29.0434	59.445
Chr14:118137411-118148310	14	118137411	118148310	0.000299917	58.9181	75.9175
Chr14:118227039-118234610	14	118227039	118234610	9.3861e-37	5.79331	65.502
Chr14:118234620-118235770	14	118234620	118235770	2.52473e-23	0.572091	29.3611
Chr14:118434697-118442484	14	118434697	118442484	3.90805e-06	24.3927	48.2324
Chr14:122458942-122464364	14	122458942	122464364	0.000316894	21.0356	42.9916
Chr14:122464368-122468700	14	122464368	122468700	1.81194e-15	5.90788	36.2405
Chr14:122468722-122474836	14	122468722	122474836	2.02389e-35	3.7796	65.6374
Chr14:122476132-122480764	14	122476132	122480764	4.16654e-34	2.07952	58.4991
Chr14:122480765-122490278	14	122480765	122490278	9.37561e-34	5.43698	60.4367
Chr15:25364176-25369215	15	25364176	25369215	6.76929e-10	37.1834	75.4201
Chr15:35286074-35295247	15	35286074	35295247	1.69524e-08	14.9745	42.3046
Chr15:35295248-35299790	15	35295248	35299790	2.17353e-27	4.13427	49.9178
Chr15:35299791-35310648	15	35299791	35310648	4.57611e-21	19.8918	65.6975
Chr15:72806853-72813504	15	72806853	72813504	0.000214553	42.1456	65.4732
Chr15:74517135-74519433	15	74517135	74519433	3.27952e-23	1.12565	28.476
Chr15:75741811-75747144	15	75741811	75747144	4.57594e-10	21.1707	55.4418
Chr15:76002719-76006351	15	76002719	76006351	9.81493e-22	21.4199	63.9301
Chr15:76517737-76519688	15	76517737	76519688	2.05742e-14	2.23861	26.2935
Chr15:76900807-76906655	15	76900807	76906655	7.36286e-08	19.6569	42.9683
Chr15:86192651-86202778	15	86192651	86202778	2.71329e-05	70.9574	61.1381
Chr15:98780629-98790399	15	98780629	98790399	2.96379e-06	22.774	42.3683
Chr15:98790400-98793075	15	98790400	98793075	2.90891e-18	1.84651	22.9982
Chr15:98894190-98898085	15	98894190	98898085	1.45022e-08	8.46676	30.9245
Chr15:101052600-101053680	15	101052600	101053680	1.2151e-26	9.66802	62.4857
Chr15:101053681-101057964	15	101053681	101057964	5.75051e-07	37.5775	62.7968
Chr15:102910187-102920999	15	102910187	102920999	1.9534e-23	1.08886	41.8026
Chr15:102921004-102927403	15	102921004	102927403	1.99821e-17	4.28086	42.8954
Chr15:102927404-102936304	15	102927404	102936304	2.12932e-26	7.16213	54.3814
Chr15:102936382-102940777	15	102936382	102940777	1.14253e-30	3.34624	46.4399
Chr15:102940778-102950513	15	102940778	102950513	5.62001e-31	2.97028	46.0518
Chr15:102950514-102956022	15	102950514	102956022	6.87302e-33	2.60579	46.9731
Chr15:102956023-102964924	15	102956023	102964924	4.36938e-34	1.98878	50.9055
Chr15:102964925-102971881	15	102964925	102971881	1.25771e-22	7.97899	56.9453
Chr15:102971933-102977685	15	102971933	102977685	3.75669e-28	2.55934	47.5554
Chr15:102977686-102984215	15	102977686	102984215	1.14253e-30	2.19258	48.0645
Chr15:102984216-102992453	15	102984216	102992453	6.63831e-21	4.8467	40.1669
Chr15:102992515-103000641	15	102992515	103000641	1.61102e-27	2.8612	48.1302
Chr15:103000649-103010755	15	103000649	103010755	2.90763e-26	8.06928	55.4163
Chr15:103010760-103015118	15	103010760	103015118	9.60331e-22	4.75308	39.8443
Chr15:103015119-103027654	15	103015119	103027654	7.84404e-12	17.1493	49.0863
Chr15:103027658-103038784	15	103027658	103038784	1.05164e-16	5.42946	39.1477
Chr16:17277121-17284637	16	17277121	17284637	0.000135158	44.7906	67.5051
Chr16:18582471-18586518	16	18582471	18586518	8.27187e-05	29.5812	53.9573
Chr16:18586519-18588727	16	18586519	18588727	1.83586e-13	2.5708	22.0757
Chr16:20672945-20680168	16	20672945	20680168	0.000167246	34.4138	55.616
Chr16:30065127-30068673	16	30065127	30068673	7.92601e-13	4.4287	24.1781
Chr16:37539501-37555484	16	37539501	37555484	7.33324e-05	52.9843	72.1378
Chr16:91220392-91225035	16	91220392	91225035	1.6506e-23	0.94814	31.4937
Chr16:91225036-91227162	16	91225036	91227162	2.00311e-28	0.155763	41.4512
Chr16:91227163-91232811	16	91227163	91232811	8.38444e-25	3.98466	44.6111
Chr16:94078865-94084310	16	94078865	94084310	1.5716e-28	5.74975	54.0768
Chr16:94084313-94086076	16	94084313	94086076	2.84115e-29	0	29.8646
Chr16:94086077-94093668	16	94086077	94093668	2.28466e-18	11.9763	57.7045
Chr16:94093669-94101200	16	94093669	94101200	4.65942e-31	12.0195	66.9952
Chr17:8428609-8434136	17	8428609	8434136	3.35006e-10	6.97198	30.2041
Chr17:26839316-26843400	17	26839316	26843400	3.77384e-21	4.08178	37.9392
Chr17:26843410-26850199	17	26843410	26850199	4.8978e-36	1.42854	49.3499
Chr17:33273926-33307072	17	33273926	33307072	3.00924e-06	90.7415	72.5247
Chr17:34670109-34672298	17	34670109	34672298	3.74742e-08	13.8357	36.6153
Chr17:35965061-35974490	17	35965061	35974490	0.00030083	35.7697	57.3145
Chr17:36154862-36167647	17	36154862	36167647	6.14541e-07	9.14303	31.1006
Chr17:44736634-44748826	17	44736634	44748826	8.54241e-05	39.9142	62.2075
Chr17:45545059-45548535	17	45545059	45548535	8.46148e-11	31.9038	67.8949
Chr17:48095900-48099349	17	48095900	48099349	4.94667e-10	6.77366	27.0691
Chr17:56120787-56125990	17	56120787	56125990	1.30624e-09	42.3232	71.1468
Chr17:56510403-56512467	17	56510403	56512467	1.44296e-10	18.1103	44.7531
Chr17:78200971-78212513	17	78200971	78212513	2.21426e-05	27.422	51.1767
Chr17:83627287-83631606	17	83627287	83631606	1.74784e-10	9.87975	36.1895
Chr17:84096890-84106722	17	84096890	84106722	0.000997157	72.7563	57.874
Chr17:84499160-84511953	17	84499160	84511953	0.000383939	64.1089	45.8835
Chr17:85681140-85687084	17	85681140	85687084	6.34391e-06	17.5483	38.3374
Chr17:93190785-93203015	17	93190785	93203015	1.3626e-08	10.6582	34.9808
Chr18:11037491-11050544	18	11037491	11050544	1.70509e-12	24.4849	70.1143
Chr18:11050551-11054159	18	11050551	11054159	2.73781e-32	0.732955	48.4816
Chr18:11054160-11058711	18	11054160	11058711	5.6193e-12	4.52038	28.6182
Chr18:11058713-11074977	18	11058713	11074977	5.52687e-05	54.2925	75.2694
Chr18:34608609-34624755	18	34608609	34624755	0.000121258	45.6843	63.3948
Chr18:35651988-35654295	18	35651988	35654295	3.77673e-17	6.83143	36.9138
Chr18:36759977-36766244	18	36759977	36766244	0.000146413	41.6816	66.2637
Chr18:37747048-37751929	18	37747048	37751929	1.55789e-06	35.2064	61.5482
Chr18:37762649-37766982	18	37762649	37766982	1.09891e-06	41.3242	67.7607
Chr18:37766983-37780993	18	37766983	37780993	0.000167246	46.3315	70.82
Chr18:42395614-42401270	18	42395614	42401270	5.20184e-29	3.2739	50.4253
Chr18:46199143-46212168	18	46199143	46212168	8.61479e-06	31.1574	51.0794
Chr18:53460503-53464210	18	53460503	53464210	1.21633e-22	2.35768	35.282
Chr18:53464222-53467965	18	53464222	53467965	3.57509e-18	1.96858	35.8088
Chr18:53467966-53475443	18	53467966	53475443	1.0109e-16	13.3845	50.1388
Chr18:64324472-64333975	18	64324472	64333975	2.64847e-11	18.7938	55.625
Chr18:64333995-64340595	18	64333995	64340595	1.81237e-19	1.38943	31.1234
Chr18:64340596-64343827	18	64340596	64343827	1.23544e-17	4.08458	31.99
Chr18:64343828-64351377	18	64343828	64351377	4.13078e-20	18.5832	61.3288
Chr18:66458283-66463554	18	66458283	66463554	2.39514e-10	10.0641	33.4467
Chr18:76844801-76853967	18	76844801	76853967	4.01026e-09	6.29327	28.6609
Chr18:76854040-76859067	18	76854040	76859067	6.13274e-31	4.12006	46.2184
Chr18:76859069-76860847	18	76859069	76860847	2.75848e-15	0.731132	21.0734
Chr18:80975774-80985791	18	80975774	80985791	6.09938e-24	11.3845	62.6243
Chr18:80987097-80990235	18	80987097	80990235	3.61666e-16	0.993731	26.1889
Chr19:5306876-5312516	19	5306876	5312516	7.79926e-08	46.0157	79.9569
Chr19:7422053-7425635	19	7422053	7425635	1.24089e-20	11.7696	57.3726
Chr19:10935376-10944638	19	10935376	10944638	0.000731593	36.7284	54.4318
Chr19:16860785-16872414	19	16860785	16872414	3.16414e-13	26.4714	64.3466
Chr19:16872446-16874501	19	16872446	16874501	1.59482e-19	2.92884	33.5017
Chr19:16874510-16881714	19	16874510	16881714	4.51358e-18	13.5106	52.6027
Chr19:23888813-23893421	19	23888813	23893421	9.61075e-06	33.963	55.7823
Chr19:24896924-24900109	19	24896924	24900109	2.43722e-20	1.81197	37.7865
Chr19:25596963-25605971	19	25596963	25605971	1.04836e-19	14.2885	58.8161
Chr19:25605972-25610449	19	25605972	25610449	1.76234e-37	1.79928	56.7373
Chr19:25610509-25614264	19	25610509	25614264	9.89964e-20	0.63351	31.523
Chr19:25614265-25624028	19	25614265	25624028	5.71854e-08	28.2985	56.4639
Chr19:25665502-25672808	19	25665502	25672808	1.79452e-17	5.35031	40.7012
Chr19:25672809-25678338	19	25672809	25678338	1.80151e-09	12.331	38.1997
Chr19:30166617-30175366	19	30166617	30175366	3.71778e-06	47.9315	68.902
Chr19:37435315-37441598	19	37435315	37441598	1.49705e-05	35.4825	63.886
Chr19:40894833-40919278	19	40894833	40919278	3.99662e-05	50.3783	76.347
Chr19:43384461-43394120	19	43384461	43394120	1.8868e-12	12.5194	42.6541
Chr19:43599901-43606833	19	43599901	43606833	6.34592e-32	2.39598	49.9309
Chr19:43606834-43612261	19	43606834	43612261	8.04211e-31	6.25811	56.1945
Chr19:43612266-43614905	19	43612266	43614905	1.77719e-26	2.75283	50.4935
Chr19:43614910-43620339	19	43614910	43620339	1.81067e-20	2.87628	35.7194
Chr19:44740155-44746792	19	44740155	44746792	5.0415e-19	6.0773	47.2823
Chr19:44746793-44753493	19	44746793	44753493	2.73847e-31	3.70244	48.3654
Chr19:44753494-44757131	19	44753494	44757131	7.89628e-14	1.80307	23.9153
Chr19:44757138-44760796	19	44757138	44760796	1.46736e-33	0.419255	48.8183
Chr19:45145880-45152040	19	45145880	45152040	5.63692e-16	5.61104	40.9757
Chr19:45152041-45156225	19	45152041	45156225	5.88393e-28	3.91519	47.6693
Chr19:45156240-45165300	19	45156240	45165300	2.92712e-14	9.34796	39.1641
Chr19:45221449-45227043	19	45221449	45227043	2.09179e-19	3.5653	39.798
Chr19:45227100-45231818	19	45227100	45231818	1.8587e-23	5.09052	48.016
Chr19:45231825-45234954	19	45231825	45234954	4.6656e-39	2.71016	60.6362
Chr19:45234955-45236875	19	45234955	45236875	1.30634e-17	1.40959	28.2743
Chr19:45236887-45248766	19	45236887	45248766	1.95379e-06	27.252	53.4155
Chr19:56722599-56724411	19	56722599	56724411	3.69651e-15	1.07323	22.509
Chr19:59167274-59170480	19	59167274	59170480	3.94269e-10	8.09295	32.9698
Chr19:59185170-59196512	19	59185170	59196512	1.32789e-05	30.1126	56.9532
Chr19:59451160-59458061	19	59451160	59458061	2.36695e-16	7.39786	40.0121
Chr19:59458062-59460244	19	59458062	59460244	1.98671e-16	0.90502	25.2467
Chr19:59460251-59467207	19	59460251	59467207	1.21654e-28	11.1518	68.6337
ChrX:6008310-6047616	X	6008310	6047616	0.000177964	85.2535	66.6399
ChrX:6047622-6071742	X	6047622	6071742	5.5267e-06	61.498	33.5666
ChrX:9265782-9279221	X	9265782	9279221	0.00501243	26.6336	47.5978
ChrX:11619957-11637767	X	11619957	11637767	0.0014352	60.5502	40.3589
ChrX:13484047-13491066	X	13484047	13491066	2.35826e-07	49.6442	80.8858
ChrX:19229506-19267497	X	19229506	19267497	0.00181756	34.9444	57.8815
ChrX:57904232-57921454	X	57904232	57921454	2.58673e-08	23.9832	61.137
ChrX:58014120-58020076	X	58014120	58020076	4.45656e-15	4.26768	40.6566
ChrX:58031106-58037792	X	58031106	58037792	7.93311e-13	9.3354	50.3415
ChrX:60888602-60892623	X	60888602	60892623	9.83139e-11	3.38294	28.4758
ChrX:60895192-60915230	X	60895192	60915230	0.00017607	30.0997	53.0489
ChrX:71644785-71664271	X	71644785	71664271	0.000167246	26.4902	47.02
ChrX:93281513-93288677	X	93281513	93288677	3.14086e-22	1.25561	36.5664
ChrX:93288681-93294792	X	93288681	93294792	4.10955e-12	3.35932	37.9766
ChrX:93294794-93300190	X	93294794	93300190	2.58176e-14	2.37575	34.4144
ChrX:95664931-95712276	X	95664931	95712276	0.000224137	45.3382	69.4961
ChrX:99398704-99420093	X	99398704	99420093	0.000276027	66.9906	42.2898
ChrX:102972863-103013562	X	102972863	103013562	0.00424956	78.2091	54.7697
ChrX:103013580-103047454	X	103013580	103047454	2.54743e-05	75.2719	50.1189
ChrX:103047749-103074384	X	103047749	103074384	5.34873e-05	75.0992	40.5846
ChrX:103356460-103380999	X	103356460	103380999	0.00264947	41.082	60.2781
ChrX:103489803-103507562	X	103489803	103507562	0.000226512	60.7528	81.0126
ChrX:104413422-104454836	X	104413422	104454836	0.000343839	58.1181	37.4674
ChrX:107653518-107705932	X	107653518	107705932	0.000971134	47.3378	67.9435
ChrX:107812762-107862257	X	107812762	107862257	0.00211948	37.3506	57.1172
ChrX:135004231-135035702	X	135004231	135035702	0.00144744	52.6944	72.6998
ChrX:135106809-135191506	X	135106809	135191506	0.000289551	42.0873	72.0042
ChrX:136047595-136072484	X	136047595	136072484	0.0007437	63.136	37.1928
ChrX:136214960-136241065	X	136214960	136241065	1.18891e-05	70.1087	49.2525
ChrX:137047565-137067991	X	137047565	137067991	0.000728347	52.3554	29.9847
ChrX:137096473-137112505	X	137096473	137112505	8.77471e-26	2.62489	55.6381
ChrX:137112513-137120067	X	137112513	137120067	1.53886e-10	1.72456	33.6247
ChrX:137120068-137131629	X	137120068	137131629	5.50103e-11	13.1064	52.5821
ChrX:153498969-153531302	X	153498969	153531302	0.0016927	42.8411	61.0181
ChrX:155334878-155357623	X	155334878	155357623	0.000577947	60.6798	41.9033
