# Supplementary material for: A DNMT3A PWWP mutation leads to methylation of bivalent chromatin and growth retardation in mice
Source: Nat Commun. 2019 Apr 23;10:1884. doi: 10.1038/s41467-019-09713-w (PMC6478690; doi:10.1038/s41467-019-09713-w)
Supplement: Supplementary file 12 — Supplementary Data 8 [file 41467_2019_9713_MOESM12_ESM.xlsx]

## Sheet: liv_wt_vs_mut_allDMRs_300CpG
Supplementary Data 8. Domains showing differential methylation between Dnmt3a+/+ and Dnmt3aΔ/D329A in adult mice liver.
Probe	Chromosome	Start	End	FDR	Dnmt3a+/+	Dnmt3aΔ/D329A
Chr1:13122448-13127685	1	13122448	13127685	2.59534e-17	18.8894	42.8938
Chr1:20815888-20824550	1	20815888	20824550	6.43291e-08	62.5345	46.2192
Chr1:78191626-78196796	1	78191626	78196796	1.12781e-28	5.14916	28.2188
Chr1:78196797-78201800	1	78196797	78201800	9.51527e-24	4.21604	24.389
Chr1:78210343-78216979	1	78210343	78216979	6.02812e-18	6.67171	28.5787
Chr1:89932063-89937355	1	89932063	89937355	5.64588e-13	12.4861	34.2346
Chr1:91540678-91553803	1	91540678	91553803	4.99239e-11	54.2519	40.859
Chr1:138839640-138843661	1	138839640	138843661	4.42666e-26	5.33327	28.7733
Chr1:155050083-155061421	1	155050083	155061421	7.08322e-12	81.8179	61.2276
Chr1:155072313-155083314	1	155072313	155083314	1.09355e-08	72.447	54.556
Chr1:172298665-172309486	1	172298665	172309486	4.0225e-10	74.905	53.7157
Chr2:18031975-18040659	2	18031975	18040659	9.14205e-16	69.5123	38.9261
Chr2:25576209-25578264	2	25576209	25578264	3.17228e-18	19.5581	43.22
Chr2:25578265-25580032	2	25578265	25580032	3.44676e-34	9.2316	39.5138
Chr2:31634855-31637108	2	31634855	31637108	1.78719e-28	3.69827	28.5533
Chr2:31637109-31640386	2	31637109	31640386	9.28449e-30	5.41864	30.1658
Chr2:36102184-36105042	2	36102184	36105042	3.01791e-16	9.09306	30.5138
Chr2:37762349-37771817	2	37762349	37771817	7.24094e-11	70.5837	51.0188
Chr2:38352247-38356779	2	38352247	38356779	9.66466e-19	7.86929	27.8675
Chr2:61805299-61811751	2	61805299	61811751	5.27675e-23	8.5454	31.9097
Chr2:70561053-70563621	2	70561053	70563621	9.65941e-34	2.16993	26.478
Chr2:71530452-71535273	2	71530452	71535273	1.21374e-32	5.74446	34.8804
Chr2:71535276-71541273	2	71535276	71541273	4.40497e-27	5.68461	31.1764
Chr2:71541281-71544623	2	71541281	71544623	1.18412e-35	4.72956	35.2326
Chr2:71740682-71751566	2	71740682	71751566	1.74109e-10	78.9919	60.9879
Chr2:73269517-73272951	2	73269517	73272951	2.5813e-30	3.14578	25.992
Chr2:73274226-73277938	2	73274226	73277938	1.24163e-27	4.72601	23.7658
Chr2:74645785-74655263	2	74645785	74655263	7.98711e-11	15.8351	37.4837
Chr2:74657592-74660441	2	74657592	74660441	5.70429e-29	5.52787	32.1526
Chr2:74660445-74667984	2	74660445	74667984	1.23355e-19	10.9121	35.2753
Chr2:74672722-74676473	2	74672722	74676473	1.54055e-20	7.69752	28.0771
Chr2:74676507-74682142	2	74676507	74682142	6.63618e-25	5.70687	26.5619
Chr2:74682145-74683770	2	74682145	74683770	7.00348e-28	4.1028	29.9016
Chr2:74683771-74690207	2	74683771	74690207	1.12781e-28	5.101	28.4138
Chr2:74698404-74702626	2	74698404	74702626	1.01408e-16	9.32782	29.1237
Chr2:74737204-74746442	2	74737204	74746442	2.5558e-18	9.89928	31.5006
Chr2:105124931-105127472	2	105124931	105127472	6.95953e-27	4.06762	23.7573
Chr2:105681383-105686830	2	105681383	105686830	1.55854e-28	4.40161	30.0108
Chr2:147083299-147084849	2	147083299	147084849	1.40372e-27	3.94032	27.725
Chr2:158611352-158614623	2	158611352	158614623	2.43235e-22	6.30081	27.3795
Chr2:164165372-164168749	2	164165372	164168749	2.20832e-12	21.3451	43.7963
Chr2:165895068-165904145	2	165895068	165904145	2.36771e-11	64.0108	40.2716
Chr2:165904205-165915255	2	165904205	165915255	2.57197e-08	71.7275	54.2016
Chr2:167749263-167758894	2	167749263	167758894	2.8638e-10	73.0316	54.3412
Chr2:172545913-172549446	2	172545913	172549446	3.90901e-19	7.41031	26.8409
Chr2:172549459-172551180	2	172549459	172551180	2.3226e-27	3.55714	25.2413
Chr3:30509781-30514990	3	30509781	30514990	1.07778e-14	10.3378	33.1788
Chr3:31086648-31094441	3	31086648	31094441	1.64374e-07	51.4559	31.4362
Chr3:34640944-34647927	3	34640944	34647927	5.48778e-19	8.56867	30.2523
Chr3:34650483-34653646	3	34650483	34653646	3.60596e-24	3.66758	24.8486
Chr3:34661807-34664706	3	34661807	34664706	9.23792e-31	3.40623	22.3525
Chr3:52042084-52051914	3	52042084	52051914	6.52366e-09	56.1192	39.6946
Chr3:107595991-107600576	3	107595991	107600576	1.23873e-18	15.7952	38.9467
Chr3:127626611-127632559	3	127626611	127632559	1.95069e-26	6.30684	30.5665
Chr3:129216101-129220376	3	129216101	129220376	8.30145e-24	6.8392	29.7983
Chr3:131106258-131110368	3	131106258	131110368	5.21195e-31	2.72007	24.6352
Chr3:145961875-145971333	3	145961875	145971333	1.90753e-08	53.3435	34.3759
Chr3:154328198-154330359	3	154328198	154330359	9.83798e-25	4.10188	26.5262
Chr4:21682774-21688520	4	21682774	21688520	2.50581e-24	3.41582	25.5123
Chr4:22489669-22494946	4	22489669	22494946	2.23114e-21	4.30986	25.973
Chr4:44711799-44714915	4	44711799	44714915	1.94687e-29	4.73035	26.6435
Chr4:46343396-46344704	4	46343396	46344704	3.66962e-29	6.28347	32.6563
Chr4:46344706-46347371	4	46344706	46347371	8.24074e-24	7.21046	32.4481
Chr4:89274154-89282050	4	89274154	89282050	1.02371e-25	3.83213	27.8634
Chr4:99653955-99656813	4	99653955	99656813	3.05899e-25	5.57628	30.1843
Chr4:99658007-99663098	4	99658007	99663098	4.33056e-18	7.85246	29.431
Chr4:106852148-106862467	4	106852148	106862467	3.64224e-10	72.9634	52.4023
Chr4:109972984-109977525	4	109972984	109977525	1.85253e-21	7.3076	29.8187
Chr4:114901433-114907218	4	114901433	114907218	3.07249e-24	15.198	46.7095
Chr4:115937459-115940493	4	115937459	115940493	2.5783e-18	6.05718	28.3086
Chr4:124658211-124659751	4	124658211	124659751	9.526e-42	3.9257	33.6231
Chr4:129785799-129798286	4	129785799	129798286	5.6255e-12	82.7955	59.2989
Chr4:132947268-132959590	4	132947268	132959590	1.23717e-09	74.5471	52.9843
Chr4:135154329-135162023	4	135154329	135162023	1.13901e-13	22.2316	42.8947
Chr4:137336665-137357397	4	137336665	137357397	7.32466e-08	55.0609	33.7587
Chr4:139829542-139832848	4	139829542	139832848	1.12472e-25	2.88748	22.9664
Chr4:141268154-141275663	4	141268154	141275663	5.2009e-10	65.9743	47.0247
Chr4:141930300-141940623	4	141930300	141940623	5.42724e-13	84.5942	66.3231
Chr5:29471433-29476663	5	29471433	29476663	4.3297e-25	4.28516	26.4089
Chr5:33434079-33438054	5	33434079	33438054	5.72691e-19	10.347	30.7162
Chr5:33697436-33709342	5	33697436	33709342	2.00457e-09	71.0487	49.9476
Chr5:37826979-37831881	5	37826979	37831881	3.41525e-24	7.00526	29.8199
Chr5:67096356-67100251	5	67096356	67100251	1.51447e-34	3.96007	32.9317
Chr5:75075553-75082251	5	75075553	75082251	8.87316e-23	6.47227	29.3213
Chr5:101659778-101663974	5	101659778	101663974	8.40331e-24	5.92685	28.2137
Chr5:101665726-101676239	5	101665726	101676239	3.05099e-13	13.4758	31.9647
Chr5:106448583-106455305	5	106448583	106455305	1.20955e-21	5.42322	25.9156
Chr5:106458456-106460830	5	106458456	106460830	9.28449e-30	2.26867	23.1262
Chr5:106460856-106466404	5	106460856	106466404	5.36647e-25	5.2745	27.1517
Chr5:119831864-119837493	5	119831864	119837493	4.7636e-29	6.62074	33.1983
Chr5:124043881-124054532	5	124043881	124054532	2.12667e-13	83.9034	61.5387
Chr5:139539347-139543625	5	139539347	139543625	1.05437e-29	5.53476	37.0181
Chr5:139548628-139553090	5	139548628	139553090	2.37807e-16	7.1024	25.9252
Chr5:143253445-143254428	5	143253445	143254428	3.35232e-15	24.4787	57.54
Chr6:6855546-6862113	6	6855546	6862113	1.35291e-22	6.5717	25.651
Chr6:6865494-6875637	6	6865494	6875637	4.95305e-21	5.77385	29.9907
Chr6:6875769-6881074	6	6875769	6881074	6.43709e-25	4.65719	28.443
Chr6:52212565-52217270	6	52212565	52217270	5.20382e-32	9.39215	38.3554
Chr6:52217271-52221454	6	52217271	52221454	2.16986e-12	19.5752	42.1571
Chr6:52225760-52229690	6	52225760	52229690	2.75615e-29	7.91143	36.4897
Chr6:52229710-52233770	6	52229710	52233770	6.33825e-29	5.95097	30.916
Chr6:52233771-52236184	6	52233771	52236184	1.53239e-36	5.80347	33.7638
Chr6:52236241-52243934	6	52236241	52243934	1.02371e-25	10.8713	37.2781
Chr6:52243953-52246503	6	52243953	52246503	7.37337e-28	6.51782	33.8088
Chr6:52246517-52253056	6	52246517	52253056	7.8759e-25	7.35927	29.2127
Chr6:52253076-52259666	6	52253076	52259666	9.28449e-30	7.01892	32.8472
Chr6:52261044-52269666	6	52261044	52269666	4.65468e-25	7.05443	31.8984
Chr6:52313469-52316766	6	52313469	52316766	2.87637e-26	4.50281	27.7235
Chr6:83702581-83711162	6	83702581	83711162	3.14518e-19	7.01823	28.2027
Chr6:83715116-83726249	6	83715116	83726249	1.85849e-10	27.1868	46.4017
Chr6:120186283-120195231	6	120186283	120195231	2.58578e-12	61.7506	36.8787
Chr7:16885426-16886306	7	16885426	16886306	9.19382e-17	29.4291	61.3237
Chr7:49635573-49639623	7	49635573	49639623	2.92101e-19	6.73525	27.1212
Chr7:73574495-73587034	7	73574495	73587034	3.13376e-11	65.6031	39.2235
Chr7:107198637-107209961	7	107198637	107209961	2.5709e-14	41.0156	66.2915
Chr7:107209962-107215229	7	107209962	107215229	4.07968e-10	32.4527	51.8233
Chr7:128006405-128014789	7	128006405	128014789	1.17016e-07	72.6884	57.5391
Chr7:131554778-131557835	7	131554778	131557835	1.01577e-30	5.30814	27.3086
Chr7:137307074-137310290	7	137307074	137310290	5.7309e-21	7.78141	29.1545
Chr7:137314929-137318342	7	137314929	137318342	1.36604e-29	8.13621	35.6196
Chr7:137318343-137321796	7	137318343	137321796	3.27618e-25	5.00296	24.0774
Chr7:137321798-137327367	7	137321798	137327367	7.09127e-20	11.3928	34.3458
Chr7:142553344-142566612	7	142553344	142566612	1.85051e-10	76.7697	53.6788
Chr8:12385131-12387083	8	12385131	12387083	7.18165e-26	4.22153	25.2163
Chr8:12387084-12392281	8	12387084	12392281	2.75615e-29	6.31887	33.133
Chr8:12397495-12401816	8	12397495	12401816	2.28731e-30	4.4036	29.5152
Chr8:69880873-69882079	8	69880873	69882079	1.03831e-20	17.584	48.6469
Chr8:69882080-69883330	8	69882080	69883330	1.24252e-32	10.3023	45.1815
Chr8:71372526-71378428	8	71372526	71378428	1.08897e-13	50.9095	73.1549
Chr8:71685231-71689300	8	71685231	71689300	6.8302e-11	27.8643	49.4004
Chr8:71689301-71693491	8	71689301	71693491	2.29631e-11	25.5323	47.5745
Chr8:84736120-84743642	8	84736120	84743642	2.43539e-11	64.5637	43.9665
Chr8:87829417-87837271	8	87829417	87837271	1.10798e-08	65.5681	44.6588
Chr8:92358972-92361767	8	92358972	92361767	4.46166e-34	4.75603	29.1393
Chr8:92361776-92365685	8	92361776	92365685	3.74043e-22	9.17039	31.3182
Chr8:119786022-119797717	8	119786022	119797717	4.71325e-11	80.2616	55.2192
Chr8:120418919-120429112	8	120418919	120429112	1.17916e-17	85.2688	63.1074
Chr8:120439298-120447835	8	120439298	120447835	1.01937e-08	71.2999	52.253
Chr8:120497802-120506307	8	120497802	120506307	2.27836e-13	53.1988	29.0959
Chr8:121077805-121082771	8	121077805	121082771	2.94096e-20	8.6507	29.185
Chr8:121116491-121117739	8	121116491	121117739	2.25206e-28	3.21388	24.4308
Chr8:121372656-121381791	8	121372656	121381791	3.121e-09	67.0472	50.2542
Chr9:35410739-35421541	9	35410739	35421541	4.08013e-08	50.8415	37.8962
Chr9:55542258-55545015	9	55542258	55545015	8.24074e-24	6.51009	28.2511
Chr9:55545016-55549277	9	55545016	55549277	3.47347e-27	10.2749	37.5932
Chr9:63143796-63145637	9	63143796	63145637	1.72351e-35	3.94515	26.8899
Chr9:63541588-63557184	9	63541588	63557184	1.7024e-10	78.8007	61.3072
Chr9:63778417-63791548	9	63778417	63791548	1.68691e-12	76.7434	52.2325
Chr9:64075119-64085696	9	64075119	64085696	4.53967e-08	61.7714	41.9185
Chr9:69760277-69764401	9	69760277	69764401	1.17266e-29	2.13066	24.1155
Chr9:69764436-69769349	9	69764436	69769349	5.62226e-27	4.98287	31.2975
Chr9:106247004-106253122	9	106247004	106253122	1.01075e-08	45.5228	35.9279
Chr10:8886167-8898756	10	8886167	8898756	9.18726e-08	66.1879	51.4306
Chr10:22150420-22154494	10	22150420	22154494	3.94622e-28	4.19301	25.8319
Chr10:42580575-42583807	10	42580575	42583807	1.06141e-27	4.0614	25.9735
Chr10:42583812-42589640	10	42583812	42589640	3.10738e-20	7.67551	29.7809
Chr10:50896512-50902932	10	50896512	50902932	2.50581e-24	7.96432	35.4615
Chr10:60261156-60273023	10	60261156	60273023	6.73485e-10	73.5877	51.7001
Chr10:80484048-80491927	10	80484048	80491927	5.79491e-11	15.1145	33.7042
Chr10:80834749-80838227	10	80834749	80838227	8.45195e-12	43.4212	67.8353
Chr10:126970058-126978606	10	126970058	126978606	1.13648e-09	59.3605	38.091
Chr11:19979519-19989899	11	19979519	19989899	1.2696e-08	68.0203	49.6747
Chr11:21993177-21995865	11	21993177	21995865	1.27009e-37	4.26073	34.3562
Chr11:21995889-21999438	11	21995889	21999438	3.53822e-25	6.1595	30.0782
Chr11:33194457-33199917	11	33194457	33199917	1.84237e-14	16.4897	38.6248
Chr11:33202326-33203919	11	33202326	33203919	7.79298e-30	5.17344	29.7814
Chr11:44675536-44688183	11	44675536	44688183	1.36107e-08	67.705	49.5574
Chr11:84525759-84530593	11	84525759	84530593	4.53086e-17	7.91286	28.8593
Chr11:85833364-85837873	11	85833364	85837873	2.93223e-16	15.9615	37.0063
Chr11:94238547-94246541	11	94238547	94246541	1.1606e-12	70.9273	51.42
Chr11:96175562-96187668	11	96175562	96187668	6.92771e-23	8.95323	34.7821
Chr11:96195861-96203396	11	96195861	96203396	6.55318e-21	8.28296	31.7874
Chr11:96268353-96271883	11	96268353	96271883	6.92771e-23	4.56224	26.5783
Chr11:96283098-96286589	11	96283098	96286589	1.13415e-19	5.53016	26.6293
Chr11:98922074-98930090	11	98922074	98930090	1.19272e-11	70.2514	43.7065
Chr11:101467957-101475589	11	101467957	101475589	1.00893e-05	61.9058	42.4868
Chr11:117091629-117102517	11	117091629	117102517	2.48353e-09	73.6382	55.5998
Chr12:12785589-12797010	12	12785589	12797010	5.54091e-10	68.8624	45.5161
Chr12:21894998-21903668	12	21894998	21903668	1.02683e-05	33.6778	57.67
Chr12:49384404-49386281	12	49384404	49386281	1.84735e-24	5.64806	29.9746
Chr12:56690471-56695101	12	56690471	56695101	1.61165e-21	7.35505	27.6465
Chr12:57538868-57543025	12	57538868	57543025	7.93448e-21	7.53763	30.0548
Chr12:73030006-73039791	12	73030006	73039791	1.18239e-14	16.1434	38.1432
Chr12:73039806-73045140	12	73039806	73045140	4.84815e-22	7.85721	30.9918
Chr12:86825024-86834896	12	86825024	86834896	1.79899e-08	57.4214	40.2736
Chr12:109505821-109514099	12	109505821	109514099	1.53234e-14	75.2648	52.1203
Chr12:110279317-110283162	12	110279317	110283162	6.87041e-23	9.18066	33.8593
Chr12:118837079-118846643	12	118837079	118846643	1.07731e-31	5.94121	36.6403
Chr12:118848956-118851451	12	118848956	118851451	5.23155e-27	3.90131	26.796
Chr13:31811956-31823369	13	31811956	31823369	3.19441e-12	72.307	52.1522
Chr13:37476513-37488555	13	37476513	37488555	1.28619e-11	67.0682	43.5523
Chr13:40705802-40716475	13	40705802	40716475	4.27026e-19	5.90251	29.7389
Chr13:40723395-40730219	13	40723395	40730219	4.28564e-30	6.51768	32.7651
Chr13:40732055-40735898	13	40732055	40735898	5.62226e-27	3.50119	25.6167
Chr13:55201948-55210448	13	55201948	55210448	1.42472e-11	77.2591	54.3588
Chr13:55821635-55826501	13	55821635	55826501	3.05811e-14	18.2614	39.0255
Chr13:71960015-71963555	13	71960015	71963555	3.22177e-34	1.84087	21.4967
Chr13:72629347-72631708	13	72629347	72631708	1.17914e-28	4.24186	22.7235
Chr13:83719929-83726572	13	83719929	83726572	4.86225e-21	6.3979	30.4154
Chr13:94870881-94875591	13	94870881	94875591	5.17743e-27	5.22424	25.9674
Chr13:94875642-94882879	13	94875642	94882879	6.43719e-21	7.44126	32.1475
Chr13:97428611-97439052	13	97428611	97439052	7.52471e-12	72.588	49.2925
Chr13:98355777-98362465	13	98355777	98362465	2.13847e-21	6.93633	25.6174
Chr13:98362466-98367287	13	98362466	98367287	1.40042e-28	5.14394	28.941
Chr13:98501209-98505096	13	98501209	98505096	1.01624e-26	3.21819	27.0342
Chr13:119967109-120029422	13	119967109	120029422	5.78331e-10	14.7368	35.454
Chr13:120029477-120037662	13	120029477	120037662	1.51125e-19	5.41306	30.2065
Chr14:48662591-48666724	14	48662591	48666724	1.39959e-26	4.01347	26.071
Chr14:48666803-48673435	14	48666803	48673435	1.14187e-20	9.15907	36.0005
Chr14:70078733-70080812	14	70078733	70080812	3.27465e-19	8.39378	30.9622
Chr14:79766352-79769555	14	79766352	79769555	8.50976e-18	12.6915	32.7196
Chr14:104458219-104464837	14	104458219	104464837	7.17863e-21	4.11374	26.0296
Chr14:118230447-118235003	14	118230447	118235003	1.24163e-27	5.44481	31.0635
Chr14:122466951-122474123	14	122466951	122474123	4.02736e-20	10.0092	35.7651
Chr14:122475775-122478587	14	122475775	122478587	1.33835e-29	4.52427	27.1409
Chr14:122478598-122484308	14	122478598	122484308	1.12826e-18	7.42075	29.4101
Chr15:25364227-25368403	15	25364227	25368403	1.26261e-07	41.938	64.522
Chr15:35298863-35303020	15	35298863	35303020	8.82365e-24	7.99526	32.8803
Chr15:74516639-74518864	15	74516639	74518864	1.42572e-29	3.22677	24.1374
Chr15:75746737-75748030	15	75746737	75748030	1.47386e-37	2.47457	30.5502
Chr15:77894481-77908132	15	77894481	77908132	1.33849e-09	73.3755	50.403
Chr15:78714143-78718969	15	78714143	78718969	1.28894e-09	26.1567	44.9128
Chr15:101089884-101098523	15	101089884	101098523	1.23717e-09	69.8343	50.6265
Chr15:102921346-102927541	15	102921346	102927541	7.62384e-25	4.55163	27.493
Chr15:102927542-102935736	15	102927542	102935736	8.51974e-16	12.1098	34.7743
Chr15:102954990-102960599	15	102954990	102960599	3.94622e-28	2.839	23.6836
Chr15:102960600-102967006	15	102960600	102967006	1.43121e-27	7.49522	33.7875
Chr15:102967007-102975313	15	102967007	102975313	3.80612e-18	8.05852	28.9559
Chr15:102975317-102981055	15	102975317	102981055	2.53481e-19	7.10133	26.3554
Chr15:102981059-102985697	15	102981059	102985697	5.70429e-29	3.30217	26.2736
Chr15:102992598-102999980	15	102992598	102999980	8.12044e-25	4.7385	26.6915
Chr15:103009788-103014348	15	103009788	103014348	2.67629e-17	8.6414	28.0935
Chr16:18586810-18588920	16	18586810	18588920	1.70879e-19	6.44586	27.1917
Chr16:30054021-30063510	16	30054021	30063510	1.11251e-09	52.4393	35.4558
Chr16:91222782-91226162	16	91222782	91226162	6.77226e-28	3.8858	25.1161
Chr16:91226185-91228184	16	91226185	91228184	3.0368e-32	3.39962	26.9891
Chr16:94081162-94085043	16	94081162	94085043	2.8696e-26	3.92965	24.219
Chr16:94094471-94102229	16	94094471	94102229	1.62936e-12	19.8915	43.0809
Chr17:10356172-10366683	17	10356172	10366683	1.01244e-09	77.9823	58.4232
Chr17:26839689-26844378	17	26839689	26844378	4.59932e-21	9.01231	31.7081
Chr17:28503480-28516196	17	28503480	28516196	2.44374e-11	71.5831	48.6947
Chr17:29451351-29461819	17	29451351	29461819	4.42317e-08	58.964	43.6073
Chr17:29461820-29468848	17	29461820	29468848	1.11885e-09	63.222	39.6035
Chr17:29501761-29513398	17	29501761	29513398	6.35191e-09	65.2659	45.3773
Chr17:46617700-46623945	17	46617700	46623945	1.4128e-10	70.8194	51.9838
Chr17:56507837-56511605	17	56507837	56511605	8.18091e-10	18.852	42.4527
Chr17:56511606-56517673	17	56511606	56517673	1.37032e-08	43.1655	60.9256
Chr17:56749099-56753402	17	56749099	56753402	2.84479e-09	43.6997	64.0409
Chr17:83305340-83316913	17	83305340	83316913	4.13891e-08	70.8307	49.8701
Chr17:83538818-83547946	17	83538818	83547946	2.41763e-09	71.129	51.8501
Chr17:84151943-84160904	17	84151943	84160904	3.36198e-10	74.1193	54.8514
Chr17:85684130-85687622	17	85684130	85687622	4.13315e-31	3.6786	27.2671
Chr17:85689178-85693861	17	85689178	85693861	3.57664e-25	5.91239	28.7995
Chr17:87508358-87517567	17	87508358	87517567	2.00911e-12	83.9015	64.3442
Chr18:37722688-37731194	18	37722688	37731194	5.9522e-10	34.8257	57.7248
Chr18:37731234-37737104	18	37731234	37737104	1.16947e-13	42.3123	68.5369
Chr18:37743211-37747418	18	37743211	37747418	3.19441e-12	28.6979	52.8529
Chr18:37747419-37752053	18	37747419	37752053	6.41956e-11	26.8712	48.0807
Chr18:37752054-37756041	18	37752054	37756041	3.72299e-15	29.691	56.0029
Chr18:37756042-37762142	18	37756042	37762142	9.45936e-16	31.5332	55.9359
Chr18:37762143-37766755	18	37762143	37766755	2.58478e-10	40.3775	63.1317
Chr18:54968384-54982196	18	54968384	54982196	4.1899e-09	76.6535	59.5071
Chr18:76045906-76058043	18	76045906	76058043	3.49739e-10	77.6574	60.0499
Chr19:5307118-5313648	19	5307118	5313648	9.12646e-14	41.0058	67.4311
Chr19:7418309-7422863	19	7418309	7422863	2.30434e-08	38.7457	62.6871
Chr19:7422864-7431301	19	7422864	7431301	2.98302e-12	49.459	71.7941
Chr19:25606082-25610258	19	25606082	25610258	1.03632e-26	4.82695	27.9138
Chr19:37520038-37531101	19	37520038	37531101	1.82729e-10	77.7127	55.2863
Chr19:43599901-43606298	19	43599901	43606298	6.69753e-25	8.3413	33.2184
Chr19:43606299-43611473	19	43606299	43611473	1.91869e-21	6.25288	29.6026
Chr19:43611474-43614650	19	43611474	43614650	3.04581e-25	9.21738	34.8711
Chr19:43614657-43616790	19	43614657	43616790	2.19313e-26	3.83807	25.4833
Chr19:43875433-43883432	19	43875433	43883432	2.84479e-09	60.3276	38.1375
Chr19:44752767-44756771	19	44752767	44756771	3.21333e-17	6.10196	24.8169
Chr19:44893161-44902642	19	44893161	44902642	1.53862e-10	59.226	38.1691
Chr19:45229454-45232074	19	45229454	45232074	3.65495e-25	3.69431	27.1565
Chr19:45232124-45234922	19	45232124	45234922	5.70429e-29	5.72309	31.5595
Chr19:45740438-45743063	19	45740438	45743063	3.70781e-22	6.88573	27.8455
Chr19:46524480-46533363	19	46524480	46533363	9.77439e-13	63.0407	36.8147
Chr19:59461050-59467544	19	59461050	59467544	9.30986e-23	8.38907	31.9644
Chr19:61225068-61226726	19	61225068	61226726	3.1996e-14	12.5192	37.8884
ChrX:7181330-7203914	X	7181330	7203914	3.04822e-08	76.3999	56.993
ChrX:12124467-12128581	X	12124467	12128581	1.88674e-11	40.7451	20.4829
ChrX:12136998-12140711	X	12136998	12140711	2.04114e-08	54.0281	29.5338
ChrX:12284312-12294919	X	12284312	12294919	1.85051e-10	62.1363	34.0677
ChrX:38249404-38262200	X	38249404	38262200	2.44519e-09	23.6325	42.0526
ChrX:41389902-41406489	X	41389902	41406489	4.52195e-06	48.5051	29.8271
ChrX:169985355-170011803	X	169985355	170011803	3.98276e-10	35.6052	61.8058
