# Supplementary material for: A DNMT3A PWWP mutation leads to methylation of bivalent chromatin and growth retardation in mice
Source: Nat Commun. 2019 Apr 23;10:1884. doi: 10.1038/s41467-019-09713-w (PMC6478690; doi:10.1038/s41467-019-09713-w)
Supplement: Supplementary file 13 — Supplementary Data 9 [file 41467_2019_9713_MOESM13_ESM.xlsx]

## Sheet: liv_del-wt_vs_mut_allDMRs_300Cp
Supplementary Data 9. Domains showing differential methylation between Dnmt3aΔ/+ and Dnmt3aΔ/D329A in adult mice liver.
Probe	Chromosome	Start	End	FDR	Dnmt3aΔ/+	Dnmt3aΔ/D329A
Chr1:13122448-13127685	1	13122448	13127685	4.07291e-17	16.9068	42.8938
Chr1:42683610-42687518	1	42683610	42687518	2.91331e-26	3.9419	25.0939
Chr1:56973896-56978555	1	56973896	56978555	2.13725e-27	3.35114	26.195
Chr1:63255961-63264759	1	63255961	63264759	2.13997e-06	37.3329	60.8539
Chr1:75384659-75388584	1	75384659	75388584	1.14464e-08	31.923	49.0904
Chr1:78191626-78196796	1	78191626	78196796	1.49684e-33	3.81298	28.2188
Chr1:78196797-78201800	1	78196797	78201800	1.18291e-25	3.77663	24.389
Chr1:78210343-78216979	1	78210343	78216979	9.02844e-21	6.66097	28.5787
Chr1:89932063-89937355	1	89932063	89937355	1.01416e-20	7.46249	34.2346
Chr1:121520587-121529209	1	121520587	121529209	1.38507e-08	36.1787	52.9868
Chr1:135099217-135105816	1	135099217	135105816	4.16432e-14	24.9767	44.403
Chr1:138839640-138843661	1	138839640	138843661	8.90276e-21	5.05142	28.7733
Chr1:171070927-171086012	1	171070927	171086012	5.47343e-12	18.642	38.3097
Chr1:172298665-172309486	1	172298665	172309486	9.17944e-09	72.104	53.7157
Chr1:184720979-184727955	1	184720979	184727955	2.88793e-14	17.5546	39.5048
Chr2:25576209-25578264	2	25576209	25578264	1.00779e-21	18.067	43.22
Chr2:25578265-25580032	2	25578265	25580032	2.95238e-24	8.56449	39.5138
Chr2:31634855-31637108	2	31634855	31637108	6.76113e-27	4.95431	28.5533
Chr2:31637109-31640386	2	31637109	31640386	2.03584e-36	3.23765	30.1658
Chr2:33640542-33642346	2	33640542	33642346	4.9214e-27	3.28961	22.6097
Chr2:36102184-36105042	2	36102184	36105042	1.1429e-17	10.5246	30.5138
Chr2:38352247-38356779	2	38352247	38356779	2.36762e-26	5.44887	27.8675
Chr2:57108238-57112646	2	57108238	57112646	1.32505e-20	14.62	44.325
Chr2:61805299-61811751	2	61805299	61811751	1.32416e-28	7.38716	31.9097
Chr2:70561053-70563621	2	70561053	70563621	1.78919e-27	3.0875	26.478
Chr2:71530452-71535273	2	71530452	71535273	7.67291e-34	5.68565	34.8804
Chr2:71535276-71541273	2	71535276	71541273	2.93046e-29	5.68723	31.1764
Chr2:71541281-71544623	2	71541281	71544623	1.37222e-37	5.1887	35.2326
Chr2:71544645-71546846	2	71544645	71546846	3.94177e-33	3.25036	23.512
Chr2:73269517-73272951	2	73269517	73272951	2.7422e-39	2.32666	25.992
Chr2:73274226-73277938	2	73274226	73277938	5.43309e-34	2.38232	23.7658
Chr2:73277951-73282227	2	73277951	73282227	2.24698e-19	8.19198	31.3224
Chr2:74645785-74655263	2	74645785	74655263	2.09611e-11	15.4557	37.4837
Chr2:74657592-74660441	2	74657592	74660441	2.20995e-36	4.05379	32.1526
Chr2:74660445-74667984	2	74660445	74667984	1.2451e-22	10.2903	35.2753
Chr2:74672722-74676473	2	74672722	74676473	2.34414e-25	6.59033	28.0771
Chr2:74676507-74682142	2	74676507	74682142	1.12625e-33	3.58181	26.5619
Chr2:74682145-74683770	2	74682145	74683770	1.0355e-34	2.68784	29.9016
Chr2:74683771-74690207	2	74683771	74690207	1.54974e-28	6.08201	28.4138
Chr2:74694348-74698403	2	74694348	74698403	1.09879e-20	5.44689	25.9495
Chr2:74698404-74702626	2	74698404	74702626	1.7858e-25	5.41065	29.1237
Chr2:74733106-74737203	2	74733106	74737203	3.94606e-26	3.85236	23.7411
Chr2:74737204-74746442	2	74737204	74746442	2.94267e-24	7.75585	31.5006
Chr2:74746445-74749861	2	74746445	74749861	3.78737e-30	3.85771	25.7165
Chr2:105124931-105127472	2	105124931	105127472	4.28586e-33	3.59468	23.7573
Chr2:105127473-105132602	2	105127473	105132602	1.00105e-21	7.08421	26.5394
Chr2:105668072-105672437	2	105668072	105672437	3.51923e-28	3.72932	25.3733
Chr2:105681383-105686830	2	105681383	105686830	5.94719e-26	5.12134	30.0108
Chr2:147083299-147084849	2	147083299	147084849	2.60018e-27	4.57042	27.725
Chr2:158611352-158614623	2	158611352	158614623	7.13658e-33	4.4146	27.3795
Chr2:164165372-164168749	2	164165372	164168749	4.34206e-14	20.9397	43.7963
Chr2:164397604-164402073	2	164397604	164402073	2.65565e-14	21.1275	41.2665
Chr2:165895068-165904145	2	165895068	165904145	4.33388e-08	61.6883	40.2716
Chr2:172545913-172549446	2	172545913	172549446	3.29762e-20	7.52788	26.8409
Chr2:172549459-172551180	2	172549459	172551180	7.72937e-30	3.34035	25.2413
Chr3:30509781-30514990	3	30509781	30514990	7.79141e-23	7.5639	33.1788
Chr3:34640944-34647927	3	34640944	34647927	1.80839e-23	6.51865	30.2523
Chr3:34650483-34653646	3	34650483	34653646	1.97616e-28	3.13084	24.8486
Chr3:34653647-34661792	3	34653647	34661792	8.20355e-18	10.6826	33.0866
Chr3:34661807-34664706	3	34661807	34664706	2.01371e-29	3.59663	22.3525
Chr3:88205237-88215093	3	88205237	88215093	2.74919e-17	7.87906	28.9245
Chr3:95169473-95173167	3	95169473	95173167	3.19107e-07	46.4655	64.2508
Chr3:96370853-96392705	3	96370853	96392705	6.84048e-08	44.0161	62.6642
Chr3:99241379-99250952	3	99241379	99250952	2.3011e-17	7.03157	28.0623
Chr3:99255823-99263516	3	99255823	99263516	6.84312e-18	8.65647	29.1485
Chr3:107595991-107600576	3	107595991	107600576	3.25793e-30	12.6837	38.9467
Chr3:127626611-127632559	3	127626611	127632559	1.13383e-32	5.55062	30.5665
Chr3:129196270-129201286	3	129196270	129201286	1.84135e-31	2.83869	24.4635
Chr3:129205101-129213799	3	129205101	129213799	6.50494e-19	6.84535	27.2426
Chr3:129213806-129216091	3	129213806	129216091	1.28126e-32	1.50754	20.9677
Chr3:129216101-129220376	3	129216101	129220376	4.26949e-30	4.56106	29.7983
Chr3:131106258-131110368	3	131106258	131110368	1.36463e-28	3.17386	24.6352
Chr3:154328198-154330359	3	154328198	154330359	4.76467e-40	1.32774	26.5262
Chr4:21682774-21688520	4	21682774	21688520	2.22253e-22	5.37755	25.5123
Chr4:22489669-22494946	4	22489669	22494946	8.55584e-28	2.84467	25.973
Chr4:44711799-44714915	4	44711799	44714915	5.81717e-33	4.25933	26.6435
Chr4:46343396-46344704	4	46343396	46344704	4.09278e-32	4.65141	32.6563
Chr4:46344706-46347371	4	46344706	46347371	1.44041e-17	10.4069	32.4481
Chr4:88771951-88803930	4	88771951	88803930	9.86342e-07	42.1529	60.786
Chr4:89274154-89282050	4	89274154	89282050	1.38299e-26	3.74162	27.8634
Chr4:99653955-99656813	4	99653955	99656813	2.00412e-36	2.64889	30.1843
Chr4:99658007-99663098	4	99658007	99663098	4.06262e-21	8.38466	29.431
Chr4:109972984-109977525	4	109972984	109977525	4.63513e-24	6.47717	29.8187
Chr4:114901433-114907218	4	114901433	114907218	7.30801e-35	10.8252	46.7095
Chr4:115056897-115061288	4	115056897	115061288	6.63014e-24	6.05579	28.7739
Chr4:115937459-115940493	4	115937459	115940493	1.84042e-28	3.05556	28.3086
Chr4:124658211-124659751	4	124658211	124659751	0	2.2772	33.6231
Chr4:129785799-129798286	4	129785799	129798286	9.7942e-11	78.605	59.2989
Chr4:135148756-135152504	4	135148756	135152504	8.77301e-19	9.82995	30.8084
Chr4:135154329-135162023	4	135154329	135162023	3.5405e-13	22.0262	42.8947
Chr4:139829542-139832848	4	139829542	139832848	4.33926e-31	2.41887	22.9664
Chr4:152120624-152125858	4	152120624	152125858	1.49519e-09	45.7133	64.0197
Chr5:29471433-29476663	5	29471433	29476663	1.83745e-36	1.88647	26.4089
Chr5:33434079-33438054	5	33434079	33438054	1.89542e-26	7.71594	30.7162
Chr5:35392912-35398033	5	35392912	35398033	2.21585e-24	7.14369	28.352
Chr5:37826979-37831881	5	37826979	37831881	5.66665e-36	3.57814	29.8199
Chr5:67096356-67100251	5	67096356	67100251	5.66665e-36	4.75272	32.9317
Chr5:67230299-67236373	5	67230299	67236373	2.61977e-14	12.9886	33.0348
Chr5:75075553-75082251	5	75075553	75082251	8.88943e-30	3.6867	29.3213
Chr5:76856514-76858656	5	76856514	76858656	1.1279e-18	11.1804	34.9366
Chr5:101650602-101659777	5	101650602	101659777	7.24804e-13	19.0744	43.5105
Chr5:101659778-101663974	5	101659778	101663974	5.41204e-26	3.6668	28.2137
Chr5:106458456-106460830	5	106458456	106460830	3.95614e-32	2.42525	23.1262
Chr5:106460856-106466404	5	106460856	106466404	7.32866e-23	5.31836	27.1517
Chr5:111418057-111420152	5	111418057	111420152	3.88828e-08	36.9497	62.4194
Chr5:119831864-119837493	5	119831864	119837493	2.62123e-33	4.04753	33.1983
Chr5:139539347-139543625	5	139539347	139543625	1.17469e-39	3.71828	37.0181
Chr5:139548628-139553090	5	139548628	139553090	1.8094e-27	3.40659	25.9252
Chr5:139553091-139558224	5	139553091	139558224	3.72961e-17	8.05834	29.4491
Chr5:143253445-143254428	5	143253445	143254428	4.59441e-23	21.6035	57.54
Chr5:147270848-147277167	5	147270848	147277167	2.80743e-14	12.0391	35.5793
Chr6:6844020-6855495	6	6844020	6855495	1.94334e-19	10.1143	33.5519
Chr6:6855546-6862113	6	6855546	6862113	3.0521e-30	2.4575	25.651
Chr6:6865494-6875637	6	6865494	6875637	1.61993e-24	5.80548	29.9907
Chr6:6875769-6881074	6	6875769	6881074	2.7501e-32	3.57596	28.443
Chr6:51168791-51173167	6	51168791	51173167	5.67781e-19	6.85403	28.8691
Chr6:51173176-51179420	6	51173176	51179420	9.73274e-22	4.66479	27.5375
Chr6:52160736-52165981	6	52160736	52165981	4.81794e-25	4.0695	23.9328
Chr6:52165986-52171682	6	52165986	52171682	7.23326e-21	7.20535	28.1805
Chr6:52212565-52217270	6	52212565	52217270	1.66141e-33	8.46345	38.3554
Chr6:52217271-52221454	6	52217271	52221454	9.12322e-23	15.3272	42.1571
Chr6:52221455-52225759	6	52221455	52225759	6.22657e-23	7.36644	30.0977
Chr6:52225760-52229690	6	52225760	52229690	6.34071e-27	9.8925	36.4897
Chr6:52229710-52233770	6	52229710	52233770	2.27969e-35	3.97009	30.916
Chr6:52233771-52236184	6	52233771	52236184	1.90603e-28	8.08093	33.7638
Chr6:52236241-52243934	6	52236241	52243934	1.79539e-27	8.91886	37.2781
Chr6:52243953-52246503	6	52243953	52246503	4.76467e-40	4.17139	33.8088
Chr6:52246517-52253056	6	52246517	52253056	7.13126e-33	4.39053	29.2127
Chr6:52253076-52259666	6	52253076	52259666	2.00412e-36	5.61006	32.8472
Chr6:52261044-52269666	6	52261044	52269666	6.77416e-25	6.16121	31.8984
Chr6:52313469-52316766	6	52313469	52316766	2.71529e-28	4.86604	27.7235
Chr6:52316769-52322491	6	52316769	52322491	2.54636e-21	5.55325	28.1766
Chr6:83069997-83074622	6	83069997	83074622	1.41553e-19	10.8704	32.2261
Chr6:83702581-83711162	6	83702581	83711162	7.89418e-24	6.09185	28.2027
Chr6:83715116-83726249	6	83715116	83726249	8.94524e-16	20.8225	46.4017
Chr6:88199531-88204361	6	88199531	88204361	6.0757e-12	17.4804	37.272
Chr7:5053036-5057078	7	5053036	5057078	2.38405e-14	19.1297	36.7474
Chr7:16885426-16886306	7	16885426	16886306	4.03193e-17	28.1446	61.3237
Chr7:24477001-24482999	7	24477001	24482999	7.66485e-11	23.662	42.0336
Chr7:27650935-27655959	7	27650935	27655959	3.34681e-08	32.7582	50.0451
Chr7:49635573-49639623	7	49635573	49639623	3.04552e-28	4.05022	27.1212
Chr7:98642864-98656265	7	98642864	98656265	1.33097e-10	41.9862	48.7163
Chr7:131554778-131557835	7	131554778	131557835	1.66141e-33	4.04243	27.3086
Chr7:137307074-137310290	7	137307074	137310290	7.14006e-28	6.23934	29.1545
Chr7:137314929-137318342	7	137314929	137318342	5.534e-38	6.12521	35.6196
Chr7:137318343-137321796	7	137318343	137321796	2.55252e-29	4.27261	24.0774
Chr7:137321798-137327367	7	137321798	137327367	2.92824e-18	11.0049	34.3458
Chr8:12385131-12387083	8	12385131	12387083	9.17275e-30	2.68152	25.2163
Chr8:12387084-12392281	8	12387084	12392281	4.48152e-34	4.89512	33.133
Chr8:12397495-12401816	8	12397495	12401816	3.60532e-30	3.75525	29.5152
Chr8:27226766-27230762	8	27226766	27230762	3.61004e-17	12.6359	31.2253
Chr8:69880873-69882079	8	69880873	69882079	2.17397e-23	18.1837	48.6469
Chr8:69882080-69883330	8	69882080	69883330	2.8752e-40	9.76383	45.1815
Chr8:69883334-69887454	8	69883334	69887454	1.29265e-07	24.8956	47.3824
Chr8:70489548-70493096	8	70489548	70493096	9.09823e-20	6.28771	26.1759
Chr8:70493102-70495737	8	70493102	70495737	7.47335e-23	4.14248	26.7118
Chr8:71372526-71378428	8	71372526	71378428	1.77166e-19	43.1058	73.1549
Chr8:71685231-71689300	8	71685231	71689300	5.66045e-10	28.3072	49.4004
Chr8:71689301-71693491	8	71689301	71693491	6.31657e-16	22.1001	47.5745
Chr8:79672935-79687953	8	79672935	79687953	3.17583e-07	49.0784	62.2197
Chr8:87460222-87470097	8	87460222	87470097	1.56186e-10	30.5967	48.9187
Chr8:91801585-91805332	8	91801585	91805332	2.51535e-29	3.14772	23.7431
Chr8:92358972-92361767	8	92358972	92361767	9.71953e-38	3.47911	29.1393
Chr8:92361776-92365685	8	92361776	92365685	4.71615e-28	7.1956	31.3182
Chr8:121077805-121082771	8	121077805	121082771	3.12756e-27	4.75025	29.185
Chr9:55542258-55545015	9	55542258	55545015	1.22466e-34	4.91638	28.2511
Chr9:55545016-55549277	9	55545016	55549277	8.88943e-30	8.63411	37.5932
Chr9:63143796-63145637	9	63143796	63145637	1.16835e-39	3.02834	26.8899
Chr9:63778417-63791548	9	63778417	63791548	7.8077e-12	74.6297	52.2325
Chr9:69755275-69760276	9	69755275	69760276	2.24763e-27	4.34372	26.5225
Chr9:69760277-69764401	9	69760277	69764401	2.66993e-33	2.35721	24.1155
Chr9:69764436-69769349	9	69764436	69769349	8.88529e-32	3.84879	31.2975
Chr9:87730863-87737930	9	87730863	87737930	1.8025e-18	6.22462	27.3285
Chr9:91350967-91355894	9	91350967	91355894	3.43836e-23	4.66659	22.4043
Chr9:91355915-91363692	9	91355915	91363692	3.73377e-21	5.52187	26.9617
Chr9:91365881-91377183	9	91365881	91377183	5.72938e-17	9.86431	31.3499
Chr9:98957044-98963652	9	98957044	98963652	5.87206e-16	8.43709	32.0701
Chr9:118468216-118477077	9	118468216	118477077	7.48577e-13	24.9206	45.3687
Chr10:13083290-13091317	10	13083290	13091317	0.000973586	37.7139	53.6941
Chr10:19355707-19362126	10	19355707	19362126	7.32626e-18	9.09472	29.1791
Chr10:22150420-22154494	10	22150420	22154494	3.25512e-35	2.8948	25.8319
Chr10:22816555-22823736	10	22816555	22823736	3.7674e-19	6.37515	25.2977
Chr10:42580575-42583807	10	42580575	42583807	4.33926e-31	3.50709	25.9735
Chr10:42583812-42589640	10	42583812	42589640	4.18365e-25	6.2567	29.7809
Chr10:50896512-50902932	10	50896512	50902932	2.653e-33	5.84366	35.4615
Chr10:50902933-50910625	10	50902933	50910625	1.44329e-13	11.531	33.2814
Chr11:18871210-18876819	11	18871210	18876819	2.81055e-16	10.4901	32.7496
Chr11:21993177-21995865	11	21993177	21995865	1.4e-44	3.58102	34.3562
Chr11:21995889-21999438	11	21995889	21999438	8.15337e-28	5.71592	30.0782
Chr11:33194457-33199917	11	33194457	33199917	2.76694e-21	13.1724	38.6248
Chr11:33202326-33203919	11	33202326	33203919	5.82923e-32	4.78737	29.7814
Chr11:68381006-68385561	11	68381006	68385561	9.15759e-17	9.7302	31.2852
Chr11:75162932-75166624	11	75162932	75166624	1.42986e-12	24.6881	47.2427
Chr11:82924192-82930795	11	82924192	82930795	1.41282e-18	28.0196	54.5136
Chr11:84519540-84523238	11	84519540	84523238	1.99742e-12	17.1244	42.0543
Chr11:84525759-84530593	11	84525759	84530593	1.10367e-24	6.04368	28.8593
Chr11:85827776-85831847	11	85827776	85831847	4.49371e-14	12.4862	34.0717
Chr11:85833364-85837873	11	85833364	85837873	1.89612e-24	11.7873	37.0063
Chr11:85837883-85841797	11	85837883	85841797	5.66901e-21	17.2145	45.0938
Chr11:96175562-96187668	11	96175562	96187668	3.52661e-21	10.5506	34.7821
Chr11:96195861-96203396	11	96195861	96203396	2.76589e-19	9.08795	31.7874
Chr11:96203412-96213214	11	96203412	96213214	7.84113e-11	25.8288	48.736
Chr11:96251734-96260282	11	96251734	96260282	6.62595e-19	7.82227	29.106
Chr11:96268353-96271883	11	96268353	96271883	4.94716e-31	4.50979	26.5783
Chr11:96271886-96277952	11	96271886	96277952	2.28006e-22	5.65209	25.9495
Chr11:96277953-96283097	11	96277953	96283097	1.49283e-19	7.87735	31.5067
Chr11:96283098-96286589	11	96283098	96286589	2.71529e-28	3.29349	26.6293
Chr11:96286595-96292295	11	96286595	96292295	6.68678e-16	12.3359	35.2363
Chr11:96298523-96301931	11	96298523	96301931	3.62148e-17	8.53871	29.6144
Chr11:96318939-96325606	11	96318939	96325606	4.42081e-24	5.319	28.1645
Chr11:96341920-96345893	11	96341920	96345893	4.96198e-15	10.0936	33.7574
Chr11:97533764-97536654	11	97533764	97536654	4.37141e-22	8.62755	30.1872
Chr11:98327077-98328535	11	98327077	98328535	5.17214e-36	2.3698	22.2403
Chr12:49370609-49381003	12	49370609	49381003	5.83653e-20	4.94018	26.325
Chr12:49384404-49386281	12	49384404	49386281	5.62812e-37	3.63149	29.9746
Chr12:56533816-56536284	12	56533816	56536284	5.16254e-31	2.35243	23.851
Chr12:56690471-56695101	12	56690471	56695101	9.64109e-23	5.47812	27.6465
Chr12:57538868-57543025	12	57538868	57543025	9.69883e-35	3.16807	30.0548
Chr12:73039806-73045140	12	73039806	73045140	2.653e-33	4.88777	30.9918
Chr12:73046791-73053367	12	73046791	73053367	2.31987e-23	5.04836	29.5857
Chr12:76405449-76416618	12	76405449	76416618	7.16129e-08	34.751	52.3748
Chr12:84568154-84571925	12	84568154	84571925	1.52121e-19	10.0403	34.297
Chr12:110279317-110283162	12	110279317	110283162	8.38961e-31	7.5482	33.8593
Chr12:118837079-118846643	12	118837079	118846643	1.13574e-27	7.18498	36.6403
Chr12:118848956-118851451	12	118848956	118851451	1.63807e-29	4.17277	26.796
Chr13:40705802-40716475	13	40705802	40716475	3.73377e-21	4.31582	29.7389
Chr13:40723395-40730219	13	40723395	40730219	5.37475e-31	5.24608	32.7651
Chr13:40732055-40735898	13	40732055	40735898	6.50942e-28	3.43056	25.6167
Chr13:55821635-55826501	13	55821635	55826501	1.05262e-17	15.8645	39.0255
Chr13:55826518-55830763	13	55826518	55830763	1.84135e-31	3.66106	25.388
Chr13:55835591-55840619	13	55835591	55840619	1.45662e-18	16.7357	42.6407
Chr13:72629347-72631708	13	72629347	72631708	4.02551e-31	3.63856	22.7235
Chr13:83719929-83726572	13	83719929	83726572	1.50517e-20	7.68025	30.4154
Chr13:94870881-94875591	13	94870881	94875591	2.01371e-29	3.57597	25.9674
Chr13:94875642-94882879	13	94875642	94882879	1.97616e-28	6.61557	32.1475
Chr13:98355777-98362465	13	98355777	98362465	2.68105e-22	4.70052	25.6174
Chr13:98362466-98367287	13	98362466	98367287	4.11259e-38	3.46124	28.941
Chr13:98501209-98505096	13	98501209	98505096	2.86338e-27	3.05163	27.0342
Chr13:119484064-119488947	13	119484064	119488947	4.90852e-06	43.2352	62.6797
Chr13:119967109-120029422	13	119967109	120029422	2.70825e-09	15.7114	35.454
Chr13:120029477-120037662	13	120029477	120037662	7.90004e-23	5.007	30.2065
Chr13:120037757-120100434	13	120037757	120100434	7.8073e-10	10.715	30.962
Chr14:3287942-3545386	14	3287942	3545386	2.87659e-05	34.5031	51.8872
Chr14:21982931-21985970	14	21982931	21985970	1.69764e-24	6.83267	30.7444
Chr14:48645098-48655014	14	48645098	48655014	1.70879e-09	30.4124	49.0438
Chr14:48662591-48666724	14	48662591	48666724	2.19517e-27	3.44079	26.071
Chr14:48666803-48673435	14	48666803	48673435	5.28711e-23	7.9115	36.0005
Chr14:52009339-52014718	14	52009339	52014718	0.0075628	44.3038	62.0987
Chr14:63247494-63255347	14	63247494	63255347	5.01306e-20	13.1766	36.8392
Chr14:63262995-63269618	14	63262995	63269618	2.58224e-23	5.90508	28.1893
Chr14:64587717-64592011	14	64587717	64592011	2.6064e-25	3.91708	28.6686
Chr14:67230206-67233896	14	67230206	67233896	2.05216e-31	3.20369	24.5919
Chr14:67233908-67236509	14	67233908	67236509	5.05303e-32	2.24781	23.5305
Chr14:70078733-70080812	14	70078733	70080812	3.80061e-35	4.03968	30.9622
Chr14:118230447-118235003	14	118230447	118235003	1.81629e-32	4.17973	31.0635
Chr14:122466951-122474123	14	122466951	122474123	5.84772e-26	9.39488	35.7651
Chr14:122475775-122478587	14	122475775	122478587	1.15976e-38	2.35311	27.1409
Chr14:122478598-122484308	14	122478598	122484308	1.69764e-24	6.6327	29.4101
Chr14:122484309-122494801	14	122484309	122494801	6.86234e-15	12.9713	32.4349
Chr15:25364227-25368403	15	25364227	25368403	1.0796e-18	27.138	64.522
Chr15:35298863-35303020	15	35298863	35303020	1.65484e-33	5.13365	32.8803
Chr15:74516639-74518864	15	74516639	74518864	1.18651e-35	2.09731	24.1374
Chr15:75746737-75748030	15	75746737	75748030	3.30902e-38	3.26478	30.5502
Chr15:78714143-78718969	15	78714143	78718969	1.1733e-09	25.4319	44.9128
Chr15:79354628-79361262	15	79354628	79361262	1.33496e-07	32.9169	51.6315
Chr15:98786793-98791697	15	98786793	98791697	1.12472e-15	13.813	31.3502
Chr15:102921346-102927541	15	102921346	102927541	1.20303e-24	5.38255	27.493
Chr15:102927542-102935736	15	102927542	102935736	1.40322e-14	13.1198	34.7743
Chr15:102935737-102939574	15	102935737	102939574	2.69476e-21	5.14297	25.1653
Chr15:102954990-102960599	15	102954990	102960599	4.16449e-27	2.92281	23.6836
Chr15:102960600-102967006	15	102960600	102967006	2.26662e-30	6.95944	33.7875
Chr15:102967007-102975313	15	102967007	102975313	4.62448e-19	7.7935	28.9559
Chr15:102975317-102981055	15	102975317	102981055	4.59441e-23	5.56041	26.3554
Chr15:102981059-102985697	15	102981059	102985697	2.7501e-32	3.8517	26.2736
Chr15:102992598-102999980	15	102992598	102999980	1.26902e-20	5.71213	26.6915
Chr16:18586810-18588920	16	18586810	18588920	9.66092e-30	4.02653	27.1917
Chr16:18621874-18626321	16	18621874	18626321	2.59011e-08	45.741	64.8556
Chr16:31425692-31429914	16	31425692	31429914	2.56806e-12	36.4629	60.7647
Chr16:91222782-91226162	16	91222782	91226162	3.7057e-32	3.54908	25.1161
Chr16:91226185-91228184	16	91226185	91228184	1.17469e-39	2.31668	26.9891
Chr16:94072120-94081046	16	94072120	94081046	2.52908e-09	24.0832	45.932
Chr16:94087186-94094447	16	94087186	94094447	3.72961e-17	9.41986	30.2737
Chr16:94094471-94102229	16	94094471	94102229	5.26493e-16	18.3985	43.0809
Chr17:26837004-26839687	17	26837004	26839687	2.26315e-28	4.04225	25.3241
Chr17:26839689-26844378	17	26839689	26844378	1.77026e-20	8.38844	31.7081
Chr17:37046764-37051186	17	37046764	37051186	9.57804e-14	15.5892	34.4781
Chr17:50273895-50293544	17	50273895	50293544	1.29265e-07	34.3949	46.501
Chr17:56473548-56476285	17	56473548	56476285	2.06088e-21	5.43139	27.2586
Chr17:56507837-56511605	17	56507837	56511605	3.75547e-16	16.2344	42.4527
Chr17:56749099-56753402	17	56749099	56753402	1.75379e-14	37.4652	64.0409
Chr17:84183522-84186531	17	84183522	84186531	1.16373e-30	1.34071	19.9529
Chr17:85684130-85687622	17	85684130	85687622	4.63388e-28	3.90782	27.2671
Chr17:85689178-85693861	17	85689178	85693861	2.39909e-29	4.52869	28.7995
Chr18:37731234-37737104	18	37731234	37737104	3.40926e-09	46.9151	68.5369
Chr18:37752054-37756041	18	37752054	37756041	1.10109e-13	32.8299	56.0029
Chr18:37766756-37773596	18	37766756	37773596	3.78159e-10	36.0765	55.8159
Chr19:5307118-5313648	19	5307118	5313648	8.87359e-11	40.4728	67.4311
Chr19:7418309-7422863	19	7418309	7422863	1.07294e-13	33.638	62.6871
Chr19:7422864-7431301	19	7422864	7431301	2.27888e-14	46.0701	71.7941
Chr19:16874628-16881213	19	16874628	16881213	1.84148e-12	14.1983	33.3832
Chr19:24889793-24898864	19	24889793	24898864	9.4215e-11	29.0499	48.525
Chr19:25598544-25606079	19	25598544	25606079	1.48751e-13	12.3657	34.8546
Chr19:25606082-25610258	19	25606082	25610258	3.58474e-32	3.61099	27.9138
Chr19:43599901-43606298	19	43599901	43606298	2.42441e-33	5.72417	33.2184
Chr19:43606299-43611473	19	43606299	43611473	3.51923e-28	6.15708	29.6026
Chr19:43611474-43614650	19	43611474	43614650	2.42441e-33	4.83507	34.8711
Chr19:43614657-43616790	19	43614657	43616790	9.67521e-34	2.04088	25.4833
Chr19:44752767-44756771	19	44752767	44756771	1.35515e-18	5.35371	24.8169
Chr19:44759728-44765706	19	44759728	44765706	7.21741e-10	26.0041	42.7665
Chr19:45152116-45156095	19	45152116	45156095	1.60477e-19	5.84644	25.5673
Chr19:45229454-45232074	19	45229454	45232074	9.88884e-32	2.99739	27.1565
Chr19:45232124-45234922	19	45232124	45234922	3.70035e-33	3.67954	31.5595
Chr19:45740438-45743063	19	45740438	45743063	5.12682e-27	4.59926	27.8455
Chr19:59461050-59467544	19	59461050	59467544	6.69087e-29	5.35073	31.9644
Chr19:61225068-61226726	19	61225068	61226726	1.15729e-20	10.4932	37.8884
ChrX:11988984-11999184	X	11988984	11999184	8.40801e-08	78.089	60.5443
ChrX:93288993-93294970	X	93288993	93294970	5.71825e-16	4.33642	26.2303
