# Supplementary material for: A DNMT3A PWWP mutation leads to methylation of bivalent chromatin and growth retardation in mice
Source: Nat Commun. 2019 Apr 23;10:1884. doi: 10.1038/s41467-019-09713-w (PMC6478690; doi:10.1038/s41467-019-09713-w)
Supplement: Supplementary file 14 — Supplementary Data 10 [file 41467_2019_9713_MOESM14_ESM.xlsx]

## Sheet: wt-wt_vs_wt-del_DEGs_CGI-annot
Supplementary Data 10. Domains showing differential methylation between Dnmt3a+/+ and Dnmt3aΔ/+ in E7.5 Epiblast.
Probe	Chromosome	Start	End	Overlapping CGI coordinates	FDR	Dnmt3a+/+ #1	Dnmt3a+/+ #2	Dnmt3a+/+ #3	Dnmt3a+/+ #4	Dnmt3aΔ/+ #1	Dnmt3aΔ/+ #2	Dnmt3aΔ/+ #3	Dnmt3aΔ/+ #4
Chr1:15286352-15295680	1	15286352	15295680	15286290..15287566	0.000274103	28	38.7539	30.9278	33.0882	9.74359	17.2996	17.0657	15.4398
Chr1:36471451-36477391	1	36471451	36477391	36471073..36472494	0.00103438	73.7386	51.7722	56.4035	64.4536	51.5069	35.8998	36.6667	46.218
Chr1:52932694-52953038	1	52932694	52953038	52952541..52953430	0.00139931	71.256	82.9396	72.8127	75.396	61.3725	66.4983	60.2485	66.5936
Chr1:118317888-118328181	1	118317888	118328181	118321686..118322306	0.00266846	54.5727	67.559	57.6577	66.7715	48.5119	57.8395	48.9583	43.7764
Chr1:128398744-128417228	1	128398744	128417228	128416690..128417558	0.00195349	64.9123	57.7586	64.4444	52.9605	48.6883	47.4475	44.8889	57.2917
Chr1:182117145-182125258	1	182117145	182125258	182124491..182125355	0.00243805	57.1429	40.2998	39.1243	50.7914	44.1463	37.0303	30.9368	29.1387
Chr1:183345338-183355011	1	183345338	183355011		0.00153497	73.913	56.4079	55.5791	70.5751	50.1984	50.4535	59.0991	63.2617
Chr2:23030435-23043576	2	23030435	23043576	23039308..23040227	0.00282531	49.3671	45.944	65.4795	40.5392	44.0299	30.1149	36.2903	27.621
Chr2:30538861-30549726	2	30538861	30549726	30545038..30545552	0.00153497	83.0882	66.2032	69.0495	71.4394	58.6111	52.0964	48.4367	60.5691
Chr2:31138467-31142080	2	31138467	31142080	31140924..31142523	0.000932782	30.8761	44.8413	19.7248	29.2742	14.3736	12.279	15.8228	17.9
Chr2:32259089-32268344	2	32259089	32268344	32259715..32260536	0.0026736	62.9719	61.3795	39.7053	49.3796	41.7237	41.5723	51.6777	35.1911
Chr2:34825991-34832724	2	34825991	34832724	34825854..34826419	0.00397712	56.7708	60.3471	52.9755	60.6584	35.5598	44.2029	50.8808	44.2486
Chr2:52848166-52857907	2	52848166	52857907	52857338..52859050	0.00112523	53.5714	68.5295	73.3936	66.6667	49.8016	44.3864	46.3707	50.1592
Chr2:75825174-75832521	2	75825174	75832521	75831724..75832781	0.00195349	23.1746	60.5549	39.8551	34.058	28.3019	22.6459	20.069	24.3017
Chr2:92396399-92403249	2	92396399	92403249	92400472..92401732	0.00195349	69.7436	44.75	30.7449	55.2083	29.4915	32.1862	33.2619	35.8209
Chr2:118476027-118481433	2	118476027	118481433	118479073..118479910	0.00543716	23.6842	36.9565	45.098	71.5356	24.1282	29.3871	28.5124	27.2861
Chr2:156863233-156871001	2	156863233	156871001	156862613..156863883	0.00195349	76.9841	47.3736	44.3469	49.5465	26.4615	35.914	35.9195	38.0562
Chr2:163641639-163647496	2	163641639	163647496	163644551..163645381	0.00266846	61.9048	47.8769	27.135	47.7097	33.9564	41.2252	28.7969	33.1535
Chr2:179443020-179448180	2	179443020	179448180	179441745..179444112	0.00153497	39.3348	44.3085	49.3162	51.0684	32.0571	33.4884	28.5317	37.0299
Chr2:181504738-181520737	2	181504738	181520737	181520178..181521251	0.00195349	61.7886	49.8747	53.0534	58.4284	35.567	53.3333	37.3395	45.7042
Chr3:57733036-57752629	3	57733036	57752629	57735523..57736454	0.00157031	59.5745	57.563	47.2574	60.532	28.9216	25.6637	30.4752	44.6043
Chr3:67426550-67434854	3	67426550	67434854	67429946..67430633	0.00198443	65.3509	66.8056	56.5989	61.7371	43.7695	52.2436	41.6296	50.0744
Chr3:79559094-79567702	3	79559094	79567702	79566933..79568262	0.002156	51.6484	59.1481	42.5121	48.6577	38.8976	38.5546	41.5289	39.1204
Chr3:90421040-90433770	3	90421040	90433770	90433061..90434007	0.00195349	69.8113	74.359	61.761	67.8237	62.8378	54.223	58.7121	48.3696
Chr3:95855532-95863895	3	95855532	95863895	95855420..95856120	0.00139931	63.964	61.1111	47.5631	50.3411	38.8889	40.0973	38.9103	36.1284
Chr3:105687278-105695910	3	105687278	105695910	105686824..105688081	0.00153497	33.8028	47.9048	33.3036	37.6817	24.4048	26.1616	26.5608	25.8503
Chr3:116799476-116809772	3	116799476	116809772	116807724..116808695	0.000789713	56.7708	63.4444	72.8495	50.9722	42.0833	37.5304	36.1702	39.1204
Chr3:133301655-133310491	3	133301655	133310491	133309671..133310954	0.00153497	42.9612	44.023	34.0054	38.1535	30.3258	37.1415	26.4103	28.2659
Chr3:145933089-145938484	3	145933089	145938484	145937884..145938995	0.00103438	29.3981	51.7116	56.3008	61.75	18.6441	27.4194	32.0866	28.7946
Chr3:154590692-154598172	3	154590692	154598172	154596506..154597319	0.00195349	54.8387	50.914	70.5189	69.328	41.1538	46.4138	37.3809	46.2175
Chr4:8524247-8535995	4	8524247	8535995	8535445..8536494	0.00118284	61.4754	42.8375	46.5217	52.8777	36.3946	34.2895	39.527	24.3939
Chr4:35156920-35168270	4	35156920	35168270	35155879..35157613	0.00294234	59.8039	63.7522	66.9142	55.7047	53.8835	43.6403	46.0489	55.6667
Chr4:53440543-53449633	4	53440543	53449633	53439729..53441501	0.00150973	50.1333	31.9013	28.1429	41.8605	30.8494	21.6872	29.5322	19.3167
Chr4:56862239-56868335	4	56862239	56868335	56864234..56865530	0.000789713	40.3125	36.8529	37.7949	29.5802	15.2455	26.2658	27.1858	20.2306
Chr4:73983159-74013672	4	73983159	74013672	74013260..74014244	0.00455332	72.2222	62.6506	62.2222	74.2857	53.5088	56.7553	58.5052	60.8396
Chr4:108160665-108169824	4	108160665	108169824	108165239..108165814	0.00282531	47.4359	63.086	62.3385	60.0872	49.7881	47.7941	49.1264	53.4048
Chr4:127056640-127072555	4	127056640	127072555	127060878..127061275	0.00103438	75.1724	76.2422	60.356	70.721	62.3798	51.1299	47.5543	50.336
Chr4:133517286-133524490	4	133517286	133524490	133518767..133519795	0.00139931	58.2727	43.2353	32.5758	32.8004	33.1879	23.2249	23.6614	21.8415
Chr4:133579830-133585410	4	133579830	133585410	133584018..133584953	0.00339842	48.6928	57.3116	63.3333	49.614	42.1087	48.8426	35.8611	42.4103
Chr5:13371104-13399533	5	13371104	13399533	13398978..13399582	0.0024365	80.2326	59.707	68.9394	67.1429	51.6949	59.188	57.483	64.6342
Chr5:17556434-17574715	5	17556434	17574715	17574255..17575127	0.00302378	40.1961	59.0196	47.7963	56.1806	32.0206	39.5455	40.6011	43.1129
Chr5:34370379-34387187	5	34370379	34387187	34369338..34370837	0.0024365	48.3871	60.8861	60.9559	69.5968	51.2763	43.4151	43.1015	36.0771
Chr5:62748959-62766099	5	62748959	62766099	62765576..62766674	0.00157031	91.6667	44.3853	41.7939	59.375	30	38.7469	34.6774	45.3333
Chr5:62766100-62775473	5	62766100	62775473	62765576..62766674	0.00282531	38.0747	55.303	35.1103	50.7627	30.848	31.0006	38.1005	37.7616
Chr5:69586750-69603897	5	69586750	69603897	69591886..69592419	0.00285282	55.5556	70.6667	60.3448	55.7359	33.3333	48.5507	46.9858	46.9246
Chr5:110970652-110979587	5	110970652	110979587	110978972..110980392	0.00233542	39.1156	41.9799	48.3176	50.1333	25.1244	35.5466	29.4715	38.7841
Chr5:120494354-120503399	5	120494354	120503399	120502875..120503706	0.00179475	70.0156	67.2062	66.7996	67.0581	57.6282	69.8574	57.6923	64.5455
Chr5:121545873-121559081	5	121545873	121559081	121544747..121546319	0.00550364	41.8841	67.9683	57.563	53.3333	57.234	48.855	51.282	41.3051
Chr5:143310017-143315217	5	143310017	143315217	143314057..143314339	0.000677143	52.7778	62.6207	51.8265	50	32.2857	35.7964	39.8734	44.4124
Chr6:13832348-13845860	6	13832348	13845860	13838497..13839180	0.00282377	21.978	48.084	49.4061	49.9323	26.8627	35.7759	27.0642	29.2824
Chr6:50110654-50127317	6	50110654	50127317	50109367..50111032	0.00494805	67.7083	72.9771	53.451	65.8854	41.4583	59.2437	36.6466	65.2982
Chr6:53068391-53079331	6	53068391	53079331	53067466..53069061	0.00282531	45.7143	54.9306	58.3333	45.1389	28.479	44.2076	35.7895	30.6
Chr6:55667376-55680496	6	55667376	55680496	55676856..55677339	0.0024365	58.6601	74.6501	65.5763	65.0251	50.9048	66.5147	53.4483	56.7982
Chr6:116173677-116193334	6	116173677	116193334	116192685..116194073	0.00195349	53.4392	67.7586	43.7169	48.1586	40.9091	34.7222	44.4048	36.0845
Chr6:116259127-116266013	6	116259127	116266013	116263899..116264636	0.00157031	54.6429	53.8462	65.1873	53.7429	33.3333	34.9529	41.8944	41.4141
Chr6:121109974-121119576	6	121109974	121119576	121109142..121110548	0.00103438	66.5525	75.4861	58.3197	66.5302	55.8635	54.9035	53.0027	54.5267
Chr6:126739917-126752242	6	126739917	126752242	126739172..126740700	0.00195349	48.718	44.9251	51.3182	47.3783	34.6983	43.039	29.5411	35.3693
Chr6:142752625-142761706	6	142752625	142761706	142756467..142757201	0.00195349	23.9726	48.8358	37.0523	50	23.9726	30.0279	43.1159	28.2009
Chr7:4136973-4143657	7	4136973	4143657	4136457..4137885	0.00543716	55.7895	81.2763	80.8333	47.7606	71.8724	51.3566	42.5	40.8379
Chr7:25294944-25302943	7	25294944	25302943	25296903..25298104	0.00157031	48.4628	61.0489	47.9184	46.5989	35.4701	34.9312	32.4621	38.2558
Chr7:65633142-65645158	7	65633142	65645158	65644402..65645421	0.00157031	51.9928	51.3288	56.6785	61.2536	33.0808	48.02	38.5105	45.4321
Chr7:116300204-116307973	7	116300204	116307973	116307079..116308771	0.000789713	51.4264	50.7308	50.5098	57.209	43.4503	40.6667	37.0057	35.4037
Chr7:126388184-126398827	7	126388184	126398827	126396032..126396985	0.000789713	47.2973	53.2126	50.5556	51.5903	48.3333	37.1972	37.7604	45.6092
Chr8:70200315-70212769	8	70200315	70212769	70211661..70212996	0.00264525	56.3636	39.3444	40.1084	53.523	40.1176	32.1078	31.3909	33.0804
Chr8:70532673-70539711	8	70532673	70539711	70538339..70540034	0.00103438	57.2727	40.6393	65.7407	51.1333	32.807	41.7284	34.5528	34.7975
Chr8:70590062-70594771	8	70590062	70594771	70594055..70595544	0.00195349	57.5225	45.914	43.5252	51.5625	38.1015	38.7951	29.6804	28.9216
Chr8:75213803-75223652	8	75213803	75223652	75212618..75214185	0.00153497	64.6739	65.8425	62.2748	62.5444	49.0977	55.4344	61.1979	57.7135
Chr8:79281619-79295057	8	79281619	79295057	79294392..79295475	0.00195349	30.9859	62.1212	43.6719	78.3333	38.6905	44.9879	43.8272	34.6612
Chr8:86878555-86885014	8	86878555	86885014	86884350..86885500	0.00166248	42.0635	51.0022	44.4072	42.1325	38.6933	33.867	32.7332	32.1092
Chr8:90908765-90921190	8	90908765	90921190	90907675..90909513	0.00282531	57.4468	47.0386	44.8551	53.8043	35.2041	35.9635	36.2667	38.1154
Chr8:94380201-94386828	8	94380201	94386828	94385925..94387533	0.00250454	41.2651	59.396	57.4594	41.0761	39.1039	35.0542	31.9672	34.5455
Chr8:105163015-105171012	8	105163015	105171012	105170208..105171861	0.0024365	50.9091	64.4857	50.2237	40.9639	34.2655	43.9865	43.8967	45.2869
Chr8:106893493-106901118	8	106893493	106901118	106892979..106894084	0.00266846	46.729	52.9116	44.8198	57.1154	47.8972	46.3951	41.0468	39.1071
Chr8:121590500-121597301	8	121590500	121597301	121590086..121591115	0.000274103	64.5022	55.0093	63.5522	53.5311	40.4135	40.6911	33.6634	38.6528
Chr8:124654241-124663110	8	124654241	124663110	124662497..124663857	0.00266846	70	58.5499	53.5742	61.6111	37.7193	47.1105	48.2456	47.3309
Chr9:15493858-15502385	9	15493858	15502385	15493060..15494446	0.000677143	68.8889	61.1374	66	65.7407	37.8824	51.5121	49.5455	52.1429
Chr9:31372388-31386245	9	31372388	31386245	31385597..31386843	0.00302902	78.8461	68.8657	68.8998	85.0779	48.2609	53.163	58.5566	60.8586
Chr9:32543422-32554928	9	32543422	32554928	32545384..32545701	0.000677143	42.1958	27.5641	46.1053	31.6398	18.062	16.9799	16.1111	21.875
Chr9:56030695-56043858	9	56030695	56043858	56041709..56042542	0.000979363	67.2414	49.871	45.7944	39.9007	29.4326	34.5194	38.2456	38.6542
Chr9:69989450-69999239	9	69989450	69999239	69989192..69990169	0.00195349	52.9412	44.3376	43.291	50.7991	34.874	44.1627	29.7763	35.8262
Chr9:72650683-72662308	9	72650683	72662308	72661626..72663414	0.00112523	67.029	68.7897	62.1544	82.321	75.1572	56.9304	53.5244	51.5348
Chr9:90147672-90163293	9	90147672	90163293	90162751..90164139	0.00204683	54.321	57.9812	62.1855	62.6012	44.9291	37.6389	43.7135	37.2175
Chr9:95637653-95647809	9	95637653	95647809	95637335..95638256	0.00230814	48.3871	65.5	64.8374	62.3397	33	36.3265	57.3333	37.3278
Chr10:33950973-33973415	10	33950973	33973415	33950835..33951333	0.00153497	82.3718	69.0909	72.0339	65.0907	59.375	51.2672	54.321	58.2993
Chr10:61679902-61688408	10	61679902	61688408	61679989..61680888	0.00373096	36.5942	62.6572	58.7838	48.6913	34.8	41.0667	33.715	26.6219
Chr10:62792034-62803914	10	62792034	62803914	62791591..62792625	0.00153497	35.2941	61.0119	42.2727	53.6202	38.6667	32.8671	35.8225	32.3068
Chr10:67285308-67297373	10	67285308	67297373	67284601..67285803	0.00153497	85.4167	80.2285	66.8457	73.1808	59.0124	56.5476	71.1681	64.5175
Chr10:99107731-99115056	10	99107731	99115056	99106703..99108467	0.00266846	57.8512	75.6612	66.1152	72.9314	60.8871	55.7329	68.2018	53.6496
Chr10:111466021-111473483	10	111466021	111473483	111472748..111473939	0.00373096	42.07	59.4207	50.7426	60.8911	41.458	43.4266	37.8495	51.0507
Chr10:120891960-120898661	10	120891960	120898661	120896039..120896292	0.00161945	59.5238	54.391	59.6919	43.9349	35.1515	41.0068	36.9925	47.6266
Chr11:6380993-6389466	11	6380993	6389466	6388811..6390072	0.00195349	69.9807	58.8977	34.7319	57.9951	41.358	46.1554	44.8188	40.3094
Chr11:45843662-45852273	11	45843662	45852273	45851632..45852698	0.00195349	49.2857	37.3361	48.5974	49.458	29.7297	32.375	29.2695	28.2778
Chr11:49712379-49717681	11	49712379	49717681	49711883..49713019	0.00266846	30.254	63.9103	28.2701	47.9717	32.6923	24.7383	35.8871	33.6735
Chr11:51277660-51290293	11	51277660	51290293	51289598..51290930	0.000274103	37.6238	37.4758	39.6714	44.3046	20.2819	25.0216	23.1935	29.3007
Chr11:75582745-75590408	11	75582745	75590408	75587828..75588845	0.00195349	38.5135	68.3333	54.3033	46.9205	35.3441	37.9246	37.7333	37.2432
Chr11:78286592-78301727	11	78286592	78301727	78301329..78301974	0.000677143	91.954	82.6956	72.5232	79.9129	71.7836	66.9652	60.7312	56.5476
Chr11:80471680-80477076	11	80471680	80477076	80476429..80478230	0.00629901	58.6275	37.3951	36.8333	36.9247	38.0189	38.6764	27.1523	26.2821
Chr11:80477083-80480682	11	80477083	80480682	80476429..80478230	0.00195349	45.8904	46.6392	37.2963	49.1749	29.4002	40.0148	41.6667	30.7627
Chr11:87397024-87405087	11	87397024	87405087	87404087..87405303	0.00339737	55.977	60.9722	42.6704	47.5391	32.1488	37.4473	30.3483	49.8826
Chr11:90625892-90638433	11	90625892	90638433	90637662..90638874	0.00302378	75.6098	52.7987	50	55.9829	51.7241	37.079	51.1416	38.8889
Chr11:104442538-104467639	11	104442538	104467639	104441487..104443134	0.000649309	40	62.2768	59.1026	57.6642	39.5652	41.0233	38.3503	39.6814
Chr11:116123813-116130763	11	116123813	116130763	116130259..116131225	0.00112523	55.6497	55.0085	52.2414	51.5417	40.8836	47.193	39.9378	46.5012
Chr11:120082445-120087522	11	120082445	120087522	120086065..120087405	0.00195349	43.5792	54.346	45.3528	56.4338	32.9521	39.1042	35.7434	34.8039
Chr12:8667684-8674809	12	8667684	8674809	8673789..8675056	0.00220114	84.4595	45.059	29.2121	37.6736	21.7011	24.6101	13.1989	24.3187
Chr12:23163376-23189418	12	23163376	23189418	23189167..23189941	0.00635826	42.6829	56.0909	84.8361	59.1312	55.6884	38.8557	43.7853	49.4604
Chr12:23189423-23203047	12	23189423	23203047	23189167..23189941	0.00195349	47.8873	52.0992	76.0638	57.2201	49.8333	42.1875	41.3043	38.6243
Chr12:98736981-98745033	12	98736981	98745033	98736964..98737922	0.00282531	46.2264	43.8597	38.8554	49.5283	21.7695	33.5456	43.8967	31.5534
Chr13:65325417-65358778	13	65325417	65358778	65352300..65352537	0.00202487	79.6703	51.7083	46.2456	71.9241	41.6228	39.7302	37.1212	43.0952
Chr13:65534235-65569696	13	65534235	65569696		0.00195349	57.672	65.5637	56.6	67.567	88.7387	68.4949	83.6806	72.6667
Chr13:67536263-67553128	13	67536263	67553128	67552816..67553350	0.000274103	69	78.49	73.1013	67.565	55.618	50	60	56.9672
Chr13:81783298-81796769	13	81783298	81796769	81782845..81783987	0.000677143	54.1667	71.8202	59.4697	41.2651	24.5833	47.4227	39.934	42.5781
Chr13:95610195-95618400	13	95610195	95618400	95617972..95618812	0.00271954	74.1667	63.4367	66.8254	71.6107	44.3536	56.7653	51.2593	65.8667
Chr14:20732173-20737390	14	20732173	20737390	20733831..20734862	0.0024365	33.422	35.126	42.2176	42.931	21.2703	28.5098	31.8129	34.9624
Chr14:46777857-46788028	14	46777857	46788028	46787564..46788528	0.00195349	70.4861	72.452	64.8765	78.3929	54.6045	57.9521	71.3964	55.5733
Chr14:47465197-47472921	14	47465197	47472921	47472311..47473293	0.000677143	55.9524	39.9192	39.7853	62.0571	26.5042	32.8257	25.3106	32.5873
Chr14:54599745-54607140	14	54599745	54607140	54603125..54603817	0.00195349	53.7037	42.4005	46.5909	41.0582	30.4487	37.4046	33.2639	23.4336
Chr15:36283166-36296549	15	36283166	36296549	36282315..36283598	0.00202828	40.8621	60.9687	63.9451	65.5437	40.625	52.1739	41.2403	57.4766
Chr15:39112717-39127977	15	39112717	39127977	39112142..39113277	0.00346165	78.0488	73.9855	71.7742	53.6492	47.079	68.7764	47.5207	43.2331
Chr15:73724726-73732265	15	73724726	73732265	73724206..73725550	0.00157031	67.0188	53.1151	50.9642	38.5791	36.3636	39.3148	29.1667	38.5906
Chr15:76818043-76828897	15	76818043	76828897	76816945..76818517	0.00217768	69.7276	66.2211	66.195	64.3939	60.0595	58.374	34.0123	42.6643
Chr16:4880206-4886381	16	4880206	4886381	4879006..4881106	0.00157031	53.6458	35.6838	44.5652	37.5877	19.0265	33.3333	23.8426	27.4336
Chr16:30550445-30561020	16	30550445	30561020	30549932..30551003	0.00202828	79.5238	66.5942	61.6422	57.6939	61.5936	50.4682	44.7034	62.8042
Chr16:96071890-96081910	16	96071890	96081910	96081294..96083503	0.00938237	71.8518	55.2173	83.275	66.2496	70.0495	47.6852	81.6441	50.8161
Chr17:14960854-15041353	17	14960854	15041353	14960600..14961186	0.00153497	29.1667	42.402	30.5556	34.0426	20.2632	26.4905	18.287	18.2716
Chr17:17607352-17624287	17	17607352	17624287	17623768..17625682	0.00282531	66.1194	70.4932	62.8472	53.8211	53.4391	44.4904	51.4912	62.535
Chr17:31855871-31863678	17	31855871	31863678	31854764..31856662	0.00153497	77.4194	57.9292	68.7037	66.1828	55.5727	49.5536	42.9974	56.6779
Chr17:56830655-56837862	17	56830655	56837862	56830456..56831739	0.00373096	82.6462	64.2302	53.8389	58.5586	58.1967	30.8527	42.8977	45.6566
Chr17:65884731-65898144	17	65884731	65898144	65884014..65885531	0.00195349	50.9091	41.4823	48.848	37.1481	27.5769	33.2677	28.792	28.9977
Chr17:74528770-74541745	17	74528770	74541745	74527731..74529436	0.00282531	41.0256	57.4046	59.5588	64.5833	35.0877	45.3941	44.3485	37.2093
Chr17:78913312-78922681	17	78913312	78922681	78916243..78917125	0.00282531	58.125	57.5269	68.3674	50.9887	47.7778	41.8067	40.6191	42.2043
Chr18:12236270-12256646	18	12236270	12256646	12235916..12236758	0.000274103	67.6871	64.8499	51.9792	56.5163	35.8824	47	35.5793	40.7018
Chr18:74779207-74790937	18	74779207	74790937	74778482..74779625	0.00237748	75.7576	66.2356	49.0291	57.1642	47.5904	56.6838	40.5172	48.0702
Chr18:75009605-75019007	18	75009605	75019007	75018538..75019565	0.000727306	67.2619	56.0163	62.8135	64.4162	47.7211	45.069	54.2788	46.8684
Chr19:21264313-21272553	19	21264313	21272553	21271612..21273171	0.00282377	48.9437	46.6962	38.3333	51.453	46.124	29.5207	25.5669	27.6074
Chr19:28822949-28835105	19	28822949	28835105	28834608..28835796	0.00282531	50.6944	65.8388	48.4266	72.2658	50.6144	52.0195	51.2195	51.5051
Chr19:41847919-41854884	19	41847919	41854884	41846832..41848585	0.000274103	38.9488	48.0351	45.7277	47.3545	27.957	31.0706	24.0414	19.2308
