# Supplementary material for: A DNMT3A PWWP mutation leads to methylation of bivalent chromatin and growth retardation in mice
Source: Nat Commun. 2019 Apr 23;10:1884. doi: 10.1038/s41467-019-09713-w (PMC6478690; doi:10.1038/s41467-019-09713-w)
Supplement: Supplementary file 15 — Supplementary Data 11 [file 41467_2019_9713_MOESM15_ESM.xlsx]

## Sheet: wt-wt_vs_mut-del_DEGs_CGI-annot
Supplementary Data 11. Domains showing differential methylation between Dnmt3a+/+ and Dnmt3aΔ/D329A in E7.5 Epiblast.
Probe	Chromosome	Start	End	Overlapping CGI coordinates	FDR	Dnmt3a+/+ #1	Dnmt3a+/+ #2	Dnmt3a+/+ #3	Dnmt3a+/+ #4	Dnmt3aΔ/D329A #1	Dnmt3aΔ/D329A #2	Dnmt3aΔ/D329A #3	Dnmt3aΔ/D329A #4
Chr7:4136973-4143657	7	4136973	4143657	4136457..4137885	0.00841203	55.7895	81.2763	80.8333	47.7606	52.0599	44.3824	54.3379	21.3115
Chr11:115708282-115714268	11	115708282	115714268	115707494..115709306	0.00792647	51.1574	39.7813	53.7015	33.4886	28.8	34.6888	31.2262	16.6667
Chr14:54599745-54607140	14	54599745	54607140	54603125..54603817	0.00725674	53.7037	42.4005	46.5909	41.0582	34.7789	26	28.0303	5.26316
Chr15:58034008-58048593	15	58034008	58048593	58033822..58034528	0.00841203	47.6923	60.826	45.0667	63.8411	40.1178	50.2747	37.6999	5.17241
Chr16:4880206-4886381	16	4880206	4886381	4879006..4881106	0.00792647	53.6458	35.6838	44.5652	37.5877	27.5424	25.2717	29.9129	14.4578
