# Supplementary material for: A DNMT3A PWWP mutation leads to methylation of bivalent chromatin and growth retardation in mice
Source: Nat Commun. 2019 Apr 23;10:1884. doi: 10.1038/s41467-019-09713-w (PMC6478690; doi:10.1038/s41467-019-09713-w)
Supplement: Supplementary file 16 — Supplementary Data 12 [file 41467_2019_9713_MOESM16_ESM.xlsx]

## Sheet: TableS9.Jeong_canyons_<10%meth_
Supplementary Data 12. Locations and methylation values of DNA canyons previously described by Jeong et al.60 in adult mouse hypothalamus.
Probe	Chromosome	Start	End	Dnmt3a+/+	Dnmt3aΔ/D329A
19099995..19112997	1	19099995	19112997	4.83842	45.6894
19208649..19220459	1	19208649	19220459	5.82512	54.1176
19221780..19226116	1	19221780	19226116	8.60399	61.2772
19233759..19238444	1	19233759	19238444	3.8892	61.1947
25828719..25832443	1	25828719	25832443	3.07854	3.562
39191176..39195350	1	39191176	39195350	7.20173	9.69784
42684100..42696739	1	42684100	42696739	6.19614	29.1174
50925312..50928844	1	50925312	50928844	1.4955	4.70505
52229634..52234136	1	52229634	52234136	3.64735	3.60268
56969251..56984602	1	56969251	56984602	5.90835	42.4503
59762238..59766199	1	59762238	59766199	1.03484	0.244773
72870024..72876359	1	72870024	72876359	1.76578	11.8079
74235999..74241106	1	74235999	74241106	9.12519	9.25659
77512934..77517242	1	77512934	77517242	2.32082	9.18115
78187005..78191266	1	78187005	78191266	6.97499	49.6846
78192023..78205514	1	78192023	78205514	6.15172	58.5181
78214514..78219844	1	78214514	78219844	5.04005	30.7633
82290227..82294983	1	82290227	82294983	2.35613	2.8214
84837150..84840751	1	84837150	84840751	2.04963	1.56098
86524886..86529777	1	86524886	86529777	0.688889	0.911211
87152687..87156824	1	87152687	87156824	7.2531	23.8294
95664235..95669138	1	95664235	95669138	4.86553	6.09434
105988838..105995125	1	105988838	105995125	5.62876	4.82125
131524998..131528864	1	131524998	131528864	1.00548	1.9279
133130610..133134350	1	133130610	133134350	2.73272	1.88385
136945439..136951034	1	136945439	136951034	9.548	56.7036
138840721..138849358	1	138840721	138849358	6.09068	50.7361
151343026..151347332	1	151343026	151347332	5.88323	4.17388
155727912..155744116	1	155727912	155744116	7.87212	50.2946
161874262..161877800	1	161874262	161877800	1.75432	1.04301
163311631..163315333	1	163311631	163315333	8.46817	34.7958
168427071..168432993	1	168427071	168432993	8.46372	7.35513
178334794..178338375	1	178334794	178338375	0.55835	0.803704
178526760..178530988	1	178526760	178530988	0.883289	3.43107
184716056..184721402	1	184716056	184721402	4.96521	56.1068
191181843..191186730	1	191181843	191186730	5.91757	33.013
191393538..191398257	1	191393538	191398257	5.22529	7.50909
9881038..9884620	2	9881038	9884620	5.17382	54.706
9887652..9891519	2	9887652	9891519	5.11378	52.5224
9891914..9898005	2	9891914	9898005	7.88082	59.0639
10367940..10375699	2	10367940	10375699	5.33333	28.6828
18687687..18696368	2	18687687	18696368	3.92927	42.9003
19429087..19432656	2	19429087	19432656	7.49519	46.7397
19443928..19455547	2	19443928	19455547	7.68713	41.9301
22620889..22626018	2	22620889	22626018	8.21295	22.9602
29250008..29253848	2	29250008	29253848	8.2952	23.3942
30471594..30475100	2	30471594	30475100	1.48463	4.44847
31634753..31642999	2	31634753	31642999	6.39991	45.8286
33129590..33133204	2	33129590	33133204	2.60343	2.71603
36101465..36105828	2	36101465	36105828	6.97993	47.7157
45107676..45117835	2	45107676	45117835	7.12173	28.1567
57102069..57105727	2	57102069	57105727	5.48706	48.4296
57113994..57118044	2	57113994	57118044	1.2308	13.3534
60122519..60127049	2	60122519	60127049	7.49979	7.19075
69584298..69588367	2	69584298	69588367	3.63219	19.9927
70473614..70477462	2	70473614	70477462	8.03587	39.0112
70823548..70827353	2	70823548	70827353	5.86674	4.49684
71526365..71542773	2	71526365	71542773	8.656	44.3318
71543089..71549608	2	71543089	71549608	8.99173	38.5355
72976931..72981349	2	72976931	72981349	1.95871	2.15744
73267921..73279138	2	73267921	73279138	4.84996	50.5466
74663244..74670961	2	74663244	74670961	5.84754	53.5157
74672061..74676991	2	74672061	74676991	8.0433	50.666
74677536..74685136	2	74677536	74685136	3.45888	49.2916
74686920..74700342	2	74686920	74700342	4.40818	53.0697
79453700..79457383	2	79453700	79457383	6.53114	38.9818
84885623..84890082	2	84885623	84890082	3.35502	27.3692
90577831..90581871	2	90577831	90581871	5.0587	4.42458
94240423..94246252	2	94240423	94246252	3.12618	10.4638
104491602..104495136	2	104491602	104495136	2.08728	1.84561
105129828..105135297	2	105129828	105135297	7.50762	48.9964
106692116..106696252	2	106692116	106696252	4.60727	10.659
109691833..109695733	2	109691833	109695733	3.41264	22.3672
115853312..115856848	2	115853312	115856848	7.74452	60.9812
116060636..116068744	2	116060636	116068744	8.82224	42.2516
117119543..117123990	2	117119543	117123990	2.19743	1.73464
118899904..118903630	2	118899904	118903630	4.06738	5.19469
122375107..122378613	2	122375107	122378613	1.36562	2.00909
128122286..128128350	2	128122286	128128350	6.46812	16.8233
137114152..137117832	2	137114152	137117832	2.64486	16.4406
143544747..143548514	2	143544747	143548514	2.74294	8.91807
144267296..144271636	2	144267296	144271636	4.93557	3.35947
144329722..144333463	2	144329722	144333463	4.50295	35.8796
146218343..146224506	2	146218343	146224506	6.70721	23.3079
147361616..147368731	2	147361616	147368731	6.15139	47.4256
147371896..147375422	2	147371896	147375422	5.38574	51.7054
148044061..148049277	2	148044061	148049277	5.83073	45.3228
153442997..153446511	2	153442997	153446511	1.49576	1.70701
158607565..158617084	2	158607565	158617084	6.46233	34.9761
160366334..160371593	2	160366334	160371593	7.37036	26.2177
160729927..160733546	2	160729927	160733546	8.42196	7.55698
162658477..162662982	2	162658477	162662982	4.40602	8.7835
166711031..166714808	2	166711031	166714808	8.40678	7.70492
167060604..167064293	2	167060604	167064293	4.26172	3.52722
168764078..168767820	2	168764078	168767820	7.60508	41.6898
170494624..170498841	2	170494624	170498841	9.30611	53.5843
172545515..172553687	2	172545515	172553687	6.20662	51.0544
180889309..180895225	2	180889309	180895225	8.13939	7.92595
5218272..5221814	3	5218272	5221814	4.11713	15.4043
8664506..8668462	3	8664506	8668462	2.39668	5.72523
18049054..18056474	3	18049054	18056474	7.60419	29.8096
19308857..19312398	3	19308857	19312398	3.12811	2.80061
22074920..22078430	3	22074920	22078430	1.69744	1.8606
30504459..30516036	3	30504459	30516036	9.26442	52.5388
30599900..30603436	3	30599900	30603436	1.43229	2.06615
34644550..34654925	3	34644550	34654925	7.0098	21.3258
38883992..38888508	3	38883992	38888508	0.96513	6.08657
41562830..41566389	3	41562830	41566389	1.11814	1.23543
45375176..45381947	3	45375176	45381947	1.59023	4.60532
51338539..51342599	3	51338539	51342599	3.01315	6.43221
52101382..52105547	3	52101382	52105547	0.952124	7.03044
52266672..52271117	3	52266672	52271117	6.47727	11.2962
58413685..58418129	3	58413685	58418129	0.852835	0.997959
60500033..60505495	3	60500033	60505495	9.64553	7.40881
66970471..66976165	3	66970471	66976165	6.71697	54.287
66977120..66983958	3	66977120	66983958	5.61972	47.9151
88139979..88144405	3	88139979	88144405	7.17339	5.04285
88530547..88534177	3	88530547	88534177	6.64771	3.31339
88619833..88625066	3	88619833	88625066	8.12474	5.29775
89390869..89396771	3	89390869	89396771	2.70714	9.7851
89417222..89423011	3	89417222	89423011	7.78054	9.09464
89960784..89964554	3	89960784	89964554	7.9092	6.40061
93443123..93448128	3	93443123	93448128	1.85589	17.6907
95227517..95231864	3	95227517	95231864	7.02193	5.97102
95658147..95662633	3	95658147	95662633	2.2222	2.90112
95903833..95907584	3	95903833	95907584	5.53643	28.4134
96499245..96504061	3	96499245	96504061	2.46664	2.56872
99238982..99243218	3	99238982	99243218	7.07024	57.6606
99252048..99256654	3	99252048	99256654	7.82864	48.4158
103913644..103917766	3	103913644	103917766	3.85428	2.80525
104960310..104963833	3	104960310	104963833	9.61434	29.1065
105450304..105454209	3	105450304	105454209	4.80284	6.43017
107035556..107039156	3	107035556	107039156	8.30861	8.21299
126595775..126599598	3	126595775	126599598	3.38264	3.15373
127624997..127635657	3	127624997	127635657	7.34025	43.2917
129194615..129198694	3	129194615	129198694	9.73175	60.0231
129199103..129210518	3	129199103	129210518	6.18943	46.5302
129210886..129221614	3	129210886	129221614	6.21854	50.4986
129222016..129227828	3	129222016	129227828	8.64984	53.7084
131105875..131113465	3	131105875	131113465	6.68375	41.9743
136668939..136673064	3	136668939	136673064	4.36751	3.10996
144201569..144206306	3	144201569	144206306	2.29128	7.95536
148986582..148991445	3	148986582	148991445	2.15546	9.27308
152209091..152212921	3	152209091	152212921	1.48935	1.76039
154326848..154335295	3	154326848	154335295	5.64464	57.2954
156559254..156563709	3	156559254	156563709	1.04309	2.30185
3936417..3940012	4	3936417	3940012	2.27746	9.58986
6451479..6455301	4	6451479	6455301	8.19511	6.49386
11384311..11390294	4	11384311	11390294	7.47948	50.7501
21677715..21690590	4	21677715	21690590	5.84044	44.5427
28812240..28816059	4	28812240	28816059	0.82194	4.53568
36949359..36953704	4	36949359	36953704	4.10082	7.15744
44700893..44707300	4	44700893	44707300	4.5077	41.5296
45528734..45532768	4	45528734	45532768	6.07561	7.86665
46342116..46345850	4	46342116	46345850	3.09321	36.9766
48042633..48049111	4	48042633	48049111	7.87124	11.6019
54944862..54949788	4	54944862	54949788	1.79551	7.88632
55530065..55534274	4	55530065	55534274	2.5304	14.1416
57140196..57144109	4	57140196	57144109	9.23143	9.13662
59546156..59550162	4	59546156	59550162	5.00124	5.83728
65123072..65127226	4	65123072	65127226	3.62212	16.4706
72198339..72202446	4	72198339	72202446	1.57776	2.6006
76447108..76451326	4	76447108	76451326	5.70346	3.47027
82503965..82507992	4	82503965	82507992	2.65007	22.1323
88030633..88035749	4	88030633	88035749	2.61162	7.91852
89271242..89279025	4	89271242	89279025	7.34788	62.2595
95049948..95055506	4	95049948	95055506	3.61808	3.25205
99649966..99656643	4	99649966	99656643	6.28398	50.6524
101354396..101358184	4	101354396	101358184	4.14613	5.62306
104366501..104370088	4	104366501	104370088	8.09153	14.0306
106837189..106840852	4	106837189	106840852	6.42567	3.71699
108458267..108461850	4	108458267	108461850	2.77642	2.69492
116555553..116559066	4	116555553	116559066	1.58846	1.90622
117492688..117497426	4	117492688	117497426	3.52454	36.0507
124656420..124660145	4	124656420	124660145	3.61132	29.0698
126199668..126203273	4	126199668	126203273	7.2278	5.02925
127985530..127989833	4	127985530	127989833	9.74071	11.5444
129818658..129823985	4	129818658	129823985	9.60027	6.91039
129982863..129988480	4	129982863	129988480	5.16872	4.85475
133010450..133014200	4	133010450	133014200	2.066	5.26937
133750223..133754790	4	133750223	133754790	1.65199	0.685886
134851336..134854886	4	134851336	134854886	3.75208	2.97488
139819549..139834242	4	139819549	139834242	5.73355	53.5353
140243937..140248745	4	140243937	140248745	7.28921	17.7894
140699509..140703667	4	140699509	140703667	3.1328	8.1811
141535090..141539435	4	141535090	141539435	1.01307	0.939998
148803736..148807905	4	148803736	148807905	2.75017	30.8109
151994164..151997681	4	151994164	151997681	2.56789	2.24598
153479465..153484905	4	153479465	153484905	5.75217	10.9303
154139008..154143049	4	154139008	154143049	4.23368	28.6201
155220021..155223889	4	155220021	155223889	2.30684	1.43211
3340528..3345436	5	3340528	3345436	1.9113	25.2458
20880852..20884412	5	20880852	20884412	3.44148	2.43352
21053368..21057118	5	21053368	21057118	2.71829	2.68494
23431143..23436961	5	23431143	23436961	0.926115	0.801497
24523945..24528041	5	24523945	24528041	8.4095	31.3453
25496951..25500709	5	25496951	25500709	1.18333	0.96356
28166338..28171269	5	28166338	28171269	9.46329	47.1313
29467865..29482527	5	29467865	29482527	5.34449	44.9759
30709558..30713892	5	30709558	30713892	4.27183	10.7847
31135721..31139222	5	31135721	31139222	6.23051	32.301
32132526..32137419	5	32132526	32137419	3.59758	7.07209
33430293..33436676	5	33430293	33436676	2.73892	40.771
33819022..33822898	5	33819022	33822898	1.77065	1.07366
35379930..35397550	5	35379930	35397550	5.28011	41.9646
36867139..36870757	5	36867139	36870757	3.77079	7.14911
37241598..37247041	5	37241598	37247041	5.0865	7.53576
37822472..37831242	5	37822472	37831242	7.33244	47.2581
41760920..41769062	5	41760920	41769062	6.45887	45.2099
43232300..43235831	5	43232300	43235831	0.358158	0.745453
47982338..47986621	5	47982338	47986621	4.82757	8.77712
52111740..52116471	5	52111740	52116471	6.49378	8.78752
53588472..53592693	5	53588472	53592693	1.41061	1.04524
57713813..57720611	5	57713813	57720611	1.37624	2.41906
67093817..67103641	5	67093817	67103641	6.40817	61.5287
67226278..67232716	5	67226278	67232716	9.28182	52.3845
75074863..75078515	5	75074863	75078515	8.71814	54.8215
75148232..75157210	5	75148232	75157210	4.72686	46.6453
81019255..81023585	5	81019255	81023585	2.02468	1.81445
96159881..96164281	5	96159881	96164281	1.45816	1.79272
98166171..98170973	5	98166171	98170973	8.10156	40.2195
98178791..98187217	5	98178791	98187217	6.54681	40.9158
99976346..99979892	5	99976346	99979892	0.625096	0.586238
101656048..101669862	5	101656048	101669862	7.58995	51.6058
106447543..106472438	5	106447543	106472438	9.87699	54.3834
107721288..107727246	5	107721288	107727246	3.67338	53.0617
108366126..108370680	5	108366126	108370680	4.06681	6.26776
111415257..111419090	5	111415257	111419090	6.4021	11.6277
114772007..114776749	5	114772007	114776749	5.77255	5.20872
115155158..115159141	5	115155158	115159141	7.98351	7.52123
115427889..115431982	5	115427889	115431982	5.89345	6.61199
115488223..115492169	5	115488223	115492169	5.94888	9.10952
118026020..118029615	5	118026020	118029615	8.04029	16.6631
118169054..118175117	5	118169054	118175117	5.53037	12.9787
119799206..119806399	5	119799206	119806399	6.01917	49.7563
119829955..119838275	5	119829955	119838275	7.71635	60.3103
119838728..119845957	5	119838728	119845957	8.01971	53.8426
120424070..120435677	5	120424070	120435677	7.72622	35.2026
123135481..123144850	5	123135481	123144850	2.55801	1.99913
125176960..125180566	5	125176960	125180566	1.20135	1.17637
125531609..125535791	5	125531609	125535791	3.24884	9.95113
127240389..127244071	5	127240389	127244071	6.87215	23.1145
128596419..128602851	5	128596419	128602851	9.34446	33.2358
129582668..129587141	5	129582668	129587141	7.57159	8.64525
132541023..132544871	5	132541023	132544871	2.27077	4.52759
134312535..134316135	5	134312535	134316135	1.96887	0.935359
136564821..136569413	5	136564821	136569413	2.73049	6.3193
137027953..137033479	5	137027953	137033479	1.9406	6.71389
139537005..139560320	5	139537005	139560320	9.36088	48.2797
139906990..139910785	5	139906990	139910785	5.91345	11.5155
141239323..141244328	5	141239323	141244328	5.6811	9.47333
142813887..142823799	5	142813887	142823799	1.48379	0.73227
147185230..147194609	5	147185230	147194609	7.71807	41.6334
147267460..147279222	5	147267460	147279222	8.57793	54.3618
147299145..147304402	5	147299145	147304402	4.02224	49.777
147304804..147309612	5	147304804	147309612	3.84487	44.3959
147721416..147728017	5	147721416	147728017	9.92256	42.9916
149050293..149053948	5	149050293	149053948	1.94585	2.54991
6853429..6867533	6	6853429	6867533	8.72161	42.6489
6868668..6883052	6	6868668	6883052	5.86634	43.8943
8508817..8512483	6	8508817	8512483	1.54465	0.839246
8947923..8952539	6	8947923	8952539	3.97389	10.8961
14899125..14903685	6	14899125	14903685	9.81533	28.6226
23242595..23249772	6	23242595	23249772	8.987	44.931
28132908..28136912	6	28132908	28136912	4.42143	12.4472
30172543..30180756	6	30172543	30180756	7.14455	53.9608
31215642..31219326	6	31215642	31219326	3.62427	3.90461
50109017..50113053	6	50109017	50113053	4.99356	3.26309
51466976..51471830	6	51466976	51471830	1.0959	0.93024
52208238..52214029	6	52208238	52214029	8.88277	51.8534
52215179..52234960	6	52215179	52234960	9.03647	57.8308
52244430..52249684	6	52244430	52249684	3.48915	57.2171
52312605..52317153	6	52312605	52317153	4.73901	53.13
53817839..53821568	6	53817839	53821568	8.09427	28.3958
64727175..64735108	6	64727175	64735108	5.79082	45.4248
67265995..67270056	6	67265995	67270056	2.17127	2.13719
70954180..70958143	6	70954180	70958143	9.28128	46.3382
84583144..84590683	6	84583144	84590683	4.61317	36.5613
85186640..85191669	6	85186640	85191669	6.28793	47.6659
86523336..86528605	6	86523336	86528605	1.95239	1.69527
88192628..88203863	6	88192628	88203863	9.41865	50.398
92940099..92944555	6	92940099	92944555	6.23959	28.167
110644912..110648461	6	110644912	110648461	3.45928	7.95283
113075354..113079711	6	113075354	113079711	1.08458	0.959316
117166132..117170054	6	117166132	117170054	6.786	31.303
117905806..117910760	6	117905806	117910760	6.00619	6.27619
119105523..119109468	6	119105523	119109468	3.50891	3.55613
119477977..119483101	6	119477977	119483101	3.08493	3.88275
120036108..120040140	6	120036108	120040140	1.25878	1.49096
125095155..125099760	6	125095155	125099760	7.74703	7.14944
125163761..125167644	6	125163761	125167644	3.87733	3.60064
127148723..127156003	6	127148723	127156003	4.37134	37.8088
127766034..127770784	6	127766034	127770784	5.22877	8.03335
145862813..145866895	6	145862813	145866895	0.646083	1.82679
148442466..148446140	6	148442466	148446140	3.04207	6.87298
4655533..4659898	7	4655533	4659898	6.57314	6.32225
4922316..4926749	7	4922316	4926749	7.53447	5.62515
5060232..5064392	7	5060232	5064392	1.96629	3.35284
16308570..16314425	7	16308570	16314425	3.68898	5.72863
16398821..16403842	7	16398821	16403842	3.1054	2.46801
16944548..16948467	7	16944548	16948467	9.09731	12.0682
19269068..19272961	7	19269068	19272961	6.37837	6.956
24883870..24887469	7	24883870	24887469	8.46626	10.5141
25178249..25182124	7	25178249	25182124	6.89931	12.355
25217855..25221942	7	25217855	25221942	4.53019	4.7634
25246478..25252523	7	25246478	25252523	8.87678	6.22214
28808130..28812243	7	28808130	28812243	1.28507	0.645002
36693901..36699251	7	36693901	36699251	8.81112	18.5568
37768089..37773970	7	37768089	37773970	4.79778	22.0477
44588695..44594269	7	44588695	44594269	3.11168	5.4975
45015288..45019488	7	45015288	45019488	4.40792	4.44987
45703907..45708386	7	45703907	45708386	3.80905	4.01473
51620771..51629727	7	51620771	51629727	5.40579	35.8057
63935955..63940172	7	63935955	63940172	1.36969	1.0114
67949901..67955727	7	67949901	67955727	3.08612	4.89681
70357810..70369004	7	70357810	70369004	9.9329	17.4503
73555160..73559700	7	73555160	73559700	1.9544	0.671907
78576319..78580366	7	78576319	78580366	2.76867	5.16585
80024177..80028232	7	80024177	80028232	5.59002	6.98778
82864979..82869148	7	82864979	82869148	1.46666	1.58868
92666539..92670419	7	92666539	92670419	2.16269	1.72147
96209617..96214207	7	96209617	96214207	4.03146	6.68506
98834281..98839732	7	98834281	98839732	6.5227	27.4127
105735519..105739567	7	105735519	105739567	8.08334	9.10536
110121118..110124634	7	110121118	110124634	8.16978	8.25126
116031131..116035247	7	116031131	116035247	4.61711	32.9539
127023933..127028085	7	127023933	127028085	4.8473	4.83113
127477297..127480877	7	127477297	127480877	4.10332	3.41601
131539841..131545529	7	131539841	131545529	4.14032	43.1005
131545765..131558160	7	131545765	131558160	6.3015	50.0995
133121260..133124935	7	133121260	133124935	4.56221	5.46436
137308508..137323501	7	137308508	137323501	5.23756	47.0283
141474201..141478935	7	141474201	141478935	8.42249	9.95087
142657694..142661799	7	142657694	142661799	2.95113	37.8343
144893950..144897541	7	144893950	144897541	4.50346	30.2542
144937472..144942698	7	144937472	144942698	1.29604	28.246
11554553..11559755	8	11554553	11559755	2.15836	1.22134
12393261..12403737	8	12393261	12403737	8.11232	27.0976
13674579..13678322	8	13674579	13678322	5.09699	4.90328
17532171..17535731	8	17532171	17535731	1.24842	1.9906
22805252..22809371	8	22805252	22809371	3.45702	5.31232
33926349..33931891	8	33926349	33931891	9.6066	31.0002
34804594..34810570	8	34804594	34810570	7.25654	10.6096
44933976..44938805	8	44933976	44938805	1.73044	3.54237
46290078..46297841	8	46290078	46297841	5.99042	47.6698
46738725..46743274	8	46738725	46743274	5.50757	4.23795
47410809..47414718	8	47410809	47414718	5.16535	28.1517
57319678..57325090	8	57319678	57325090	3.32792	47.3418
57330983..57336904	8	57330983	57336904	4.23047	57.9149
70607574..70612116	8	70607574	70612116	2.04626	4.78507
70862623..70866470	8	70862623	70866470	4.75928	8.77298
76898590..76903396	8	76898590	76903396	1.51085	4.88944
78434137..78438907	8	78434137	78438907	3.88549	44.9977
84659775..84665738	8	84659775	84665738	9.95718	22.2911
84976308..84980715	8	84976308	84980715	3.07431	8.09571
85034650..85039087	8	85034650	85039087	2.94828	3.05389
85554284..85557837	8	85554284	85557837	3.06826	2.29565
87468344..87474094	8	87468344	87474094	7.92514	30.421
87957730..87963084	8	87957730	87963084	5.44513	9.94126
92354794..92366921	8	92354794	92366921	9.23132	43.3467
93809846..93813980	8	93809846	93813980	2.79669	2.11125
102782991..102787486	8	102782991	102787486	7.06466	11.2461
111535761..111540080	8	111535761	111540080	3.29243	2.4284
115705643..115709935	8	115705643	115709935	2.37236	12.2423
120486543..120491688	8	120486543	120491688	8.48899	6.59789
120533474..120540534	8	120533474	120540534	9.88969	9.18909
121080053..121085313	8	121080053	121085313	3.47901	36.4075
121113225..121119792	8	121113225	121119792	4.2986	41.8292
126588929..126596709	8	126588929	126596709	0.987137	0.787881
128356701..128360209	8	128356701	128360209	1.4847	3.55622
16498676..16503112	9	16498676	16503112	2.03431	3.9954
20641758..20645644	9	20641758	20645644	3.80895	4.07934
21029214..21033764	9	21029214	21033764	9.31972	21.6814
24772296..24779100	9	24772296	24779100	4.3423	59.8349
31912457..31917321	9	31912457	31917321	6.21839	37.7784
40871102..40880725	9	40871102	40880725	7.94691	50.683
44878583..44883619	9	44878583	44883619	2.43105	1.77952
47529251..47533281	9	47529251	47533281	2.04462	2.47198
52046863..52050588	9	52046863	52050588	3.08667	2.84535
55538506..55544633	9	55538506	55544633	6.26707	48.1822
57070511..57077500	9	57070511	57077500	1.51747	1.69631
57939348..57943401	9	57939348	57943401	9.39764	10.4233
59483461..59487180	9	59483461	59487180	2.02426	1.33667
61368526..61375013	9	61368526	61375013	4.61425	7.8449
62340339..62345565	9	62340339	62345565	1.06297	0.753412
63132029..63152070	9	63132029	63152070	6.06967	40.3354
69756180..69770804	9	69756180	69770804	8.12981	52.8641
81631635..81635652	9	81631635	81635652	3.19646	9.85257
82972721..82977382	9	82972721	82977382	2.95362	3.46042
87727953..87740875	9	87727953	87740875	5.6247	49.2445
89907789..89911470	9	89907789	89911470	5.65918	27.9919
98951667..98959312	9	98951667	98959312	3.47335	40.3481
99867825..99879856	9	99867825	99879856	6.455	47.6905
100641658..100645357	9	100641658	100645357	0.848842	0.960014
101072892..101078432	9	101072892	101078432	1.40703	0.712152
102351275..102354939	9	102351275	102354939	3.49882	10.0719
108824306..108828051	9	108824306	108828051	7.14879	16.9265
118475909..118479794	9	118475909	118479794	3.57551	46.8176
118486354..118490078	9	118486354	118490078	6.55154	45.8573
119980638..119984527	9	119980638	119984527	9.75436	10.5688
7953879..7958005	10	7953879	7958005	2.71253	2.43539
9898772..9902475	10	9898772	9902475	2.14998	1.15894
13963891..13968496	10	13963891	13968496	0.96487	1.50082
17721104..17726280	10	17721104	17726280	6.27678	5.05163
21157091..21161925	10	21157091	21161925	5.73104	16.3958
21991272..21995532	10	21991272	21995532	9.41525	15.3341
22148351..22155744	10	22148351	22155744	2.74614	49.4679
26372740..26377199	10	26372740	26377199	3.24886	2.60842
37135871..37141665	10	37135871	37141665	0.81087	1.01019
41886660..41890271	10	41886660	41890271	8.5954	7.19835
42273524..42278927	10	42273524	42278927	8.85944	11.9383
43170908..43175634	10	43170908	43175634	3.20304	3.144
44002399..44006643	10	44002399	44006643	7.98232	36.3799
44526551..44530252	10	44526551	44530252	7.45138	43.8695
50890011..50899448	10	50890011	50899448	6.21963	47.2587
50899869..50905420	10	50899869	50905420	7.14274	59.8832
52021166..52030437	10	52021166	52030437	8.88429	39.874
54072886..54077289	10	54072886	54077289	7.17235	9.95492
63021111..63025133	10	63021111	63025133	3.36125	1.25605
67534861..67539613	10	67534861	67539613	2.73219	25.5291
68275047..68281254	10	68275047	68281254	6.99896	6.9281
70093874..70098779	10	70093874	70098779	4.11046	4.17139
73096346..73099919	10	73096346	73099919	1.91027	6.56866
75059228..75062739	10	75059228	75062739	3.77546	3.91088
79852392..79857863	10	79852392	79857863	5.61377	4.42219
79925259..79929239	10	79925259	79929239	2.16759	3.66123
80114239..80118212	10	80114239	80118212	5.05221	4.60583
80147434..80152448	10	80147434	80152448	3.80564	4.11872
80575936..80579442	10	80575936	80579442	3.25542	3.83995
80674689..80679107	10	80674689	80679107	7.65329	6.91446
81133265..81139087	10	81133265	81139087	5.14516	8.84615
87491448..87495176	10	87491448	87495176	5.09628	13.9569
93159692..93164733	10	93159692	93164733	6.03729	4.95104
94940270..94946482	10	94940270	94946482	4.76031	4.66264
95414001..95419017	10	95414001	95419017	3.67861	9.47308
96616200..96621257	10	96616200	96621257	4.91917	3.72217
99260935..99266001	10	99260935	99266001	2.96574	6.72161
100015118..100019010	10	100015118	100019010	8.42624	15.7473
103025611..103032380	10	103025611	103032380	6.32242	60.236
111007807..111011694	10	111007807	111011694	2.54119	2.75905
115584744..115588722	10	115584744	115588722	5.44488	24.9282
120473452..120478944	10	120473452	120478944	4.7122	37.7869
126978243..126983997	10	126978243	126983997	7.22791	6.78135
127287373..127292433	10	127287373	127292433	5.25213	6.29218
127338703..127342662	10	127338703	127342662	2.2875	20.3358
128408944..128412970	10	128408944	128412970	2.32215	2.37576
3288284..3293882	11	3288284	3293882	2.7376	3.01466
5096560..5100909	11	5096560	5100909	1.79328	1.40711
24073436..24084337	11	24073436	24084337	6.41457	17.5912
31368396..31372020	11	31368396	31372020	9.17088	21.0296
33198977..33206271	11	33198977	33206271	4.30381	50.5827
35119452..35123353	11	35119452	35123353	8.18144	18.4487
42419411..42423603	11	42419411	42423603	8.19714	8.32475
44616219..44620556	11	44616219	44620556	8.2838	42.0487
48855059..48859264	11	48855059	48859264	1.35702	4.86208
51855200..51859125	11	51855200	51859125	1.011	0.605942
54520438..54524016	11	54520438	54524016	6.1858	5.8119
58008033..58011692	11	58008033	58011692	1.37469	1.19122
59661715..59665455	11	59661715	59665455	3.97433	2.50815
60536401..60540689	11	60536401	60540689	1.93714	1.29315
63919240..63923151	11	63919240	63923151	7.69127	35.3353
66524567..66529003	11	66524567	66529003	5.60501	13.3098
69120213..69126685	11	69120213	69126685	5.29918	8.01912
69366266..69370756	11	69366266	69370756	0.843128	1.52177
69408679..69412515	11	69408679	69412515	0.650681	0.932142
69414774..69420670	11	69414774	69420670	2.82019	3.10142
69578264..69582566	11	69578264	69582566	4.05282	3.31779
70017745..70021971	11	70017745	70021971	5.03131	2.70217
74829381..74833320	11	74829381	74833320	1.48905	1.1623
77981395..77985774	11	77981395	77985774	2.27955	3.31785
82386723..82390590	11	82386723	82390590	1.97525	5.87179
82929958..82933612	11	82929958	82933612	3.05837	26.665
83849448..83856076	11	83849448	83856076	7.88702	59.4555
84518628..84530673	11	84518628	84530673	8.80539	45.5506
88714283..88719526	11	88714283	88719526	7.79288	7.03224
89297917..89303818	11	89297917	89303818	3.62406	9.92926
93096502..93101994	11	93096502	93101994	3.49631	8.74473
94209050..94212714	11	94209050	94212714	1.95516	1.40544
94989252..94996166	11	94989252	94996166	6.33776	5.14868
95583425..95587995	11	95583425	95587995	9.90987	30.2629
95913182..95917299	11	95913182	95917299	6.20214	46.6066
96004118..96008236	11	96004118	96008236	4.95424	47.0561
96281460..96287449	11	96281460	96287449	4.42911	55.7401
96291869..96296166	11	96291869	96296166	4.4104	45.8265
96351859..96356199	11	96351859	96356199	3.75941	60.0605
97659118..97665217	11	97659118	97665217	4.11848	10.8876
98326210..98330236	11	98326210	98330236	2.40381	45.9429
101170213..101174582	11	101170213	101174582	6.9331	8.53127
101463087..101466730	11	101463087	101466730	7.63	6.61651
102315849..102320686	11	102315849	102320686	1.42088	1.81066
102602947..102607280	11	102602947	102607280	4.93251	26.5746
102817652..102821338	11	102817652	102821338	6.18116	17.9794
104230279..104234458	11	104230279	104234458	2.45907	3.65284
106786357..106790219	11	106786357	106790219	1.25712	1.16868
107024966..107028594	11	107024966	107028594	2.65325	3.6724
108920022..108925592	11	108920022	108925592	8.14721	9.93422
109361537..109365180	11	109361537	109365180	5.10816	5.1473
112779702..112784857	11	112779702	112784857	4.78537	29.9088
116531105..116534609	11	116531105	116534609	3.80755	30.535
118906730..118910379	11	118906730	118910379	5.43261	7.81775
119039962..119055028	11	119039962	119055028	8.4357	31.6862
119083561..119091918	11	119083561	119091918	7.15773	19.1776
119545712..119549899	11	119545712	119549899	4.02302	13.0906
120185142..120190517	11	120185142	120190517	9.51817	14.3685
120229552..120239079	11	120229552	120239079	2.42651	1.58807
4592024..4595958	12	4592024	4595958	8.95435	7.70143
9573728..9577389	12	9573728	9577389	7.70524	50.6807
9578645..9582475	12	9578645	9582475	5.43443	52.3354
14149048..14152937	12	14149048	14152937	5.43263	9.11969
15813697..15817892	12	15813697	15817892	1.66465	3.54537
25094373..25101672	12	25094373	25101672	7.24922	15.3874
27338209..27343892	12	27338209	27343892	1.80787	6.18332
32952601..32957226	12	32952601	32957226	6.97694	6.02223
33926294..33930525	12	33926294	33930525	8.31033	42.7064
33954944..33961917	12	33954944	33961917	3.27678	40.3947
38778052..38781745	12	38778052	38781745	3.09696	9.75863
49372996..49386609	12	49372996	49386609	6.03883	50.1047
49388533..49395687	12	49388533	49395687	6.19292	56.9002
53246366..53250906	12	53246366	53250906	5.16981	22.6845
56527520..56541874	12	56527520	56541874	7.15816	38.1727
56687296..56701674	12	56687296	56701674	7.73865	56.0166
57534803..57552918	12	57534803	57552918	6.47576	50.7094
61520900..61524808	12	61520900	61524808	3.50134	8.16701
64964663..64968618	12	64964663	64968618	1.34512	0.979219
67219528..67223100	12	67219528	67223100	0.500017	1.11907
69371264..69374767	12	69371264	69374767	4.03134	3.11246
69680035..69683863	12	69680035	69683863	6.58138	6.08076
72936967..72942490	12	72936967	72942490	7.29815	49.6444
73037495..73055083	12	73037495	73055083	5.59755	52.6969
73583973..73587677	12	73583973	73587677	9.04774	18.136
76367192..76372234	12	76367192	76372234	4.25274	4.29128
77237542..77242074	12	77237542	77242074	2.2446	3.63228
80110597..80116499	12	80110597	80116499	6.86971	21.7028
83484871..83489168	12	83484871	83489168	0.949518	7.93659
85471755..85475403	12	85471755	85475403	2.02124	4.7532
86882043..86885661	12	86882043	86885661	1.25929	1.06823
86891632..86895603	12	86891632	86895603	3.76861	1.87345
91587281..91591046	12	91587281	91591046	1.28694	1.45578
95690852..95696680	12	95690852	95696680	3.96984	6.64272
108001631..108006748	12	108001631	108006748	8.56007	26.5602
108791800..108795721	12	108791800	108795721	1.37136	1.49683
110277462..110284788	12	110277462	110284788	6.98984	29.7157
111037871..111041473	12	111037871	111041473	2.25287	2.32074
112142901..112147485	12	112142901	112147485	3.4234	11.5008
118836162..118850728	12	118836162	118850728	5.39969	52.5187
118853315..118856817	12	118853315	118856817	8.05431	47.2294
3357879..3361525	13	3357879	3361525	2.20034	28.3541
15461806..15465311	13	15461806	15465311	7.13341	19.9337
21158081..21161716	13	21158081	21161716	3.68403	7.74572
21714742..21718350	13	21714742	21718350	1.21104	3.22595
21808678..21812453	13	21808678	21812453	1.16959	11.6387
21831389..21835263	13	21831389	21835263	0.980392	6.2963
22040532..22044065	13	22040532	22044065	1.747	4.50045
23430072..23433931	13	23430072	23433931	4.18177	3.81773
23572752..23576360	13	23572752	23576360	8.24035	8.21114
23582689..23586778	13	23582689	23586778	2.33811	6.53589
23760257..23764392	13	23760257	23764392	2.4377	4.59467
28948600..28954163	13	28948600	28954163	1.76595	1.07623
31612037..31627959	13	31612037	31627959	6.95112	41.0843
31805403..31811695	13	31805403	31811695	8.14431	38.2859
36731363..36737049	13	36731363	36737049	4.66135	42.303
40701366..40714264	13	40701366	40714264	7.59346	56.8925
40724911..40735430	13	40724911	40735430	3.33389	49.4249
40737202..40743263	13	40737202	40743263	9.58076	53.5484
42048394..42053970	13	42048394	42053970	3.60644	5.26567
43478198..43482106	13	43478198	43482106	1.07439	0.548407
44729464..44734217	13	44729464	44734217	2.21443	1.48517
45962427..45966988	13	45962427	45966988	1.87238	2.40316
48657673..48670341	13	48657673	48670341	7.8977	51.5252
48965045..48969040	13	48965045	48969040	1.39337	1.18336
51566524..51570696	13	51566524	51570696	3.25417	13.1847
51845276..51849962	13	51845276	51849962	3.34181	2.91362
52978131..52983339	13	52978131	52983339	2.58026	6.45764
53461811..53467515	13	53461811	53467515	8.22665	51.2045
55825231..55832125	13	55825231	55832125	4.98721	58.1775
58399983..58403665	13	58399983	58403665	1.0469	0.977953
60174592..60178872	13	60174592	60178872	2.5832	9.0926
63562627..63568947	13	63562627	63568947	0.908276	0.930319
69737112..69741085	13	69737112	69741085	3.35634	4.5467
72626202..72632432	13	72626202	72632432	6.00029	42.8393
78192845..78205307	13	78192845	78205307	6.65362	11.881
80881727..80887111	13	80881727	80887111	1.27969	1.10305
83719723..83735196	13	83719723	83735196	7.137	16.5669
89738794..89743448	13	89738794	89743448	4.34801	13.6832
94868558..94878783	13	94868558	94878783	4.9536	51.8874
94879001..94886401	13	94879001	94886401	4.92226	39.2803
96129797..96134131	13	96129797	96134131	5.29327	14.5483
97238627..97242278	13	97238627	97242278	3.97334	6.35326
98351533..98357278	13	98351533	98357278	6.66822	34.4868
103917304..103922225	13	103917304	103922225	1.33906	1.40717
104284893..104289037	13	104284893	104289037	6.40403	15.2143
107887839..107892214	13	107887839	107892214	2.32023	4.36708
112986046..112990961	13	112986046	112990961	8.71027	26.4317
114456134..114460880	13	114456134	114460880	3.64796	30.9569
11552013..11556983	14	11552013	11556983	2.3548	3.60878
21985016..21990191	14	21985016	21990191	8.66527	19.3726
25456804..25462218	14	25456804	25462218	1.38704	2.40413
28504097..28507704	14	28504097	28507704	3.4995	26.2912
34818253..34823684	14	34818253	34823684	7.71981	10.4634
39470351..39474375	14	39470351	39474375	1.93381	6.24789
46385299..46391102	14	46385299	46391102	9.26399	39.5858
46882011..46886133	14	46882011	46886133	2.35155	4.10338
51088112..51091672	14	51088112	51091672	0.968179	2.82855
58069849..58076844	14	58069849	58076844	1.55551	12.9285
61680662..61684656	14	61680662	61684656	9.42254	13.0097
63242379..63253026	14	63242379	63253026	5.90458	56.0408
64585823..64591277	14	64585823	64591277	7.14334	18.1953
70074667..70080691	14	70074667	70080691	6.39579	31.4426
74640373..74643876	14	74640373	74643876	9.04053	18.5721
76502954..76506551	14	76502954	76506551	2.65082	1.78098
79769601..79774863	14	79769601	79774863	7.09206	13.573
84442641..84449033	14	84442641	84449033	1.76664	6.13417
98166847..98171038	14	98166847	98171038	4.51371	11.5957
102979759..102984079	14	102979759	102984079	6.532	8.39242
104456623..104462289	14	104456623	104462289	6.10709	63.7779
104463378..104474856	14	104463378	104474856	5.68138	38.5992
105894094..105899242	14	105894094	105899242	2.10076	5.44908
108909478..108914638	14	108909478	108914638	4.25365	5.98883
111674489..111678387	14	111674489	111678387	1.94507	4.46368
116924467..116928000	14	116924467	116928000	2.71538	3.24452
118226011..118238113	14	118226011	118238113	9.60399	38.9766
120275286..120279594	14	120275286	120279594	1.86592	4.10858
122463233..122466854	14	122463233	122466854	6.28589	25.0443
122471457..122478816	14	122471457	122478816	4.86091	32.3488
8441967..8446931	15	8441967	8446931	1.07155	1.22093
31528522..31532273	15	31528522	31532273	3.32184	3.19141
34081261..34085363	15	34081261	34085363	5.87243	3.41175
35292961..35300888	15	35292961	35300888	5.04621	55.2316
36790813..36795207	15	36790813	36795207	3.20197	1.2975
38298358..38302633	15	38298358	38302633	2.45543	4.59159
48789501..48793456	15	48789501	48793456	0.956162	5.4412
56692420..56695962	15	56692420	56695962	2.65464	21.8081
57692769..57696758	15	57692769	57696758	2.91855	4.69561
59646464..59651105	15	59646464	59651105	6.89087	5.85087
60822413..60825982	15	60822413	60825982	2.02638	3.09939
61983102..61989272	15	61983102	61989272	1.32375	2.77432
72544436..72549755	15	72544436	72549755	4.57447	28.6846
74515736..74520235	15	74515736	74520235	1.80598	4.64022
75744351..75748940	15	75744351	75748940	8.64723	37.8404
80011893..80016023	15	80011893	80016023	4.47024	8.48674
81855985..81860629	15	81855985	81860629	0.492833	0.662855
84852404..84857179	15	84852404	84857179	1.68488	4.68048
85579888..85583893	15	85579888	85583893	6.06137	15.8141
85668834..85672367	15	85668834	85672367	2.816	3.76283
89496437..89500747	15	89496437	89500747	5.15196	4.81128
96284301..96290142	15	96284301	96290142	1.15437	0.881484
98631252..98636167	15	98631252	98636167	5.27748	7.31823
98789339..98793877	15	98789339	98793877	7.20128	35.6524
100421423..100424950	15	100421423	100424950	6.66376	12.0534
100869990..100873649	15	100869990	100873649	3.56293	4.65341
102516388..102521115	15	102516388	102521115	9.39907	10.2042
102912383..102929972	15	102912383	102929972	6.33352	51.8878
102933646..102940778	15	102933646	102940778	4.79518	50.1658
102952771..102957617	15	102952771	102957617	3.74437	53.7931
102995840..103001117	15	102995840	103001117	7.48332	56.2793
103032585..103036730	15	103032585	103036730	4.78153	56.6572
103238368..103242303	15	103238368	103242303	2.64989	3.85855
4557080..4561231	16	4557080	4561231	5.1301	6.91082
8735656..8739560	16	8735656	8739560	2.55544	2.51414
9992458..9996108	16	9992458	9996108	4.33699	10.1005
22160421..22164009	16	22160421	22164009	2.32383	12.7821
23980106..23989914	16	23980106	23989914	7.73202	13.1227
30063278..30067314	16	30063278	30067314	1.30541	16.5144
35152456..35156654	16	35152456	35156654	4.83565	7.21391
38087901..38092833	16	38087901	38092833	0.835905	0.556189
49854930..49859728	16	49854930	49859728	7.56512	7.93631
50429092..50432884	16	50429092	50432884	1.92874	2.91225
52450076..52454998	16	52450076	52454998	1.34038	4.63778
64849681..64854081	16	64849681	64854081	2.79013	2.74558
67617093..67621644	16	67617093	67621644	3.99033	5.84381
76369444..76374276	16	76369444	76374276	6.20248	5.52832
85800494..85804525	16	85800494	85804525	3.9766	10.8012
91219696..91230839	16	91219696	91230839	8.50565	36.139
91268247..91272889	16	91268247	91272889	6.4462	26.4322
94078054..94088096	16	94078054	94088096	8.85331	49.687
4993513..4999529	17	4993513	4999529	2.14127	2.08424
8797787..8803409	17	8797787	8803409	9.15658	17.7707
10317060..10320899	17	10317060	10320899	0.703213	0.996028
25013418..25017292	17	25013418	25017292	0.881296	1.21879
26836092..26846157	17	26836092	26846157	6.50523	50.3682
27554875..27559255	17	27554875	27559255	6.67898	9.30943
27906850..27910893	17	27906850	27910893	2.23185	2.3968
29031551..29035477	17	29031551	29035477	1.70528	1.73973
29885968..29890133	17	29885968	29890133	4.64273	9.84981
34116567..34123897	17	34116567	34123897	0.838593	1.34764
35915522..35919748	17	35915522	35919748	0.597089	2.00324
44733652..44738886	17	44733652	44738886	6.68698	25.6452
47139336..47143243	17	47139336	47143243	1.96153	1.68549
47921523..47925881	17	47921523	47925881	7.07964	19.5808
53565953..53570173	17	53565953	53570173	4.90534	4.33186
56471767..56476627	17	56471767	56476627	6.22518	6.11618
57246695..57250918	17	57246695	57250918	2.36509	8.35976
62879433..62884697	17	62879433	62884697	1.1377	4.989
66447831..66451668	17	66447831	66451668	2.18403	4.1926
70846416..70854417	17	70846416	70854417	6.92505	35.1887
79712237..79716392	17	79712237	79716392	5.72239	32.1131
85679423..85690712	17	85679423	85690712	8.9044	50.1161
86165664..86170289	17	86165664	86170289	5.03165	3.40363
86961447..86965211	17	86961447	86965211	4.41184	4.52679
87795814..87799487	17	87795814	87799487	4.64864	11.3582
93198127..93204200	17	93198127	93204200	5.81137	39.0466
7000758..7006632	18	7000758	7006632	8.48441	31.9836
9210179..9214330	18	9210179	9214330	2.42367	2.81285
11048255..11055425	18	11048255	11055425	3.47767	48.318
13968612..13974885	18	13968612	13974885	7.18719	18.8021
15062356..15066914	18	15062356	15066914	5.46209	21.9649
15148625..15152857	18	15148625	15152857	4.7723	7.29701
23038249..23042265	18	23038249	23042265	1.58698	4.65435
35829229..35833107	18	35829229	35833107	4.4366	6.87477
38209484..38213954	18	38209484	38213954	2.97883	4.28061
42392685..42403976	18	42392685	42403976	7.65861	45.1227
46522478..46526611	18	46522478	46526611	0.869274	1.17897
47366100..47372048	18	47366100	47372048	5.30592	5.38076
53459737..53465479	18	53459737	53465479	3.90713	42.1416
54982960..54993261	18	54982960	54993261	7.26122	5.05415
69344244..69348865	18	69344244	69348865	5.62578	6.48351
72347884..72351552	18	72347884	72351552	3.51513	6.3205
74959968..74963563	18	74959968	74963563	7.62566	46.1513
75366064..75372756	18	75366064	75372756	4.06867	4.13306
76853047..76861841	18	76853047	76861841	5.98713	45.0729
80712053..80715997	18	80712053	80715997	4.56642	27.4272
80986867..80991135	18	80986867	80991135	8.68126	32.3077
82909373..82916454	18	82909373	82916454	1.94682	14.6009
84084672..84089260	18	84084672	84089260	0.637348	1.68298
86393064..86396705	18	86393064	86396705	4.20402	5.3389
3321469..3326127	19	3321469	3326127	8.98259	23.6351
5487531..5492072	19	5487531	5492072	2.00834	3.00689
5797472..5804933	19	5797472	5804933	2.95062	2.52759
6398217..6402249	19	6398217	6402249	5.08069	6.03985
12009434..12013073	19	12009434	12013073	1.83079	2.22465
12793185..12797756	19	12793185	12797756	1.31615	1.38081
14595696..14599312	19	14595696	14599312	1.93189	2.19789
16870409..16877894	19	16870409	16877894	5.90422	49.986
24896701..24902699	19	24896701	24902699	4.97584	44.636
25605083..25613175	19	25605083	25613175	4.91763	52.8276
25665272..25676378	19	25665272	25676378	8.11868	53.3369
26603965..26608691	19	26603965	26608691	2.16125	1.92188
29250839..29254541	19	29250839	29254541	1.33851	1.26506
32386059..32389794	19	32386059	32389794	3.22879	2.65575
32755332..32760335	19	32755332	32760335	0.981191	0.730007
37433218..37437592	19	37433218	37437592	9.33663	39.2425
37695734..37699961	19	37695734	37699961	5.78909	38.1482
43384768..43388555	19	43384768	43388555	6.58096	47.8894
43605863..43617307	19	43605863	43617307	7.5339	55.4417
44669195..44673052	19	44669195	44673052	9.85639	45.997
44740081..44745201	19	44740081	44745201	9.4093	58.3339
44745902..44761819	19	44745902	44761819	7.35365	48.9581
45014396..45019207	19	45014396	45019207	9.1916	10.4533
45074028..45077956	19	45074028	45077956	4.33914	20.0333
45148550..45152204	19	45148550	45152204	3.79421	47.3405
45223363..45240128	19	45223363	45240128	4.72716	51.9365
45240911..45244949	19	45240911	45244949	9.37253	52.987
46326166..46330265	19	46326166	46330265	2.28334	4.0977
46499536..46505154	19	46499536	46505154	1.82965	1.71496
48203916..48208542	19	48203916	48208542	3.79074	7.05159
53309935..53314795	19	53309935	53314795	1.5123	1.96386
53902646..53906265	19	53902646	53906265	5.81083	4.60447
54044451..54048500	19	54044451	54048500	5.23282	16.2664
55741022..55744939	19	55741022	55744939	5.11082	26.2299
56720956..56724699	19	56720956	56724699	3.4732	20.0784
57359864..57363426	19	57359864	57363426	5.14194	4.15295
58453038..58457028	19	58453038	58457028	6.9683	22.177
12133306..12137118	X	12133306	12137118	7.04757	9.78481
13280294..13284101	X	13280294	13284101	0.844416	0.461341
18161706..18165365	X	18161706	18165365	0.538646	0.313663
48340242..48344695	X	48340242	48344695	5.11552	12.666
58026459..58034544	X	58026459	58034544	8.82641	39.0578
71049860..71053740	X	71049860	71053740	2.94639	3.51124
93285909..93294647	X	93285909	93294647	8.17004	44.9659
101639024..101643144	X	101639024	101643144	0.935229	1.22346
102249855..102254257	X	102249855	102254257	1.18903	6.59887
110812332..110816927	X	110812332	110816927	2.06227	14.6718
120289690..120294254	X	120289690	120294254	1.44706	6.12277
133684006..133689326	X	133684006	133689326	5.1223	5.96088
137106288..137112080	X	137106288	137112080	4.31097	46.7233
137118018..137123755	X	137118018	137123755	4.15773	46.6383
151800503..151804539	X	151800503	151804539	0.870819	0.409475
152015812..152019431	X	152015812	152019431	8.25711	10.3256
155622728..155626248	X	155622728	155626248	1.43623	6.23689
