# Supplementary material for: A DNMT3A PWWP mutation leads to methylation of bivalent chromatin and growth retardation in mice
Source: Nat Commun. 2019 Apr 23;10:1884. doi: 10.1038/s41467-019-09713-w (PMC6478690; doi:10.1038/s41467-019-09713-w)
Supplement: Supplementary file 17 — Supplementary Data 13 [file 41467_2019_9713_MOESM17_ESM.xlsx]

## Sheet: TableS10.HT_DMR_GO_all
Supplementary Data 13. Gene ontology analysis (DAVID 6.8) of differentially methylated regions in adult mice hypothalamus.
Category	Term	Count	%	PValue	Genes	List Total	Pop Hits	Pop Total	Fold Enrichment	Bonferroni	Benjamini	FDR	DMR status
GOTERM_BP_FAT	GO:0051252~regulation of RNA metabolic process	299	32.0815	7.1e-108	CDX2, HOXD12, HOXD13, HOXD10, SHH, HOXD11, BSX, FLI1, S1PR1, NKX6-2, FOXF2, PITX1, TWIST1, PITX2, PHOX2A, PHOX2B, WNT10B, EMX1, NKX2-6, NKX2-9, BARHL1, EMX2, BARHL2, EOMES, MECOM, TBR1, HES1, MSX1, HES2, FOXG1, VGLL2, TGIF1, TGIF2, UNCX, 3110039M20RIK, HOXA13, HOXA11, HOXB13, OTP, ARX, TAL1, TCF21, NKX1-1, LHX1, LHX2, LHX3, HOXA10, LHX4, NKX2-1, LHX5, LHX6, NKX2-4, LHX8, LHX9, NKX2-5, NKX2-2, NKX…	713	1488	13588	3.82943	1.95e-104	1.95e-104	1.27e-104	hyper
GOTERM_BP_FAT	GO:0006355~regulation of transcription, DNA-dependent	294	31.5451	1.6e-105	CDX2, HOXD12, HOXD13, HOXD10, SHH, HOXD11, BSX, FLI1, S1PR1, NKX6-2, FOXF2, PITX1, TWIST1, PITX2, PHOX2A, PHOX2B, WNT10B, EMX1, NKX2-6, NKX2-9, BARHL1, EMX2, BARHL2, EOMES, MECOM, TBR1, HES1, MSX1, HES2, FOXG1, VGLL2, TGIF1, TGIF2, UNCX, 3110039M20RIK, HOXA13, HOXA11, HOXB13, OTP, ARX, TAL1, TCF21, NKX1-1, LHX1, LHX2, LHX3, HOXA10, LHX4, NKX2-1, LHX5, LHX6, NKX2-4, LHX8, LHX9, NKX2-5, NKX2-2, NKX…	713	1465	13588	3.82451	4.41e-102	2.2e-102	2.86e-102	hyper
GOTERM_BP_FAT	GO:0045449~regulation of transcription	340	36.4807	9.23e-90	CDX2, HOXD12, HOXD13, PDLIM1, HOXD10, SHH, HOXD11, BSX, FLI1, S1PR1, CDCA7, NKX6-2, FOXF2, PITX1, TWIST1, PITX2, PHOX2A, PHOX2B, WNT10B, EMX1, NKX2-6, BARHL1, NKX2-9, EMX2, BARHL2, EOMES, MECOM, TBR1, PROX1, HES1, PRDM8, MSX1, PTRF, PRDM6, FOXG1, HES2, VGLL2, TGIF1, TGIF2, PRDM1, UNCX, 3110039M20RIK, HOXA13, HOXA11, HOXB13, OTP, ARX, TAL1, TCF21, NKX1-1, LHX1, LHX2, LHX3, CASZ1, LHX4, HOXA10, NKX…	713	2227	13588	2.90954	2.54e-86	8.47e-87	1.65e-86	hyper
GOTERM_BP_FAT	GO:0048598~embryonic morphogenesis	121	12.9828	1.61e-65	NOG, WNT3A, EDN1, HOXD12, HOXD13, PDX1, ZIC1, HOXD10, SHH, HOXD11, ZIC2, WNT1, ATOH1, HOXC4, GATA4, CDH23, TWIST1, SATB2, EOMES, SIX2, VAX2, SIX4, MECOM, PROX1, HOXD9, HES1, HHEX, MSX1, HOXD3, FOXG1, SIX1, TGIF1, WNT5A, 3110039M20RIK, FGFR2, HOXA13, HOXA11, HOXA1, HOXA2, OVOL2, LHX1, HOXA7, HOXA10, NKX3-2, HOXA9, OTOP1, MDFI, BMP4, ESRRB, MAFB, NEUROG1, EN1, CELSR1, ESX1, FOXP4, SHOX2, HOXB3, HOX…	713	359	13588	6.42328	4.44e-62	1.11e-62	2.87e-62	hyper
GOTERM_BP_FAT	GO:0006357~regulation of transcription from RNA polymerase II promoter	154	16.5236	3.98e-64	MYOD1, CDX2, THRA, HMX1, HOXD13, PDX1, NR2E1, SHH, TGFB1, HOXD10, ZIC3, BSX, GATA2, ATOH1, S1PR1, GATA6, NKX6-2, GATA3, GATA4, OLIG2, PITX2, SATB2, WNT10B, LBX1, SIX3, SIX2, VAX2, VAX1, SIX4, MECOM, TBR1, HES1, HOXD9, HHEX, MSX1, SIX1, VGLL2, TGIF1, HOXA13, ONECUT3, ONECUT2, SOX7, SOX6, SOX9, MEIS1, WT1, TAL1, HOXA1, HOXA2, MEIS2, HOXA7, OVOL1, NKX2-1, RUNX1, NKX2-5, RUNX2, NKX2-2, NKX2-3, DMBX1,…	713	616	13588	4.76438	1.09e-60	2.19e-61	7.09e-61	hyper
GOTERM_BP_FAT	GO:0007389~pattern specification process	107	11.4807	2.79e-63	NOG, CDX2, WNT3A, FST, EDN1, HOXD12, HOXD13, ZIC1, CXCL12, HOXD10, SHH, ZIC3, HOXD11, WNT1, HOXC4, NKX6-2, GATA4, PITX2, SATB2, EMX1, EMX2, SIX3, CYP26A1, VAX2, HOXD9, HES1, HHEX, HOXD3, FOXG1, SIX1, MNX1, TGIF1, UNCX, 3110039M20RIK, FGFR2, HOXA11, HOXA1, HOXA2, OVOL2, LHX1, LHX2, LHX3, HOXA7, HOXA10, NKX3-2, HOXA9, NKX2-1, PLXND1, LFNG, DBX1, MDFI, BMP4, GSX2, MAFB, EN1, NKX6-1, HOXB3, HOXB4, DL…	713	284	13588	7.18012	7.69e-60	1.28e-60	4.98e-60	hyper
GOTERM_BP_FAT	GO:0030182~neuron differentiation	122	13.0901	1.14e-60	GPRIN1, NRTN, GDF7, WNT3A, JAG1, PRKG1, CXCL12, GDNF, NR2E1, SHH, HOXD10, TGFB2, GATA2, WNT1, BDNF, ATOH1, S1PR1, NKX6-2, GALR2, OLIG1, OLIG2, ROBO3, CHAT, CDH23, PHOX2A, LBX1, EMX1, NKX2-9, BARHL2, EMX2, EOMES, VAX2, VAX1, TBR1, HOXD9, HES1, RASGRF1, FOXG1, MNX1, TRP73, 3110039M20RIK, FGFR3, ADORA2A, ONECUT2, NRN1, OTP, ARX, HOXA1, HOXA2, LHX1, LHX2, LHX3, LHX4, NKX2-1, LHX5, LHX6, LHX8, RUNX1, …	713	399	13588	5.82711	3.14e-57	4.49e-58	2.04e-57	hyper
GOTERM_BP_FAT	GO:0045893~positive regulation of transcription, DNA-dependent	122	13.0901	2.07e-58	MYOD1, THRA, HOXD13, PDX1, HOXD10, TGFB1, SHH, ZIC3, BSX, GATA2, ATOH1, S1PR1, GATA6, GATA3, GATA4, PITX2, WNT10B, SATB2, SIX3, SIX2, SIX4, MECOM, TBR1, HOXD9, HES1, MSX1, SIX1, VGLL2, TRP73, NFE2L2, HOXA13, ONECUT2, SOX6, SOX9, WT1, HOXA1, TCF21, HOXA2, MEIS2, OVOL2, HOXA7, NKX2-1, RUNX1, NKX2-5, RUNX2, NKX2-2, NKX2-3, BMP4, UTF1, TESC, BHLHE23, EPAS1, NTF3, RFX4, IKZF1, MAFB, FOXA1, GRIN1, GSX1…	713	416	13588	5.58898	5.71e-55	7.14e-56	3.7e-55	hyper
GOTERM_BP_FAT	GO:0051254~positive regulation of RNA metabolic process	122	13.0901	5.04e-58	MYOD1, THRA, HOXD13, PDX1, HOXD10, TGFB1, SHH, ZIC3, BSX, GATA2, ATOH1, S1PR1, GATA6, GATA3, GATA4, PITX2, WNT10B, SATB2, SIX3, SIX2, SIX4, MECOM, TBR1, HOXD9, HES1, MSX1, SIX1, VGLL2, TRP73, NFE2L2, HOXA13, ONECUT2, SOX6, SOX9, WT1, HOXA1, TCF21, HOXA2, MEIS2, OVOL2, HOXA7, NKX2-1, RUNX1, NKX2-5, RUNX2, NKX2-2, NKX2-3, BMP4, UTF1, TESC, BHLHE23, EPAS1, NTF3, RFX4, IKZF1, MAFB, FOXA1, GRIN1, GSX1…	713	419	13588	5.54896	1.39e-54	1.54e-55	8.98e-55	hyper
GOTERM_BP_FAT	GO:0010628~positive regulation of gene expression	130	13.9485	5.06e-57	MYOD1, THRA, HOXD13, PDX1, TGFB1, SHH, HOXD10, ZIC3, BSX, GATA2, ATOH1, S1PR1, GATA5, GATA6, GATA3, GATA4, PITX2, WNT10B, SATB2, SIX3, SIX2, SIX4, MECOM, TBR1, HES1, HOXD9, MSX1, SIX1, VGLL2, TRP73, PRDM1, NFE2L2, HOXA13, ONECUT2, SOX6, SOX9, WT1, HOXA1, TCF21, HOXA2, MEIS2, OVOL2, HOXA7, NKX2-1, RUNX1, NKX2-5, RUNX2, NKX2-2, NKX2-3, BMP4, TESC, UTF1, BHLHE23, EPAS1, NTF3, RFX4, IKZF1, MAFB, FOXA…	713	488	13588	5.07679	1.39e-53	1.39e-54	9.02e-54	hyper
GOTERM_BP_FAT	GO:0045941~positive regulation of transcription	128	13.7339	1e-56	MYOD1, THRA, HOXD13, PDX1, TGFB1, SHH, HOXD10, ZIC3, BSX, GATA2, ATOH1, S1PR1, GATA5, GATA6, GATA3, GATA4, PITX2, WNT10B, SATB2, SIX3, SIX2, SIX4, MECOM, TBR1, HOXD9, HES1, MSX1, SIX1, VGLL2, TRP73, NFE2L2, HOXA13, ONECUT2, SOX6, SOX9, WT1, HOXA1, TCF21, HOXA2, MEIS2, OVOL2, HOXA7, NKX2-1, RUNX1, NKX2-5, RUNX2, NKX2-2, NKX2-3, BMP4, TESC, UTF1, BHLHE23, EPAS1, NTF3, RFX4, IKZF1, MAFB, FOXA1, GRIN…	713	475	13588	5.1355	2.76e-53	2.51e-54	1.79e-53	hyper
GOTERM_BP_FAT	GO:0045944~positive regulation of transcription from RNA polymerase II promoter	112	12.0172	1.23e-56	MYOD1, THRA, HOXD13, PDX1, HOXD10, TGFB1, SHH, ZIC3, BSX, GATA2, ATOH1, S1PR1, GATA6, GATA3, GATA4, PITX2, WNT10B, SATB2, SIX3, SIX2, SIX4, MECOM, TBR1, HOXD9, HES1, MSX1, SIX1, VGLL2, HOXA13, ONECUT2, SOX6, SOX9, WT1, HOXA1, HOXA2, MEIS2, HOXA7, NKX2-1, RUNX1, NKX2-5, RUNX2, NKX2-2, NKX2-3, BMP4, UTF1, BHLHE23, EPAS1, NTF3, RFX4, IKZF1, MAFB, FOXA1, GSX1, GRIN1, NR4A2, NEUROG2, SHOX2, DLX2, HOXB…	713	358	13588	5.96212	3.38e-53	2.82e-54	2.19e-53	hyper
GOTERM_BP_FAT	GO:0045935~positive regulation of nucleobase, nucleoside, nucleotide and nucleic acid metabolic process	131	14.0558	1.82e-55	MYOD1, THRA, HOXD13, PDX1, TGFB1, SHH, HOXD10, ZIC3, BSX, GATA2, ATOH1, S1PR1, GATA5, GATA6, GATA3, GATA4, PITX2, WNT10B, SATB2, SIX3, SIX2, SIX4, MECOM, TBR1, HES1, PTHLH, HOXD9, MSX1, SIX1, VGLL2, TRP73, NFE2L2, HOXA13, ADORA2A, ONECUT2, SOX6, SOX9, WT1, HOXA1, TCF21, HOXA2, MEIS2, OVOL2, HOXA7, NKX2-1, RUNX1, NKX2-5, RUNX2, NKX2-2, NKX2-3, BMP4, TESC, UTF1, BHLHE23, EPAS1, NTF3, RFX4, IKZF1, M…	713	510	13588	4.89516	5.01e-52	3.85e-53	3.24e-52	hyper
GOTERM_BP_FAT	GO:0003002~regionalization	87	9.33476	2.32e-54	HNF1B, FGF8, FOXA2, EVX1, WNT3A, TBX20, EDN1, PAX6, HOXD13, ZEB2, GLI2, PAX1, HOXD10, SHH, ZIC3, HOXD11, GLI1, WNT1, BARX1, NKX6-2, HOXC4, PAX7, GATA4, ALX4, ALX1, EGR2, GSC, EMX1, OTX1, OTX2, EMX2, SIX3, LEF1, CYP26A1, VAX2, PCDH8, HOXC10, HOXD9, HES1, HHEX, HOXC11, HOXC13, HOXD3, FOXG1, MNX1, TGIF1, FOXC1, TBX18, 3110039M20RIK, IRX3, HOXA11, TCF7L1, HOXA1, ALDH1A2, HOXA2, OVOL2, LHX1, LHX2, HOX…	713	214	13588	7.74768	6.4e-51	4.57e-52	4.15e-51	hyper
GOTERM_BP_FAT	GO:0045165~cell fate commitment	74	7.93991	2.76e-54	MYOD1, FGF8, EVX1, FOXA2, GDF7, WNT3A, PAX6, PAX3, GLI2, PAX2, NR2E1, GDNF, HOXD10, SHH, HOXD11, TGFB2, GATA2, WNT1, ATOH1, NKX6-2, PAX7, GATA3, OLIG1, OLIG2, FGF2, PITX1, FGF3, LBX1, BARHL2, OTX2, PTF1A, SIX3, PROX1, HOXC10, HES1, HOXC11, SIX1, MNX1, PRDM1, FGFR2, HOXA11, ONECUT2, SOX6, SOX9, TAL1, HOXA2, PRDM14, HAND1, CYP26B1, NKX2-1, LHX6, GFI1, TLX3, RUNX2, NKX2-2, DBX1, TLX1, BMP4, GSX2, NT…	713	147	13588	9.59357	7.6e-51	5.07e-52	4.92e-51	hyper
GOTERM_BP_FAT	GO:0051173~positive regulation of nitrogen compound metabolic process	131	14.0558	8.89e-54	MYOD1, THRA, HOXD13, PDX1, TGFB1, SHH, HOXD10, ZIC3, BSX, GATA2, ATOH1, S1PR1, GATA5, GATA6, GATA3, GATA4, PITX2, WNT10B, SATB2, SIX3, SIX2, SIX4, MECOM, TBR1, HES1, PTHLH, HOXD9, MSX1, SIX1, VGLL2, TRP73, NFE2L2, HOXA13, ADORA2A, ONECUT2, SOX6, SOX9, WT1, HOXA1, TCF21, HOXA2, MEIS2, OVOL2, HOXA7, NKX2-1, RUNX1, NKX2-5, RUNX2, NKX2-2, NKX2-3, BMP4, TESC, UTF1, BHLHE23, EPAS1, NTF3, RFX4, IKZF1, M…	713	526	13588	4.74626	2.45e-50	1.53e-51	1.59e-50	hyper
GOTERM_BP_FAT	GO:0006350~transcription	249	26.7167	1.46e-53	CDX2, HOXD12, HOXD13, HOXD10, HOXD11, BSX, FLI1, CDCA7, FOXF2, PITX1, TWIST1, PHOX2A, BARHL1, BARHL2, EOMES, TBR1, PROX1, HES1, PRDM8, MSX1, PTRF, PRDM6, HES2, FOXG1, VGLL2, TGIF1, TGIF2, PRDM1, UNCX, 3110039M20RIK, HOXA13, HOXA11, HOXB13, OTP, ARX, TAL1, TCF21, LHX1, LHX2, LHX3, CASZ1, HOXA10, LHX4, NKX2-1, LHX5, LHX6, LHX8, NKX2-3, DMBX1, IKZF3, UTF1, IKZF1, ESRRB, SMAD6, ESRRG, KLF14, NOTCH1, …	713	1772	13588	2.67794	4.02e-50	2.36e-51	2.6e-50	hyper
GOTERM_BP_FAT	GO:0010557~positive regulation of macromolecule biosynthetic process	131	14.0558	2.29e-53	MYOD1, THRA, HOXD13, PDX1, TGFB1, SHH, HOXD10, ZIC3, BSX, GATA2, ATOH1, S1PR1, GATA5, GATA6, GATA3, GATA4, PITX2, WNT10B, SATB2, BARHL2, SIX3, SIX2, SIX4, MECOM, TBR1, HOXD9, HES1, MSX1, SIX1, VGLL2, TRP73, NFE2L2, HOXA13, ONECUT2, SOX6, SOX9, LIN28A, WT1, HOXA1, TCF21, HOXA2, MEIS2, OVOL2, HOXA7, NKX2-1, RUNX1, NKX2-5, RUNX2, NKX2-2, NKX2-3, BMP4, TESC, UTF1, BHLHE23, EPAS1, NTF3, RFX4, IKZF1, M…	713	530	13588	4.71044	6.31e-50	3.51e-51	4.09e-50	hyper
GOTERM_BP_FAT	GO:0031328~positive regulation of cellular biosynthetic process	133	14.2704	7.91e-53	MYOD1, THRA, HOXD13, PDX1, TGFB1, SHH, HOXD10, ZIC3, BSX, GATA2, ATOH1, S1PR1, GATA5, GATA6, GATA3, GATA4, PITX2, WNT10B, SATB2, BARHL2, SIX3, SIX2, SIX4, MECOM, TBR1, HES1, PTHLH, HOXD9, MSX1, SIX1, VGLL2, TRP73, NFE2L2, HOXA13, ADORA2A, ONECUT2, SOX6, SOX9, LIN28A, WT1, HOXA1, TCF21, HOXA2, MEIS2, OVOL2, HOXA7, NKX2-1, RUNX1, NKX2-5, RUNX2, NKX2-2, NKX2-3, BMP4, TESC, UTF1, BHLHE23, EPAS1, NTF3…	713	552	13588	4.59175	2.18e-49	1.15e-50	1.41e-49	hyper
GOTERM_BP_FAT	GO:0009891~positive regulation of biosynthetic process	133	14.2704	2.45e-52	MYOD1, THRA, HOXD13, PDX1, TGFB1, SHH, HOXD10, ZIC3, BSX, GATA2, ATOH1, S1PR1, GATA5, GATA6, GATA3, GATA4, PITX2, WNT10B, SATB2, BARHL2, SIX3, SIX2, SIX4, MECOM, TBR1, HES1, PTHLH, HOXD9, MSX1, SIX1, VGLL2, TRP73, NFE2L2, HOXA13, ADORA2A, ONECUT2, SOX6, SOX9, LIN28A, WT1, HOXA1, TCF21, HOXA2, MEIS2, OVOL2, HOXA7, NKX2-1, RUNX1, NKX2-5, RUNX2, NKX2-2, NKX2-3, BMP4, TESC, UTF1, BHLHE23, EPAS1, NTF3…	713	557	13588	4.55053	6.74e-49	3.37e-50	4.37e-49	hyper
GOTERM_BP_FAT	GO:0048568~embryonic organ development	88	9.44206	2.04e-50	FGF8, NOG, FGF9, WNT3A, EDN1, PRRX1, SOBP, ZIC1, GLI2, PAX2, HOXD10, SHH, GLI1, GATA2, WNT1, ATOH1, KCNQ4, OSR2, CERKL, RSPO3, HOXC4, HLX, GATA4, FOXF2, POU4F3, ALX4, ALX3, ALX1, PITX2, CDH23, CYR61, IHH, SATB2, GSC, TBX15, OTX1, OTX2, EOMES, SIX2, LEF1, SPINT1, VAX2, SIX4, PROX1, HOXD9, HHEX, KRT19, ADM, HOXD3, SIX1, FOXG1, PRDM1, FGFR2, 3110039M20RIK, COL2A1, TCF7L2, HOXA1, ALDH1A2, HOXA2, OVOL…	713	241	13588	6.95876	5.62e-47	2.68e-48	3.64e-47	hyper
GOTERM_BP_FAT	GO:0010604~positive regulation of macromolecule metabolic process	135	14.485	4.53e-47	MYOD1, THRA, HOXD13, PDX1, TGFB1, SHH, HOXD10, ZIC3, BSX, GATA2, ATOH1, S1PR1, GATA5, GATA6, GATA3, GATA4, PITX2, WNT10B, SATB2, BARHL2, SIX3, SIX2, SIX4, MECOM, TBR1, HES1, HOXD9, MSX1, SIX1, VGLL2, TRP73, PRDM1, NFE2L2, FGFR3, HOXA13, ONECUT2, SOX6, SOX9, LIN28A, WT1, HOXA1, TCF21, HOXA2, MEIS2, OVOL2, HOXA7, NKX2-1, RUNX1, NKX2-5, RUNX2, NKX2-2, NKX2-3, BMP4, TESC, UTF1, BHLHE23, EPAS1, NTF3, …	713	633	13588	4.0644	1.25e-43	5.67e-45	8.08e-44	hyper
GOTERM_BP_FAT	GO:0048562~embryonic organ morphogenesis	67	7.18884	1.98e-42	FGF8, NOG, FGF9, WNT3A, EDN1, PRRX1, SOBP, PAX2, ZIC1, GLI2, HOXD10, SHH, GLI1, WNT1, KCNQ4, ATOH1, OSR2, HOXC4, HLX, GATA4, POU4F3, ALX4, ALX3, ALX1, CDH23, IHH, SATB2, TBX15, GSC, OTX1, OTX2, SIX2, VAX2, SIX4, PROX1, HOXD9, HOXD3, SIX1, FOXG1, FGFR2, 3110039M20RIK, COL2A1, TCF7L2, HOXA1, HOXA2, OVOL2, ALDH1A3, HOXA7, NKX3-2, GBX2, GFI1, OTOP1, MDFI, BMP4, FOXL2, MAFB, NEUROG1, TBX1, CELSR1, SHO…	713	161	13588	7.93076	5.46e-39	2.37e-40	3.53e-39	hyper
GOTERM_BP_FAT	GO:0001501~skeletal system development	82	8.79828	4.36e-38	NOG, THRA, FGF9, MMP9, EDN1, DUOX2, FGFRL1, HOXD12, PRRX1, HOXD13, HOXD1, ZIC1, GLI2, PAX1, HOXD10, TGFB1, SHH, HOXD11, TGFB2, OSR2, BARX2, HOXC4, PAX7, ALX4, ALX3, PITX1, ALX1, FGF4, IHH, SATB2, TBX15, GSC, SIX2, SIX4, MMP14, HOXC10, PTHLH, HOXD9, MSX1, HOXC11, HOXD3, SIX1, PDGFRA, FOXC1, UNCX, WNT5A, FGFR2, FGFR3, HOXA11, COL2A1, SOX6, SOX9, VDR, HOXA2, HOXA7, HOXA10, NKX3-2, HOXA9, RUNX1, MN1,…	713	285	13588	5.48321	1.2e-34	5.01e-36	7.78e-35	hyper
GOTERM_BP_FAT	GO:0030900~forebrain development	64	6.86695	6.16e-38	FGF8, NOG, WNT3A, DUOX2, PAX6, BCAN, ZEB2, PRKG1, GLI2, NR2E1, SHH, GLI1, GATA2, WNT1, PITX1, PITX2, GSC, RAX, EMX1, NKX2-6, OTX1, EMX2, OTX2, SIX3, EOMES, LEF1, MECOM, HES1, HHEX, MSX1, FOXG1, TRP73, WNT5A, 3110039M20RIK, FGFR3, SOX3, OTP, ARX, ALDH1A2, LHX1, ALDH1A3, LHX2, LHX3, NKX2-1, LHX6, LHX8, BMP4, IKZF1, RFX4, GSX2, TBX3, GSX1, GRIN1, NEUROG2, LMX1A, ISL1, FEZF1, SALL3, FEZF2, DLX2, NOTC…	713	167	13588	7.30347	1.7e-34	6.79e-36	1.1e-34	hyper
GOTERM_BP_FAT	GO:0009792~embryonic development ending in birth or egg hatching	99	10.6223	1.72e-37	NOG, CDX2, WNT3A, EDN1, HOXD1, HOXD10, SHH, ZIC2, WNT1, GATA2, GATA6, GATA4, PITX2, TWIST1, SATB2, NKX2-6, EOMES, SIX2, SIX4, MECOM, HOXD9, HES1, ASCL2, KRT19, MSX1, HOXD3, SIX1, MNX1, PDGFRA, TGIF1, PRDM1, FGFR2, HOXA2, OVOL2, HOXA7, NKX3-2, HOXA9, RUNX1, NKX2-5, MDFI, BMP4, EPAS1, ESRRB, EN1, ESX1, CELSR1, HOXB3, SHOX2, HOXB4, DLX2, HOXB1, NOTCH1, SALL4, HOXB7, HOXB8, ZIC5, HOXB9, TCF15, HNF1B,…	713	425	13588	4.43928	4.74e-34	1.82e-35	3.07e-34	hyper
GOTERM_BP_FAT	GO:0043009~chordate embryonic development	98	10.515	4.49e-37	FGF8, NOG, HNF1B, CDX2, FOXA2, FGF9, WNT3A, EDN1, PRRX1, PAX6, GJA1, ZEB2, HOXD1, PAX3, GLI2, PAX1, SHH, HOXD10, ZIC2, GATA2, WNT1, CERKL, OSR2, GATA6, PAX7, RSPO3, GATA4, ALX4, ALX3, TWIST1, CYR61, PITX2, ALX1, SATB2, TBX15, GSC, NKX2-6, EOMES, SIX2, SPINT1, LEF1, PCDH8, SIX4, MECOM, ASCL2, HES1, HOXD9, KRT19, MSX1, ADM, HOXD3, GRN, SIX1, PDGFRA, MNX1, TGIF1, FOXC1, PRDM1, TBX18, FGFR2, CDH1, TP…	713	421	13588	4.43619	1.24e-33	4.58e-35	8.01e-34	hyper
GOTERM_BP_FAT	GO:0007423~sensory organ development	76	8.15451	3.7e-36	FGF8, FGF9, WNT3A, EDN1, DUOX2, PAX6, PRRX1, SOBP, JAG1, PAX2, ZIC1, NR2E1, TGFB1, SHH, TGFB2, WNT1, BDNF, KCNQ4, ATOH1, POU4F3, POU4F2, PITX2, CDH23, GSC, RAX, NKX2-6, OTX1, PTF1A, OTX2, SIX3, SIX2, VAX2, SIX4, VAX1, PROX1, HES1, HOXC13, SIX1, FOXG1, TGIF1, FOXC1, TGIF2, FGFR2, 3110039M20RIK, FGFR3, IRX5, COL2A1, MEIS1, WT1, HOXA1, ALDH1A2, HOXA2, MEIS2, ALDH1A3, BCL11B, NKX3-2, GBX2, GFI1, NKX2…	713	257	13588	5.63568	1.02e-32	3.64e-34	6.6e-33	hyper
GOTERM_BP_FAT	GO:0048666~neuron development	79	8.47639	1.32e-34	GPRIN1, NRTN, GDF7, WNT3A, PAX6, PRKG1, GLI2, CXCL12, NR2E1, GDNF, HOXD10, SHH, TGFB2, EFHD1, BDNF, ATOH1, GALR2, POU4F3, POU4F2, ROBO3, CHAT, CDH23, IHH, PRRXL1, EGR2, NKX2-9, VAX2, VAX1, TBR1, HOXD9, HES1, RASGRF1, FOXG1, MNX1, TRP73, NGFR, 3110039M20RIK, CCK, IRX5, NDN, ADORA2A, ONECUT2, NRN1, ARX, HOXA1, HOXA2, LHX2, BCL11B, LHX3, LHX4, GBX2, NKX2-1, RTN4RL2, LHX6, LHX8, RUNX1, FOXD1, RUNX3, …	713	292	13588	5.15597	3.63e-31	1.25e-32	2.35e-31	hyper
GOTERM_BP_FAT	GO:0035295~tube development	74	7.93991	1.7e-33	FGF8, NOG, FOXA2, GDF7, FGF9, WNT3A, TBX20, EDN1, GJA1, ZEB2, PAX3, PAX2, GLI2, CXCL12, GDNF, TGFB1, SHH, ZIC3, HOXD11, GLI1, ZIC2, BDNF, GATA6, GATA4, LOX, FGF2, ALX1, TWIST1, PITX2, IHH, LBX1, NKX2-6, NKX2-9, MMP14, HES1, PTHLH, HHEX, ADM, SIX1, PDGFRA, TGIF1, FOXC1, WNT5A, FGFR2, HOXA11, CDH1, TCF21, VDR, ALDH1A2, OVOL2, HAND1, LHX1, HAND2, GBX2, NKX2-1, PLXND1, NKX2-5, FOXD1, SIM2, BMP4, FLT1…	713	264	13588	5.34188	4.68e-30	1.56e-31	3.03e-30	hyper
GOTERM_BP_FAT	GO:0009952~anterior/posterior pattern formation	57	6.11588	5.41e-33	HNF1B, FOXA2, WNT3A, PAX6, HOXD13, ZEB2, PAX1, SHH, ZIC3, HOXD10, HOXD11, WNT1, BARX1, HOXC4, GATA4, ALX4, ALX1, OTX1, EMX2, OTX2, SIX3, CYP26A1, LEF1, PCDH8, HOXC10, HES1, HOXD9, HHEX, HOXC11, HOXC13, HOXD3, FOXC1, TBX18, HOXA11, TCF7L1, HOXA1, ALDH1A2, HOXA2, LHX1, HOXA7, GBX2, HOXA10, HOXA9, LFNG, TBX3, EN1, TBX1, HOXB3, HOXB4, NOTCH1, HOXB1, CYP26C1, HOXB7, MEOX2, HOXB8, HOXB9, TCF15	713	153	13588	7.09985	1.49e-29	4.81e-31	9.65e-30	hyper
GOTERM_BP_FAT	GO:0048663~neuron fate commitment	34	3.64807	4.45e-32	EVX1, FOXA2, PAX6, PAX3, GLI2, HOXD10, SHH, TGFB2, WNT1, ATOH1, NKX6-2, PAX7, NKX2-1, LHX6, OLIG1, OLIG2, TLX3, NKX2-2, DBX1, BMP4, LBX1, GSX2, FOXA1, PTF1A, OTX2, GSX1, ISL1, NKX6-1, HES1, HOXC10, DLX2, NOTCH1, ISL2, MNX1	713	47	13588	13.7863	1.23e-28	3.83e-30	7.94e-29	hyper
GOTERM_BP_FAT	GO:0048729~tissue morphogenesis	68	7.29614	2.6e-31	FGF8, NOG, GDF7, WNT3A, FST, HOXD13, ZEB2, PAX3, PDX1, JAG1, PAX2, GLI2, GDNF, SHH, TGFB1, HOXD11, TGFB2, ZIC2, ALX1, TWIST1, PITX2, EOMES, LEF1, PCDH8, ESR2, PROX1, PTHLH, HHEX, ADM, SIX1, TGIF1, FOXC1, NGFR, TBX18, WNT5A, FGFR2, FGFR3, HOXA13, HOXA11, HOXB13, SOX9, TPM1, TCF7L1, TCF21, VDR, ALDH1A2, FOXQ1, OVOL2, HAND1, ALDH1A3, PLXND1, FOXD1, TLX2, RUNX3, NKX2-3, BMP4, TBX3, TBX5, FOXA1, TBX4,…	713	238	13588	5.445	7.15e-28	2.17e-29	4.63e-28	hyper
GOTERM_BP_FAT	GO:0060429~epithelium development	71	7.61803	4.02e-30	FGF8, NOG, FOXA2, GDF7, PAX6, GJA1, HOXD13, ZEB2, PAX3, PDX1, JAG1, GLI2, PAX2, GDNF, TGFB1, SHH, HOXD11, ZIC2, BARX1, S1PR1, GATA6, FGF2, ALX1, TWIST1, NKX2-6, PCDH8, ESR2, MECOM, PROX1, PTHLH, HHEX, ADM, SIX1, TGIF1, TBX18, WNT5A, FGFR2, FGFR3, HOXA13, HOXA11, ONECUT2, HOXB13, SOX9, WT1, TCF21, VDR, ALDH1A2, OVOL2, PPL, ALDH1A3, NKX2-1, POU3F1, PLXND1, FOXD1, NKX2-3, BMP4, TBX3, TBX5, FOXA1, TB…	713	271	13588	4.99293	1.11e-26	3.26e-28	7.18e-27	hyper
GOTERM_BP_FAT	GO:0000904~cell morphogenesis involved in differentiation	63	6.75966	4.62e-30	NOG, GDF7, WNT3A, PAX6, PAX2, GLI2, CXCL12, NR2E1, SHH, TGFB1, TGFB2, BDNF, ATOH1, POU4F3, POU4F2, ROBO3, CDH23, PRRXL1, EGR2, NKX2-9, EOMES, LEF1, VAX2, VAX1, TBR1, PROX1, HES1, FOXG1, MNX1, NGFR, 3110039M20RIK, CCK, NDN, NRN1, SOX9, ARX, HOXA1, HOXA2, LHX2, BCL11B, LHX3, GBX2, LHX4, NKX2-1, RTN4RL2, FOXD1, RUNX3, NFATC1, NTF3, ESRRB, NR4A2, NTNG2, CELSR3, NEUROG2, LMX1A, ISL1, NTN1, FEZF1, FEZF…	713	212	13588	5.66331	1.27e-26	3.63e-28	8.23e-27	hyper
GOTERM_BP_FAT	GO:0001708~cell fate specification	35	3.75536	1.12e-28	FGF8, EVX1, FOXA2, HOXA11, PAX6, GLI2, SOX9, GDNF, HOXD10, SHH, HOXD11, ATOH1, PRDM14, NKX6-2, NKX2-1, OLIG2, TLX3, FGF2, NKX2-2, DBX1, FGF3, BMP4, LBX1, GSX2, FOXA1, OTX2, SIX3, TBX1, NKX6-1, HOXC10, NOTCH1, HOXC11, SALL1, SIX1, MNX1	713	59	13588	11.3053	3.1e-25	8.6e-27	2e-25	hyper
GOTERM_BP_FAT	GO:0048732~gland development	58	6.22318	1.92e-27	FGF8, NOG, GDF7, WNT3A, DUOX2, PAX6, HOXD13, GLI2, PAX1, SHH, TGFB1, GLI1, BSX, GATA2, PAX8, NEURL1A, FGF2, PITX1, PITX2, LEF1, ESR2, HES1, HOXD9, PTHLH, HHEX, CCND1, HOXD3, SIX1, FOXC1, WNT5A, FGFR2, HOXA13, HK2, HOXB13, CDH1, SOX9, OTP, VDR, LHX3, HOXA9, NKX2-1, PLXND1, NKX2-5, NKX2-3, BMP4, IKZF1, TBX3, TBX2, FOXA1, GSX1, TBX1, ISL1, NTN1, HOXB3, NOTCH1, HOXB9, BMP7, NR5A1	713	197	13588	5.61084	5.28e-24	1.43e-25	3.42e-24	hyper
GOTERM_BP_FAT	GO:0060173~limb development	46	4.93562	2.02e-27	WNT5A, FGFR2, FGF8, HOXA13, EVX2, FGF9, HOXA11, HOXD12, PRRX1, HOXD13, COL2A1, GLI2, SHH, HOXD10, HOXD11, MSX2, ALDH1A2, CYP26B1, HOXA10, HOXA9, ALX4, ALX3, PITX1, ALX1, TWIST1, FGF4, BMP4, RAX, TBX3, LMX1B, TBX5, TBX4, LEF1, EN1, MECOM, SHOX2, HOXC10, HOXD9, NOTCH1, HOXC11, MSX1, DKK1, SALL4, MEOX2, DLX5, SP8	713	119	13588	7.36677	5.57e-24	1.47e-25	3.61e-24	hyper
GOTERM_BP_FAT	GO:0048736~appendage development	46	4.93562	2.02e-27	WNT5A, FGFR2, FGF8, HOXA13, EVX2, FGF9, HOXA11, HOXD12, PRRX1, HOXD13, COL2A1, GLI2, SHH, HOXD10, HOXD11, MSX2, ALDH1A2, CYP26B1, HOXA10, HOXA9, ALX4, ALX3, PITX1, ALX1, TWIST1, FGF4, BMP4, RAX, TBX3, LMX1B, TBX5, TBX4, LEF1, EN1, MECOM, SHOX2, HOXC10, HOXD9, NOTCH1, HOXC11, MSX1, DKK1, SALL4, MEOX2, DLX5, SP8	713	119	13588	7.36677	5.57e-24	1.47e-25	3.61e-24	hyper
GOTERM_BP_FAT	GO:0031175~neuron projection development	60	6.43777	1.12e-26	GPRIN1, NRTN, GDF7, WNT3A, PAX6, PRKG1, GLI2, CXCL12, NR2E1, GDNF, SHH, TGFB2, EFHD1, ATOH1, BDNF, GALR2, POU4F3, POU4F2, ROBO3, CHAT, PRRXL1, EGR2, NKX2-9, VAX2, VAX1, TBR1, RASGRF1, FOXG1, MNX1, NGFR, 3110039M20RIK, CCK, NDN, ADORA2A, NRN1, ARX, HOXA1, HOXA2, LHX2, BCL11B, LHX3, GBX2, LHX4, NKX2-1, RTN4RL2, FOXD1, RUNX3, NTF3, NR4A2, NTNG2, CELSR3, NEUROG2, LMX1A, ISL1, NTN1, FEZF1, FEZF2, ISL2…	713	218	13588	5.24518	3.08e-23	7.91e-25	2e-23	hyper
GOTERM_BP_FAT	GO:0006928~cell motion	78	8.3691	1.21e-26	JUB, NRTN, LYPD3, FGF15, GDF7, PAX6, GJA1, ZEB2, PAX3, PRKG1, GLI2, CXCL12, NR2E1, GDNF, TGFB1, SHH, TGFB2, BDNF, ATOH1, CERKL, POU4F3, POU4F2, POU4F1, NEURL1A, ROBO3, TWIST1, PHOX2B, PRRXL1, SATB2, EGR2, BARHL1, BARHL2, EMX2, ESR2, SIX4, VAX1, MMP14, TBR1, MIXL1, ST14, SIX1, FOXG1, MNX1, FOXC1, NGFR, ALOX12, 3110039M20RIK, CCK, NDN, ARX, HOXA1, HOXA2, OVOL2, LHX2, LHX3, GBX2, LHX4, NKX2-1, LHX6,…	713	367	13588	4.05037	3.35e-23	8.37e-25	2.17e-23	hyper
GOTERM_BP_FAT	GO:0035108~limb morphogenesis	44	4.72103	5.1e-26	WNT5A, FGFR2, FGF8, HOXA13, EVX2, FGF9, HOXA11, PRRX1, HOXD12, HOXD13, COL2A1, GLI2, SHH, HOXD10, HOXD11, MSX2, ALDH1A2, CYP26B1, HOXA10, HOXA9, ALX4, ALX3, PITX1, ALX1, TWIST1, FGF4, BMP4, LMX1B, TBX3, TBX5, TBX4, LEF1, EN1, MECOM, SHOX2, HOXC10, HOXD9, NOTCH1, HOXC11, MSX1, DKK1, SALL4, DLX5, SP8	713	115	13588	7.29157	1.4e-22	3.43e-24	9.1e-23	hyper
GOTERM_BP_FAT	GO:0035107~appendage morphogenesis	44	4.72103	5.1e-26	WNT5A, FGFR2, FGF8, HOXA13, EVX2, FGF9, HOXA11, PRRX1, HOXD12, HOXD13, COL2A1, GLI2, SHH, HOXD10, HOXD11, MSX2, ALDH1A2, CYP26B1, HOXA10, HOXA9, ALX4, ALX3, PITX1, ALX1, TWIST1, FGF4, BMP4, LMX1B, TBX3, TBX5, TBX4, LEF1, EN1, MECOM, SHOX2, HOXC10, HOXD9, NOTCH1, HOXC11, MSX1, DKK1, SALL4, DLX5, SP8	713	115	13588	7.29157	1.4e-22	3.43e-24	9.1e-23	hyper
GOTERM_BP_FAT	GO:0007409~axonogenesis	51	5.4721	1.74e-25	GDF7, WNT3A, PAX6, GLI2, CXCL12, NR2E1, SHH, TGFB2, ATOH1, BDNF, POU4F3, POU4F2, ROBO3, PRRXL1, EGR2, NKX2-9, VAX2, VAX1, TBR1, FOXG1, MNX1, NGFR, 3110039M20RIK, CCK, NDN, NRN1, ARX, HOXA1, HOXA2, LHX2, BCL11B, LHX3, LHX4, GBX2, NKX2-1, RTN4RL2, FOXD1, RUNX3, NTF3, NR4A2, CELSR3, NTNG2, NEUROG2, LMX1A, ISL1, NTN1, FEZF1, FEZF2, NOTCH1, ISL2, DLX5, BMP7	713	163	13588	5.96278	4.78e-22	1.14e-23	3.1e-22	hyper
GOTERM_BP_FAT	GO:0042127~regulation of cell proliferation	94	10.0858	2.01e-25	FGF5, FGF8, NOG, FGF15, FGF9, FGF16, EDN1, FGFRL1, PRRX1, PAX6, HOXD13, PAX3, PDX1, PMAIP1, SKAP2, GLI2, NR2E1, TGFB1, SHH, TGFB2, GLI1, BDNF, OSR2, S1PR1, CDCA7, CDKN2A, CDKN2B, CDKN2C, HLX, GATA3, GATA4, FGF2, FGF3, FGF4, PITX2, IHH, LBX1, NKX2-6, NKX2-9, ESR2, VAX1, MECOM, PROX1, PTHLH, HES1, HHEX, MSX1, CD80, ADM, TCFL5, CCND2, GRN, FOXG1, TGIF1, NGFR, TBX18, ALOX12, WNT5A, FGFR2, 3110039M20R…	713	538	13588	3.32975	5.52e-22	1.28e-23	3.58e-22	hyper
GOTERM_BP_FAT	GO:0035239~tube morphogenesis	52	5.5794	2.44e-25	FGF8, FOXA2, GDF7, WNT3A, EDN1, TBX20, GJA1, ZEB2, PAX3, PAX2, GLI2, GDNF, CXCL12, SHH, ZIC3, TGFB1, HOXD11, ZIC2, GATA4, IHH, PITX2, TWIST1, ALX1, LBX1, MMP14, PTHLH, HHEX, ADM, SIX1, TGIF1, FGFR2, WNT5A, HOXA11, CDH1, VDR, TCF21, OVOL2, HAND1, HAND2, GBX2, PLXND1, FOXD1, NKX2-5, BMP4, FLT1, TBX3, FOXA1, CELSR1, KDR, NOTCH1, ZIC5, BMP7	713	171	13588	5.79526	6.71e-22	1.52e-23	4.34e-22	hyper
GOTERM_BP_FAT	GO:0030326~embryonic limb morphogenesis	40	4.29185	4.3e-25	WNT5A, FGF8, HOXA13, FGF9, HOXA11, PRRX1, HOXD12, HOXD13, GLI2, SHH, HOXD10, HOXD11, MSX2, ALDH1A2, CYP26B1, HOXA10, HOXA9, ALX4, ALX3, ALX1, TWIST1, FGF4, BMP4, LMX1B, TBX3, TBX5, TBX4, LEF1, EN1, MECOM, SHOX2, HOXC10, HOXD9, NOTCH1, HOXC11, MSX1, DKK1, SALL4, DLX5, SP8	713	97	13588	7.85876	1.18e-21	2.63e-23	7.67e-22	hyper
GOTERM_BP_FAT	GO:0035113~embryonic appendage morphogenesis	40	4.29185	4.3e-25	WNT5A, FGF8, HOXA13, FGF9, HOXA11, PRRX1, HOXD12, HOXD13, GLI2, SHH, HOXD10, HOXD11, MSX2, ALDH1A2, CYP26B1, HOXA10, HOXA9, ALX4, ALX3, ALX1, TWIST1, FGF4, BMP4, LMX1B, TBX3, TBX5, TBX4, LEF1, EN1, MECOM, SHOX2, HOXC10, HOXD9, NOTCH1, HOXC11, MSX1, DKK1, SALL4, DLX5, SP8	713	97	13588	7.85876	1.18e-21	2.63e-23	7.67e-22	hyper
GOTERM_BP_FAT	GO:0048667~cell morphogenesis involved in neuron differentiation	53	5.6867	7.68e-25	GDF7, WNT3A, PAX6, GLI2, CXCL12, NR2E1, SHH, TGFB2, ATOH1, BDNF, POU4F3, POU4F2, ROBO3, CDH23, PRRXL1, EGR2, NKX2-9, VAX2, VAX1, TBR1, HES1, FOXG1, MNX1, NGFR, 3110039M20RIK, CCK, NDN, NRN1, ARX, HOXA1, HOXA2, LHX2, BCL11B, LHX3, GBX2, LHX4, NKX2-1, RTN4RL2, FOXD1, RUNX3, NTF3, NR4A2, NTNG2, CELSR3, NEUROG2, LMX1A, ISL1, NTN1, FEZF1, FEZF2, ISL2, NOTCH1, DLX5, BMP7	713	182	13588	5.54971	2.12e-21	4.6e-23	1.37e-21	hyper
GOTERM_BP_FAT	GO:0048812~neuron projection morphogenesis	52	5.5794	1.07e-24	GDF7, WNT3A, PAX6, GLI2, CXCL12, NR2E1, SHH, TGFB2, ATOH1, BDNF, POU4F3, POU4F2, ROBO3, PRRXL1, EGR2, NKX2-9, VAX2, VAX1, TBR1, FOXG1, MNX1, NGFR, 3110039M20RIK, CCK, NDN, ADORA2A, NRN1, ARX, HOXA1, HOXA2, LHX2, BCL11B, LHX3, GBX2, LHX4, NKX2-1, RTN4RL2, FOXD1, RUNX3, NTF3, NR4A2, NTNG2, CELSR3, NEUROG2, LMX1A, ISL1, NTN1, FEZF1, FEZF2, ISL2, NOTCH1, DLX5, BMP7	713	176	13588	5.63063	2.95e-21	6.28e-23	1.91e-21	hyper
GOTERM_BP_FAT	GO:0051094~positive regulation of developmental process	57	6.11588	1.41e-24	MYOD1, CDX2, FOXA2, FGF9, FST, PAX6, GJA1, JAG1, GLI2, SHH, HOXD11, TGFB2, GATA2, ATOH1, BDNF, CDKN2A, GATA6, HLX, NKX6-2, GATA4, POU4F2, FGF2, IHH, PHOX2B, EOMES, PROX1, ADAMTS9, HOXD3, FOXG1, TGIF1, TGIF2, NGFR, 3110039M20RIK, FGFR2, IRX3, FGFR3, HOXA11, OTP, VDR, TAL1, GFI1, RUNX1, RUNX2, NKX2-5, NKX2-2, BMP4, TESC, IKZF1, NTF3, TBX5, FOXA1, NTN1, NKX6-1, TRADD, WNT7B, NOTCH1, DLX5, BMP7	713	214	13588	5.07606	3.9e-21	8.12e-23	2.52e-21	hyper
GOTERM_BP_FAT	GO:0009953~dorsal/ventral pattern formation	33	3.54077	1.88e-24	3110039M20RIK, FGF8, EVX1, FOXA2, HOXA11, TBX20, EDN1, PAX6, GLI2, SHH, HOXD11, GLI1, HOXA2, OVOL2, LHX1, LHX2, NKX6-2, PAX7, LHX3, NKX2-1, DBX1, BMP4, MDFI, GSC, GSX2, LMX1B, OTX2, EN1, VAX2, NKX6-1, FOXG1, MNX1, TGIF1, SP8	713	64	13588	9.82653	5.18e-21	1.06e-22	3.35e-21	hyper
GOTERM_BP_FAT	GO:0002009~morphogenesis of an epithelium	51	5.4721	3.54e-24	NOG, FGF8, GDF7, HOXD13, ZEB2, JAG1, PDX1, PAX3, PAX2, GLI2, GDNF, SHH, TGFB1, HOXD11, ZIC2, TWIST1, ALX1, PCDH8, ESR2, PROX1, PTHLH, HHEX, ADM, SIX1, TGIF1, TBX18, FGFR2, WNT5A, FGFR3, HOXA13, HOXA11, HOXB13, SOX9, ALDH1A2, VDR, TCF21, OVOL2, ALDH1A3, PLXND1, FOXD1, NKX2-3, BMP4, TBX3, TBX5, FOXA1, TBX4, CRB3, CELSR1, HOXB4, NOTCH1, ZIC5	713	173	13588	5.61811	9.76e-21	1.95e-22	6.32e-21	hyper
GOTERM_BP_FAT	GO:0060284~regulation of cell development	49	5.25751	3.59e-24	NOG, FOXA2, PAX6, GLI2, NR2E1, TGFB1, SHH, HOXD11, ATOH1, BDNF, CDKN2A, NKX6-2, FGF2, PHOX2B, LBX1, BARHL2, VAX1, PROX1, HES1, HOXD3, SIX1, FOXG1, TGIF1, TGIF2, 3110039M20RIK, IRX3, HOXA11, MEIS1, OTP, VDR, HOXA2, MBNL3, TLX3, TLX2, NKX2-2, NEFM, BMP4, BHLHE23, NTF3, TBX3, FOXA1, GRIN1, LMX1A, ISL1, NTN1, NKX6-1, DLX2, NOTCH1, ISL2, BMP7	713	159	13588	5.87307	9.88e-21	1.94e-22	6.4e-21	hyper
GOTERM_BP_FAT	GO:0000902~cell morphogenesis	68	7.29614	3.94e-24	NOG, GDF7, WNT3A, PAX6, PAX2, GLI2, CXCL12, NR2E1, SHH, TGFB1, TGFB2, BDNF, ATOH1, POU4F3, POU4F2, ROBO3, CDH23, PRRXL1, EGR2, NKX2-9, EOMES, LEF1, VAX2, VAX1, TBR1, PROX1, HES1, FOXG1, MNX1, NGFR, 3110039M20RIK, CCK, NDN, ADORA2A, ONECUT2, SOX6, NRN1, SOX9, ARX, HOXA1, HOXA2, PRDM14, LHX2, BCL11B, LHX3, GBX2, LHX4, NKX2-1, RTN4RL2, FOXD1, RUNX3, NFATC1, NTF3, ESRRB, NR4A2, NTNG2, CELSR3, CRB3, N…	713	309	13588	4.19388	1.08e-20	2.09e-22	7.03e-21	hyper
GOTERM_BP_FAT	GO:0035270~endocrine system development	34	3.64807	1.24e-23	WNT5A, NOG, HNF1B, FOXA2, DUOX2, ONECUT2, PAX6, PDX1, GLI2, PAX1, GLI1, OTP, GATA2, NKX6-2, PAX8, LHX3, NKX2-1, NKX2-5, NKX2-2, PITX1, PITX2, BMP4, INSM1, GSX1, TBX1, ISL1, NKX6-1, HES1, HOXB3, HHEX, HOXD3, SIX1, MNX1, NR5A1	713	72	13588	8.99938	3.42e-20	6.46e-22	2.22e-20	hyper
GOTERM_BP_FAT	GO:0000122~negative regulation of transcription from RNA polymerase II promoter	58	6.22318	1.31e-23	CDX2, HMX1, HELT, PRRX1, PAX5, PAX3, PDX1, PAX2, GLI2, NR2E1, SHH, TGFB1, KCNIP3, BARX2, NKX6-2, POU4F2, OLIG2, ALX1, SATB2, GSC, SOX14, LEF1, VAX2, VAX1, HES1, HHEX, MSX1, TGIF1, KDM6B, GLIS3, GLIS1, SOX6, PRDM16, WT1, NPAS1, MSX3, HOXA2, HAND1, HOXA7, OVOL1, NKX2-1, NKX2-5, SIM2, FOXD3, MDFI, DMBX1, IKZF1, TBX2, FOXA1, FOXP4, SHOX2, CDKN1C, HOXB4, DLX2, SALL4, ID1, BCL6B, ID3	713	231	13588	4.785	3.59e-20	6.66e-22	2.33e-20	hyper
GOTERM_BP_FAT	GO:0048705~skeletal system morphogenesis	44	4.72103	1.53e-23	FGFR2, THRA, HOXA11, PRRX1, COL2A1, SOX9, PAX1, HOXD10, HOXD11, TGFB2, HOXA2, OSR2, BARX2, HOXA7, NKX3-2, ALX4, ALX3, RUNX2, ALX1, FGF4, BMP4, MDFI, SATB2, GSC, TBX15, COL13A1, TBX4, SIX2, TBX1, SIX4, SHOX2, PTHLH, HOXD9, HOXB3, HOXB4, DLX2, HOXB1, HOXB7, HOXB8, HOXD3, SIX1, PDGFRA, TCF15, UNCX	713	130	13588	6.45023	4.2e-20	7.64e-22	2.72e-20	hyper
GOTERM_BP_FAT	GO:0045892~negative regulation of transcription, DNA-dependent	67	7.18884	1.76e-23	CDX2, HMX1, HELT, TBX20, PRRX1, PAX5, PAX3, PDX1, PAX2, GLI2, NR2E1, SHH, TGFB1, KCNIP3, BARX2, NKX6-2, FOXF2, POU4F2, OLIG2, ALX1, SATB2, GSC, SOX14, LEF1, VAX2, VAX1, HES1, HHEX, MSX1, TGIF1, CUX2, KDM6B, GLIS3, GLIS1, SOX6, SOX9, PRDM16, TCF7L1, WT1, TCF21, NPAS1, MSX3, HOXA2, OVOL2, HAND1, HOXA7, OVOL1, NKX2-1, NKX2-5, SIM2, FOXD3, MDFI, DMBX1, IKZF1, TBX3, TBX2, FOXA1, FOXP4, SHOX2, CDKN1C, …	713	308	13588	4.14563	4.84e-20	8.63e-22	3.13e-20	hyper
GOTERM_BP_FAT	GO:0051253~negative regulation of RNA metabolic process	67	7.18884	2.57e-23	CDX2, HMX1, HELT, TBX20, PRRX1, PAX5, PAX3, PDX1, PAX2, GLI2, NR2E1, SHH, TGFB1, KCNIP3, BARX2, NKX6-2, FOXF2, POU4F2, OLIG2, ALX1, SATB2, GSC, SOX14, LEF1, VAX2, VAX1, HES1, HHEX, MSX1, TGIF1, CUX2, KDM6B, GLIS3, GLIS1, SOX6, SOX9, PRDM16, TCF7L1, WT1, TCF21, NPAS1, MSX3, HOXA2, OVOL2, HAND1, HOXA7, OVOL1, NKX2-1, NKX2-5, SIM2, FOXD3, MDFI, DMBX1, IKZF1, TBX3, TBX2, FOXA1, FOXP4, SHOX2, CDKN1C, …	713	310	13588	4.11888	7.07e-20	1.24e-21	4.58e-20	hyper
GOTERM_BP_FAT	GO:0045596~negative regulation of cell differentiation	51	5.4721	4.37e-23	3110039M20RIK, IRX3, NOG, CDX2, FOXA2, FST, PAX6, JAG1, PRDM16, GLI2, SOX9, TCF7L2, NR2E1, MEIS1, TGFB1, SHH, TGFB2, BDNF, HOXA2, NKX6-2, HLX, HOXA7, GFI1, MBNL3, TLX3, TLX2, NKX2-2, IHH, FGF4, TWIST1, BMP4, PHOX2B, LBX1, TBX3, ESRRB, SIX2, LMX1A, VAX1, ISL1, NTN1, NKX6-1, PTHLH, HES1, DLX2, NOTCH1, ISL2, CCND1, PRDM6, FOXG1, CARTPT, BMP7, KLF4	713	182	13588	5.34029	1.2e-19	2.08e-21	7.8e-20	hyper
GOTERM_BP_FAT	GO:0010629~negative regulation of gene expression	77	8.2618	8.83e-23	CDX2, THRA, HMX1, HELT, TBX20, PRRX1, PAX5, ZEB2, PAX3, PDX1, GLI2, PAX2, NR2E1, TGFB1, SHH, KCNIP3, FERD3L, BARX2, NKX6-2, FOXF2, POU4F2, OLIG2, KCNQ1, ALX1, SATB2, GSC, SOX14, SIX3, LEF1, VAX2, VAX1, HES1, HHEX, MSX1, PRDM6, TGIF1, CUX2, KDM6B, GLIS3, GLIS1, SOX6, PRDM16, LIN28A, SOX9, LIN28B, TCF7L1, WT1, TCF21, VDR, MSX3, NPAS1, HOXA2, OVOL2, HAND1, OVOL1, HOXA7, NKX2-1, NKX2-5, SIM2, FOXD3, …	713	410	13588	3.57909	2.43e-19	4.12e-21	1.58e-19	hyper
GOTERM_BP_FAT	GO:0016481~negative regulation of transcription	73	7.83262	9.17e-23	CDX2, THRA, HMX1, HELT, TBX20, PRRX1, PAX5, ZEB2, PAX3, PDX1, GLI2, PAX2, NR2E1, TGFB1, SHH, KCNIP3, FERD3L, BARX2, NKX6-2, FOXF2, POU4F2, OLIG2, ALX1, SATB2, GSC, SOX14, SIX3, LEF1, VAX2, VAX1, HES1, HHEX, MSX1, PRDM6, TGIF1, CUX2, KDM6B, GLIS3, GLIS1, SOX6, SOX9, PRDM16, TCF7L1, WT1, TCF21, VDR, NPAS1, MSX3, HOXA2, OVOL2, HAND1, HOXA7, OVOL1, NKX2-1, NKX2-5, SIM2, FOXD3, MDFI, DMBX1, IKZF1, TBX…	713	372	13588	3.73978	2.53e-19	4.21e-21	1.64e-19	hyper
GOTERM_BP_FAT	GO:0043583~ear development	39	4.18455	1.03e-22	3110039M20RIK, FGFR2, FGF8, FGFR3, FGF9, WNT3A, DUOX2, EDN1, PRRX1, SOBP, COL2A1, JAG1, PAX2, ZIC1, HOXA1, WNT1, HOXA2, KCNQ4, ATOH1, BDNF, GBX2, NKX3-2, POU4F3, GFI1, CDH23, OTOP1, GSC, MAFB, OTX1, OTX2, SIX2, NEUROG1, TBX1, CELSR1, SIX4, HES1, DLX5, FOXG1, SIX1, TCF15	713	104	13588	7.14656	2.84e-19	4.65e-21	1.84e-19	hyper
GOTERM_BP_FAT	GO:0048858~cell projection morphogenesis	53	5.6867	1.53e-22	GDF7, WNT3A, PAX6, GLI2, CXCL12, NR2E1, SHH, TGFB2, ATOH1, BDNF, POU4F3, POU4F2, ROBO3, PRRXL1, EGR2, NKX2-9, VAX2, VAX1, TBR1, FOXG1, MNX1, NGFR, 3110039M20RIK, CCK, NDN, ADORA2A, ONECUT2, NRN1, ARX, HOXA1, HOXA2, LHX2, BCL11B, LHX3, GBX2, LHX4, NKX2-1, RTN4RL2, FOXD1, RUNX3, NTF3, NR4A2, NTNG2, CELSR3, NEUROG2, LMX1A, ISL1, NTN1, FEZF1, FEZF2, ISL2, NOTCH1, DLX5, BMP7	713	202	13588	5.00024	4.22e-19	6.8e-21	2.73e-19	hyper
GOTERM_BP_FAT	GO:0045934~negative regulation of nucleobase, nucleoside, nucleotide and nucleic acid metabolic process	75	8.04721	2.38e-22	CDX2, THRA, HMX1, HELT, TBX20, EDN1, PRRX1, PAX5, ZEB2, PAX3, PDX1, GLI2, PAX2, NR2E1, TGFB1, SHH, KCNIP3, FERD3L, BARX2, NKX6-2, FOXF2, POU4F2, OLIG2, ALX1, SATB2, GSC, SOX14, GM6320, SIX3, LEF1, VAX2, VAX1, HES1, HHEX, MSX1, PRDM6, TGIF1, CUX2, KDM6B, GLIS3, GLIS1, SOX6, SOX9, PRDM16, TCF7L1, WT1, TCF21, VDR, NPAS1, MSX3, HOXA2, OVOL2, HAND1, HOXA7, OVOL1, NKX2-1, NKX2-5, SIM2, FOXD3, MDFI, DMB…	713	397	13588	3.60028	6.54e-19	1.04e-20	4.24e-19	hyper
GOTERM_BP_FAT	GO:0001763~morphogenesis of a branching structure	42	4.50644	2.4e-22	FGFR2, WNT5A, NOG, FGF8, HOXA13, FOXA2, GDF7, HOXA11, TBX20, EDN1, HOXB13, HOXD13, PAX2, SOX9, GLI2, GDNF, CXCL12, SHH, TGFB1, HOXD11, TCF21, VDR, RSPO3, GBX2, PLXND1, FOXD1, IHH, PITX2, BMP4, FLT1, TBX3, COL13A1, FOXA1, SPINT1, MMP14, KDR, DLX2, HHEX, NOTCH1, ADM, SIX1, BMP7	713	125	13588	6.40332	6.6e-19	1.03e-20	4.27e-19	hyper
GOTERM_BP_FAT	GO:0051172~negative regulation of nitrogen compound metabolic process	75	8.04721	4.42e-22	CDX2, THRA, HMX1, HELT, TBX20, EDN1, PRRX1, PAX5, ZEB2, PAX3, PDX1, GLI2, PAX2, NR2E1, TGFB1, SHH, KCNIP3, FERD3L, BARX2, NKX6-2, FOXF2, POU4F2, OLIG2, ALX1, SATB2, GSC, SOX14, GM6320, SIX3, LEF1, VAX2, VAX1, HES1, HHEX, MSX1, PRDM6, TGIF1, CUX2, KDM6B, GLIS3, GLIS1, SOX6, SOX9, PRDM16, TCF7L1, WT1, TCF21, VDR, NPAS1, MSX3, HOXA2, OVOL2, HAND1, HOXA7, OVOL1, NKX2-1, NKX2-5, SIM2, FOXD3, MDFI, DMB…	713	401	13588	3.56437	1.22e-18	1.87e-20	7.89e-19	hyper
GOTERM_BP_FAT	GO:0007267~cell-cell signaling	63	6.75966	4.63e-22	FGF8, HNF1B, FGF9, WNT3A, LTBP4, GRIK5, GJA1, GLI2, GDNF, SHH, HOXD11, GLI1, WNT1, BDNF, BARX1, GRIN2C, GRIN2D, GATA4, WNT6, FGF2, FGF3, CHAT, IHH, WNT10B, EGR3, NRXN2, SIX3, HOXC11, SIX1, GRM6, CARTPT, WNT11, WNT5A, FGFR2, DHH, ADORA2A, HOXA11, TAC1, CACNB4, GJC2, GJC1, GAD2, LHX1, LHX5, NKX2-1, GAD1, APBA1, WNT8B, BMP4, TBX3, NTF3, TBX5, FOXA1, GRIN1, FZD2, CELSR1, FCGR3, GJB2, SLC17A7, WNT7B, …	713	290	13588	4.14008	1.28e-18	1.93e-20	8.26e-19	hyper
GOTERM_BP_FAT	GO:0007507~heart development	55	5.90129	5.2e-22	FGF8, FGF15, WNT3A, FGFRL1, EDN1, TBX20, PDLIM3, GJA1, PAX3, GLI2, SHH, ZIC3, TGFB2, CERKL, OSR1, GATA6, GATA4, PITX2, LBX1, NKX2-6, MECOM, PROX1, MIXL1, HHEX, MSX1, ADM, FOXC1, IRX4, COL2A1, SOX6, SOX9, TPM1, GJC1, MSX2, ALDH1A2, OVOL2, HAND1, HAND2, NKX2-5, NFATC1, BMP4, TBX3, TBX2, TBX5, TBX1, ISL1, FOXP4, NOTCH1, ADAP2, SALL4, ID1, KCNJ8, EPOR, ID3, MESP1	713	223	13588	4.70028	1.43e-18	2.14e-20	9.28e-19	hyper
GOTERM_BP_FAT	GO:0021510~spinal cord development	27	2.897	6.45e-22	PHOX2A, PRRXL1, LBX1, RFX4, GSX2, EVX1, GSX1, PAX6, PAX3, ISL1, GLI2, SHH, HOXD10, NKX6-1, HOXC10, ISL2, HOXB8, PAX7, NKX6-2, LHX3, MNX1, LHX4, OLIG2, PBX3, DBX1, NKX2-2, UNCX	713	46	13588	11.1859	1.78e-18	2.61e-20	1.15e-18	hyper
GOTERM_BP_FAT	GO:0007411~axon guidance	37	3.96996	1.12e-21	3110039M20RIK, GDF7, PAX6, GLI2, CXCL12, SHH, TGFB2, ARX, HOXA1, HOXA2, ATOH1, BDNF, LHX2, LHX3, LHX4, GBX2, POU4F3, NKX2-1, POU4F2, ROBO3, FOXD1, RUNX3, PRRXL1, EGR2, NTF3, NEUROG2, VAX1, LMX1A, ISL1, NTN1, TBR1, FEZF1, FEZF2, ISL2, FOXG1, MNX1, NGFR, BMP7	713	98	13588	7.19518	3.09e-18	4.48e-20	2e-18	hyper
GOTERM_BP_FAT	GO:0010558~negative regulation of macromolecule biosynthetic process	76	8.15451	1.31e-21	CDX2, THRA, HMX1, HELT, TBX20, PRRX1, PAX5, ZEB2, PAX3, PDX1, GLI2, PAX2, NR2E1, TGFB1, SHH, KCNIP3, FERD3L, BARX2, NKX6-2, FOXF2, POU4F2, OLIG2, ALX1, SATB2, GSC, SOX14, GM6320, SIX3, LEF1, VAX2, VAX1, HES1, INHBB, HHEX, MSX1, PRDM6, TGIF1, CUX2, KDM6B, GLIS3, GLIS1, SOX6, SOX9, PRDM16, TCF7L1, WT1, TCF21, VDR, NPAS1, MSX3, HOXA2, OVOL2, HAND1, HOXA7, OVOL1, NKX2-1, NKX2-5, SIM2, FOXD3, MDFI, DM…	713	418	13588	3.465	3.61e-18	5.15e-20	2.34e-18	hyper
GOTERM_BP_FAT	GO:0032989~cellular component morphogenesis	69	7.40343	1.43e-21	NOG, GDF7, WNT3A, PAX6, PAX2, GLI2, CXCL12, NR2E1, SHH, TGFB1, TGFB2, BDNF, ATOH1, POU4F3, POU4F2, NEURL1A, ROBO3, CDH23, PRRXL1, EGR2, NKX2-9, EOMES, LEF1, VAX2, VAX1, TBR1, PROX1, HES1, FOXG1, MNX1, NGFR, 3110039M20RIK, CCK, NDN, ADORA2A, ONECUT2, SOX6, NRN1, SOX9, ARX, HOXA1, HOXA2, PRDM14, LHX2, BCL11B, LHX3, GBX2, LHX4, NKX2-1, RTN4RL2, FOXD1, RUNX3, NFATC1, NTF3, ESRRB, NR4A2, NTNG2, CELSR3…	713	351	13588	3.74635	3.94e-18	5.55e-20	2.55e-18	hyper
GOTERM_BP_FAT	GO:0032990~cell part morphogenesis	53	5.6867	1.65e-21	GDF7, WNT3A, PAX6, GLI2, CXCL12, NR2E1, SHH, TGFB2, ATOH1, BDNF, POU4F3, POU4F2, ROBO3, PRRXL1, EGR2, NKX2-9, VAX2, VAX1, TBR1, FOXG1, MNX1, NGFR, 3110039M20RIK, CCK, NDN, ADORA2A, ONECUT2, NRN1, ARX, HOXA1, HOXA2, LHX2, BCL11B, LHX3, GBX2, LHX4, NKX2-1, RTN4RL2, FOXD1, RUNX3, NTF3, NR4A2, NTNG2, CELSR3, NEUROG2, LMX1A, ISL1, NTN1, FEZF1, FEZF2, ISL2, NOTCH1, DLX5, BMP7	713	212	13588	4.76438	4.56e-18	6.33e-20	2.95e-18	hyper
GOTERM_BP_FAT	GO:0031327~negative regulation of cellular biosynthetic process	77	8.2618	1.77e-21	CDX2, THRA, HMX1, HELT, TBX20, EDN1, PRRX1, PAX5, ZEB2, PAX3, PDX1, GLI2, PAX2, NR2E1, TGFB1, SHH, KCNIP3, FERD3L, BARX2, NKX6-2, FOXF2, POU4F2, OLIG2, ALX1, SATB2, GSC, SOX14, GM6320, SIX3, LEF1, VAX2, VAX1, HES1, INHBB, HHEX, MSX1, PRDM6, TGIF1, CUX2, KDM6B, GLIS3, GLIS1, SOX6, SOX9, PRDM16, TCF7L1, WT1, TCF21, VDR, NPAS1, MSX3, HOXA2, OVOL2, HAND1, OVOL1, HOXA7, NKX2-1, NKX2-5, SIM2, FOXD3, MD…	713	430	13588	3.41262	4.87e-18	6.68e-20	3.16e-18	hyper
GOTERM_BP_FAT	GO:0009890~negative regulation of biosynthetic process	77	8.2618	3.15e-21	CDX2, THRA, HMX1, HELT, TBX20, EDN1, PRRX1, PAX5, ZEB2, PAX3, PDX1, GLI2, PAX2, NR2E1, TGFB1, SHH, KCNIP3, FERD3L, BARX2, NKX6-2, FOXF2, POU4F2, OLIG2, ALX1, SATB2, GSC, SOX14, GM6320, SIX3, LEF1, VAX2, VAX1, HES1, INHBB, HHEX, MSX1, PRDM6, TGIF1, CUX2, KDM6B, GLIS3, GLIS1, SOX6, SOX9, PRDM16, TCF7L1, WT1, TCF21, VDR, NPAS1, MSX3, HOXA2, OVOL2, HAND1, OVOL1, HOXA7, NKX2-1, NKX2-5, SIM2, FOXD3, MD…	713	434	13588	3.38117	8.66e-18	1.17e-19	5.61e-18	hyper
GOTERM_BP_FAT	GO:0010605~negative regulation of macromolecule metabolic process	84	9.01288	3.17e-21	CDX2, THRA, HMX1, HELT, TBX20, PRRX1, PAX5, ZEB2, PAX3, PDX1, GLI2, PAX2, NR2E1, TGFB1, SHH, KCNIP3, FERD3L, BARX2, CDKN2A, GRIN2C, NKX6-2, FOXF2, POU4F2, OLIG2, KCNQ1, ALX1, SATB2, GSC, SOX14, GM6320, SIX3, LEF1, VAX2, VAX1, PRKCD, HES1, INHBB, HHEX, MSX1, PRDM6, TGIF1, CUX2, KDM6B, GLIS3, GLIS1, SOX6, PRDM16, LIN28A, SOX9, LIN28B, TCF7L1, WT1, TCF21, IRAK3, VDR, MSX3, NPAS1, HOXA2, OVOL2, HAND1…	713	506	13588	3.1637	8.74e-18	1.17e-19	5.66e-18	hyper
GOTERM_BP_FAT	GO:0030030~cell projection organization	65	6.97425	3.42e-21	GPRIN1, JUB, NRTN, GDF7, WNT3A, PAX6, LPAR3, PRKG1, GLI2, CXCL12, NR2E1, GDNF, SHH, TGFB2, EFHD1, BDNF, ATOH1, GALR2, POU4F3, POU4F2, NEURL1A, ROBO3, CHAT, CDH23, PRRXL1, EGR2, NKX2-9, VAX2, VAX1, TBR1, RASGRF1, FOXG1, MNX1, NGFR, 3110039M20RIK, CCK, NDN, ADORA2A, ONECUT2, NRN1, ARX, HOXA1, HOXA2, LHX2, BCL11B, LHX3, GBX2, LHX4, NKX2-1, RTN4RL2, FOXD1, RUNX3, NTF3, NR4A2, NTNG2, CELSR3, NEUROG2, …	713	319	13588	3.88319	9.43e-18	1.24e-19	6.11e-18	hyper
GOTERM_BP_FAT	GO:0051960~regulation of nervous system development	44	4.72103	4.69e-21	3110039M20RIK, IRX3, NOG, FOXA2, PAX6, GLI2, MEIS1, NR2E1, SHH, TGFB1, OTP, GLI1, HOXA2, BDNF, ATOH1, LHX1, NKX6-2, LHX5, TLX3, TLX2, FGF2, NEFM, NKX2-2, PHOX2B, LBX1, NTF3, FOXA1, GRIN1, BARHL2, VAX1, LMX1A, ISL1, NTN1, NKX6-1, HES1, DLX2, ISL2, NOTCH1, HOXD3, FOXG1, SIX1, TGIF1, TGIF2, BMP7, GHSR	713	148	13588	5.66574	1.29e-17	1.68e-19	8.37e-18	hyper
GOTERM_BP_FAT	GO:0042471~ear morphogenesis	32	3.43348	1.99e-20	3110039M20RIK, FGFR2, FGF8, FGF9, WNT3A, EDN1, PRRX1, SOBP, COL2A1, PAX2, ZIC1, WNT1, HOXA1, HOXA2, ATOH1, KCNQ4, GBX2, NKX3-2, POU4F3, GFI1, CDH23, OTOP1, MAFB, OTX1, OTX2, SIX2, NEUROG1, TBX1, SIX4, CELSR1, DLX5, FOXG1, SIX1	713	76	13588	8.02421	5.49e-17	7.04e-19	3.56e-17	hyper
GOTERM_BP_FAT	GO:0048706~embryonic skeletal system development	33	3.54077	3.72e-20	FGF9, PRRX1, HOXD1, HOXD10, SHH, HOXA2, OSR2, PAX7, HOXA7, NKX3-2, HOXA9, ALX4, ALX3, ALX1, BMP4, MDFI, SATB2, TBX15, GSC, SIX2, TBX1, SIX4, HOXD9, HOXB3, SHOX2, HOXB4, DLX2, HOXB1, HOXB7, HOXB8, HOXD3, SIX1, HOXB9	713	83	13588	7.57708	1.02e-16	1.3e-18	6.63e-17	hyper
GOTERM_BP_FAT	GO:0021515~cell differentiation in spinal cord	22	2.36052	6.98e-20	PHOX2A, LBX1, GSX2, EVX1, GSX1, PAX6, PAX3, GLI2, ISL1, NKX6-1, HOXD10, SHH, HOXC10, ISL2, NKX6-2, PAX7, LHX3, LHX4, MNX1, OLIG2, NKX2-2, DBX1	713	32	13588	13.102	1.92e-16	2.4e-18	1.25e-16	hyper
GOTERM_BP_FAT	GO:0016477~cell migration	54	5.79399	1.11e-19	JUB, NRTN, FGF15, PAX6, GJA1, ZEB2, PAX3, PRKG1, CXCL12, GDNF, NR2E1, SHH, TGFB1, TGFB2, ATOH1, CERKL, POU4F1, ROBO3, TWIST1, PHOX2B, SATB2, PRRXL1, BARHL1, EMX2, BARHL2, ESR2, VAX1, SIX4, MMP14, MIXL1, SIX1, ST14, MNX1, FOXC1, CCK, NDN, ARX, OVOL2, GBX2, NKX2-1, LHX6, TLX3, NKX2-3, FLT1, LMX1B, NR4A2, NEUROG2, TBX1, ISL1, NTN1, FCGR3, KDR, FEZF1, MESP1	713	240	13588	4.28794	3.06e-16	3.78e-18	1.98e-16	hyper
GOTERM_BP_FAT	GO:0045597~positive regulation of cell differentiation	46	4.93562	1.21e-19	3110039M20RIK, IRX3, FGFR3, CDX2, FOXA2, HOXA11, PAX6, JAG1, GLI2, SHH, HOXD11, TGFB2, OTP, TAL1, ATOH1, BDNF, GATA6, HLX, NKX6-2, GATA4, POU4F2, GFI1, RUNX1, FGF2, NKX2-5, RUNX2, NKX2-2, IHH, BMP4, PHOX2B, TESC, IKZF1, NTF3, TBX5, FOXA1, EOMES, NTN1, NKX6-1, WNT7B, ADAMTS9, NOTCH1, DLX5, HOXD3, FOXG1, TGIF1, TGIF2, BMP7	713	175	13588	5.0094	3.32e-16	4.05e-18	2.15e-16	hyper
GOTERM_BP_FAT	GO:0048839~inner ear development	33	3.54077	2.95e-19	3110039M20RIK, FGFR2, FGF8, FGFR3, FGF9, WNT3A, DUOX2, PRRX1, SOBP, COL2A1, JAG1, PAX2, ZIC1, WNT1, HOXA1, ATOH1, BDNF, KCNQ4, GBX2, POU4F3, GFI1, CDH23, OTOP1, MAFB, OTX1, OTX2, NEUROG1, TBX1, SIX4, CELSR1, HES1, DLX5, FOXG1, SIX1	713	88	13588	7.14656	8.11e-16	9.77e-18	5.25e-16	hyper
GOTERM_BP_FAT	GO:0051216~cartilage development	31	3.32618	6.07e-19	WNT5A, NOG, THRA, FGFR3, FGF9, HOXA11, EDN1, PRRX1, COL2A1, SOX6, SOX9, HOXD11, TGFB2, BARX2, HOXC4, PAX7, RUNX2, PITX1, FGF4, BMP4, SATB2, HOXB3, SHOX2, DLX2, MSX1, HOXD3, BMP7, BMP8B, BMP6, BMP8A, UNCX	713	78	13588	7.57414	1.67e-15	1.99e-17	1.08e-15	hyper
GOTERM_BP_FAT	GO:0050767~regulation of neurogenesis	39	4.18455	1.33e-18	3110039M20RIK, IRX3, NOG, FOXA2, PAX6, GLI2, NR2E1, MEIS1, SHH, TGFB1, OTP, HOXA2, ATOH1, BDNF, NKX6-2, TLX3, TLX2, NEFM, NKX2-2, PHOX2B, LBX1, NTF3, FOXA1, GRIN1, BARHL2, VAX1, LMX1A, ISL1, NTN1, NKX6-1, HES1, DLX2, ISL2, NOTCH1, HOXD3, FOXG1, SIX1, TGIF1, TGIF2, BMP7	713	132	13588	5.63063	3.66e-15	4.31e-17	2.37e-15	hyper
GOTERM_BP_FAT	GO:0048762~mesenchymal cell differentiation	25	2.6824	2.17e-18	FGFR2, NRTN, NOG, FGF15, EDN1, EOMES, CYP26A1, LEF1, ZEB2, TBX1, PAX3, SOX9, ISL1, GDNF, TGFB1, SHH, ALDH1A2, NOTCH1, CYP26C1, OVOL2, HAND2, GBX2, FOXC1, ALX1, NFATC1	713	49	13588	9.72322	5.99e-15	6.96e-17	3.88e-15	hyper
GOTERM_BP_FAT	GO:0048665~neuron fate specification	17	1.82403	2.28e-18	LBX1, FOXA2, GSX2, EVX1, FOXA1, PAX6, GLI2, NKX6-1, HOXD10, SHH, HOXC10, ATOH1, NKX6-2, MNX1, TLX3, NKX2-2, DBX1	713	19	13588	17.0515	6.27e-15	7.2e-17	4.06e-15	hyper
GOTERM_BP_FAT	GO:0008284~positive regulation of cell proliferation	57	6.11588	2.58e-18	FGF5, FGF8, NOG, FGF15, FGF9, FGF16, EDN1, PAX6, PRRX1, PAX3, PDX1, GLI2, NR2E1, SHH, TGFB1, GLI1, TGFB2, OSR2, S1PR1, HLX, FGF2, FGF3, FGF4, IHH, NKX2-6, PROX1, HES1, PTHLH, CD80, ADM, CCND2, GRN, FOXG1, TGIF1, NGFR, TBX18, ALOX12, FGFR2, 3110039M20RIK, FGFR3, OTP, ALDH1A2, LHX1, LHX5, RUNX2, NKX2-5, TLX1, TBX3, FLT4, SPHK1, VSX2, NTN1, KDR, SHOX2, NOTCH1, DLX5, SP6, FOXE3	713	284	13588	3.82492	7.11e-15	8.08e-17	4.61e-15	hyper
GOTERM_BP_FAT	GO:0060485~mesenchyme development	25	2.6824	3.97e-18	FGFR2, NRTN, NOG, FGF15, EDN1, EOMES, CYP26A1, LEF1, ZEB2, TBX1, PAX3, SOX9, ISL1, GDNF, TGFB1, SHH, ALDH1A2, NOTCH1, CYP26C1, OVOL2, HAND2, GBX2, FOXC1, ALX1, NFATC1	713	50	13588	9.52875	1.09e-14	1.23e-16	7.08e-15	hyper
GOTERM_BP_FAT	GO:0030902~hindbrain development	28	3.00429	8.47e-18	HNF1B, FOXA2, GLI2, SHH, GLI1, ALDH1A2, HOXA1, HOXA2, LHX1, GBX2, LHX5, POU4F1, PHOX2A, PHOX2B, EGR2, GSX2, LMX1B, RFX4, MAFB, GRIN1, PTF1A, EN1, LMX1A, EN2, TBR1, HES1, HOXB1, NFIB	713	67	13588	7.96433	2.33e-14	2.59e-16	1.51e-14	hyper
GOTERM_BP_FAT	GO:0042472~inner ear morphogenesis	28	3.00429	8.47e-18	3110039M20RIK, FGFR2, FGF8, FGF9, WNT3A, PRRX1, SOBP, COL2A1, ZIC1, PAX2, WNT1, HOXA1, ATOH1, KCNQ4, GBX2, POU4F3, GFI1, CDH23, OTOP1, MAFB, OTX1, OTX2, NEUROG1, TBX1, SIX4, CELSR1, DLX5, FOXG1, SIX1	713	67	13588	7.96433	2.33e-14	2.59e-16	1.51e-14	hyper
GOTERM_BP_FAT	GO:0014031~mesenchymal cell development	24	2.57511	1.15e-17	NRTN, NOG, FGF15, EDN1, EOMES, CYP26A1, LEF1, ZEB2, TBX1, PAX3, SOX9, ISL1, GDNF, TGFB1, SHH, ALDH1A2, NOTCH1, CYP26C1, OVOL2, HAND2, GBX2, FOXC1, ALX1, NFATC1	713	47	13588	9.73149	3.16e-14	3.48e-16	2.05e-14	hyper
GOTERM_BP_FAT	GO:0001944~vasculature development	52	5.5794	1.96e-17	FGF8, CDX2, FGF9, EDN1, TBX20, PRRX1, GJA1, CXCL12, SHH, TGFB2, S1PR1, CERKL, SOX18, SOX17, LOX, FGF2, IHH, CYR61, PITX2, SPINT1, MMP14, PROX1, PROK2, FOXC1, FGFR2, WARS2, MEIS1, WT1, GJC1, ZFP36L1, TCF21, ALDH1A2, OVOL2, HAND1, HAND2, GBX2, ADRA2B, PLXND1, NKX2-5, BMP4, FLT1, TBX3, EPAS1, SPHK1, TBX4, TBX1, ESX1, KDR, DLX3, NOTCH1, MEOX2, ID1	713	250	13588	3.96396	5.41e-14	5.88e-16	3.5e-14	hyper
GOTERM_BP_FAT	GO:0048870~cell motility	55	5.90129	5.59e-17	JUB, NRTN, FGF15, PAX6, GJA1, ZEB2, PAX3, PRKG1, CXCL12, GDNF, NR2E1, SHH, TGFB1, TGFB2, ATOH1, CERKL, POU4F1, NEURL1A, ROBO3, TWIST1, PHOX2B, SATB2, PRRXL1, BARHL1, EMX2, BARHL2, ESR2, VAX1, SIX4, MMP14, MIXL1, SIX1, ST14, MNX1, FOXC1, CCK, NDN, ARX, OVOL2, GBX2, NKX2-1, LHX6, TLX3, NKX2-3, FLT1, LMX1B, NR4A2, NEUROG2, TBX1, ISL1, NTN1, FCGR3, KDR, FEZF1, MESP1	713	284	13588	3.69071	3.06e-13	3.33e-15	2e-13	hyper
GOTERM_BP_FAT	GO:0051674~localization of cell	55	5.90129	5.59e-17	JUB, NRTN, FGF15, PAX6, GJA1, ZEB2, PAX3, PRKG1, CXCL12, GDNF, NR2E1, SHH, TGFB1, TGFB2, ATOH1, CERKL, POU4F1, NEURL1A, ROBO3, TWIST1, PHOX2B, SATB2, PRRXL1, BARHL1, EMX2, BARHL2, ESR2, VAX1, SIX4, MMP14, MIXL1, SIX1, ST14, MNX1, FOXC1, CCK, NDN, ARX, OVOL2, GBX2, NKX2-1, LHX6, TLX3, NKX2-3, FLT1, LMX1B, NR4A2, NEUROG2, TBX1, ISL1, NTN1, FCGR3, KDR, FEZF1, MESP1	713	284	13588	3.69071	3.06e-13	3.33e-15	2e-13	hyper
GOTERM_BP_FAT	GO:0001568~blood vessel development	50	5.36481	1.65e-16	FGFR2, FGF8, CDX2, FGF9, TBX20, EDN1, PRRX1, GJA1, WARS2, CXCL12, MEIS1, SHH, WT1, TGFB2, GJC1, ZFP36L1, ALDH1A2, CERKL, S1PR1, OVOL2, HAND1, HAND2, GBX2, SOX18, ADRA2B, LOX, SOX17, PLXND1, FGF2, NKX2-5, PITX2, CYR61, IHH, BMP4, FLT1, EPAS1, TBX3, TBX4, SPHK1, SPINT1, TBX1, ESX1, MMP14, PROX1, KDR, DLX3, PROK2, NOTCH1, MEOX2, FOXC1	713	244	13588	3.90523	3.06e-13	3.22e-15	2e-13	hyper
GOTERM_BP_FAT	GO:0048754~branching morphogenesis of a tube	31	3.32618	1.78e-16	WNT5A, FGF8, FOXA2, GDF7, HOXA11, EDN1, TBX20, GLI2, PAX2, GDNF, CXCL12, TGFB1, SHH, HOXD11, VDR, TCF21, GBX2, PLXND1, FOXD1, IHH, PITX2, BMP4, FLT1, TBX3, FOXA1, MMP14, KDR, HHEX, NOTCH1, SIX1, BMP7	713	93	13588	6.3525	6.12e-13	6.44e-15	4e-13	hyper
GOTERM_BP_FAT	GO:0021536~diencephalon development	21	2.25322	2.47e-16	BMP4, WNT5A, NOG, RAX, NKX2-6, GSX1, DUOX2, PAX6, SIX3, GLI2, ISL1, OTP, GLI1, HES1, ARX, WNT1, GATA2, LHX3, NKX2-1, PITX1, PITX2	713	38	13588	10.5318	6.12e-13	6.33e-15	4e-13	hyper
GOTERM_BP_FAT	GO:0048704~embryonic skeletal system morphogenesis	26	2.7897	3.38e-16	BMP4, MDFI, SATB2, GSC, TBX15, PRRX1, SIX2, TBX1, SIX4, HOXD10, SHOX2, HOXB3, HOXD9, HOXB4, DLX2, HOXA2, HOXB1, OSR2, HOXB7, HOXB8, HOXD3, SIX1, HOXA7, ALX4, ALX3, ALX1	713	64	13588	7.74211	9.17e-13	9.44e-15	6e-13	hyper
GOTERM_BP_FAT	GO:0007517~muscle organ development	41	4.39914	1.52e-15	MYOD1, FGFRL1, PDLIM3, PAX3, CACNB4, TPM1, SHH, TGFB1, HOXD10, GJC1, TGFB2, HAND1, GATA6, HLX, PAX7, GATA4, MKX, ALX4, NKX2-5, CHAT, UNC45B, PITX1, IHH, PITX2, FOXL2, GSC, LBX1, TBX2, NKX2-6, TBX5, TBX1, SIX4, PROX1, HOXD9, MSX1, MEOX2, SIX1, MNX1, VGLL2, FOXC1, TCF15	713	176	13588	4.43953	4.28e-12	4.36e-14	2.78e-12	hyper
GOTERM_BP_FAT	GO:0007548~sex differentiation	35	3.75536	2.44e-15	WNT5A, DHH, HNF1B, FGF8, HOXA13, FGF9, FST, DMRTA2, HOXD13, SOX9, TCF7L2, WT1, DMRTA1, TGFB1, SHH, TCF21, OSR1, NKX2-1, SRD5A2, LHX8, LHX9, LFNG, FOXL2, TESC, TBX3, DMRT3, DMRT1, DMRT2, ESR2, MMP14, KDR, GJB2, PDGFRA, FOXC1, NR5A1	713	130	13588	5.13087	6.73e-12	6.79e-14	4.35e-12	hyper
GOTERM_BP_FAT	GO:0001655~urogenital system development	37	3.96996	2.78e-15	FGFR2, WNT5A, IRX3, NOG, HNF1B, FGF8, HOXA13, HOXA11, IRX2, IRX1, HOXB13, HOXD13, GLI2, SOX9, PAX2, GDNF, WT1, SHH, HOXD11, TCF21, BDNF, OSR1, LHX1, GATA3, PAX8, FOXD1, BMP4, FOXA1, SIX2, ESR2, NOTCH1, HOXC11, KCNJ8, SALL1, SIX1, FOXC1, BMP7	713	146	13588	4.82964	7.64e-12	7.64e-14	4.95e-12	hyper
GOTERM_BP_FAT	GO:0045664~regulation of neuron differentiation	31	3.32618	3.45e-15	3110039M20RIK, IRX3, FOXA2, PAX6, GLI2, NR2E1, MEIS1, SHH, HOXA2, ATOH1, BDNF, TLX3, TLX2, NEFM, NKX2-2, PHOX2B, LBX1, FOXA1, GRIN1, BARHL2, LMX1A, ISL1, NTN1, NKX6-1, HES1, ISL2, NOTCH1, HOXD3, FOXG1, SIX1, TGIF1, TGIF2	713	102	13588	5.79199	9.48e-12	9.38e-14	6.14e-12	hyper
GOTERM_BP_FAT	GO:0060541~respiratory system development	34	3.64807	3.7e-15	FGFR2, WNT5A, FGF8, FOXA2, FGF9, FGFRL1, GLI2, SHH, GLI1, ALDH1A2, TCF21, GATA6, ALDH1A3, NKX2-1, LOX, FGF2, PITX2, SIM2, BMP4, EPAS1, TBX5, NKX2-9, FOXA1, TBX4, MMP14, KDR, HES1, PTHLH, HHEX, NOTCH1, ID1, PDGFRA, MNX1, NFIB	713	124	13588	5.22544	1.01e-11	9.89e-14	6.54e-12	hyper
GOTERM_BP_FAT	GO:0001656~metanephros development	24	2.57511	3.86e-15	FGFR2, BMP4, IRX3, NOG, FGF8, IRX2, HOXA11, IRX1, SIX2, PAX2, GDNF, WT1, SHH, HOXD11, TCF21, BDNF, HOXC11, OSR1, LHX1, SALL1, PAX8, SIX1, FOXC1, FOXD1	713	58	13588	7.88586	1.07e-11	1.04e-13	6.93e-12	hyper
GOTERM_BP_FAT	GO:0003006~reproductive developmental process	50	5.36481	5.52e-15	NOG, FGF8, HNF1B, FGF9, GDF7, FST, DMRTA2, HOXD13, GLI2, CXCL12, SHH, DMRTA1, TGFB1, OSR1, SRD5A2, NEURL1A, DMRT3, DMRT1, DMRT2, ESR2, MMP14, PDGFRA, FOXC1, FGFR2, WNT5A, DHH, HOXA13, SOX3, HOXB13, SOX9, TCF7L2, WT1, VDR, TCF21, PRDM14, NKX2-1, LHX8, LFNG, LHX9, BMP4, FOXL2, TESC, TBX3, FOXA1, KDR, GJB2, NOTCH1, EPOR, GHSR, NR5A1	713	264	13588	3.60938	1.53e-11	1.47e-13	9.9e-12	hyper
GOTERM_BP_FAT	GO:0003007~heart morphogenesis	26	2.7897	1.95e-14	FGF8, WNT3A, TBX20, FGFRL1, GJA1, COL2A1, TPM1, ZIC3, SHH, MSX2, ALDH1A2, HAND1, OVOL2, HAND2, GATA4, NKX2-5, PITX2, LBX1, TBX3, TBX2, TBX1, ISL1, PROX1, MSX1, FOXC1, MESP1	713	74	13588	6.69588	5.38e-11	5.12e-13	3.48e-11	hyper
GOTERM_BP_FAT	GO:0001709~cell fate determination	17	1.82403	2.09e-14	BMP4, MYOD1, LBX1, NTF3, TBX2, BARHL2, PAX6, PAX2, PROX1, HES1, WNT1, GATA2, ATOH1, HOXA2, HAND1, GATA3, CYP26B1	713	27	13588	11.9992	5.75e-11	5.42e-13	3.72e-11	hyper
GOTERM_BP_FAT	GO:0048514~blood vessel morphogenesis	42	4.50644	2.1e-14	FGFR2, FGF8, FGF9, EDN1, TBX20, PRRX1, GJA1, WARS2, CXCL12, MEIS1, WT1, SHH, GJC1, TGFB2, ZFP36L1, CERKL, S1PR1, HAND1, OVOL2, HAND2, GBX2, SOX18, SOX17, ADRA2B, PLXND1, FGF2, NKX2-5, IHH, CYR61, PITX2, BMP4, FLT1, EPAS1, TBX4, TBX1, MMP14, PROX1, KDR, PROK2, NOTCH1, MEOX2, FOXC1	713	198	13588	4.0425	5.78e-11	5.4e-13	3.74e-11	hyper
GOTERM_BP_FAT	GO:0030324~lung development	31	3.32618	4.24e-14	FGFR2, WNT5A, FGF8, FOXA2, FGF9, GLI2, SHH, GLI1, ALDH1A2, TCF21, GATA6, NKX2-1, LOX, FGF2, PITX2, SIM2, BMP4, EPAS1, TBX5, NKX2-9, FOXA1, TBX4, MMP14, KDR, PTHLH, HES1, HHEX, NOTCH1, ID1, PDGFRA, NFIB	713	111	13588	5.32237	1.17e-10	1.08e-12	7.56e-11	hyper
GOTERM_BP_FAT	GO:0001764~neuron migration	25	2.6824	4.47e-14	CCK, NDN, PAX6, GJA1, PRKG1, CXCL12, ARX, ATOH1, NKX2-1, ROBO3, TLX3, TWIST1, PHOX2B, PRRXL1, SATB2, LMX1B, BARHL1, BARHL2, NR4A2, NEUROG2, ESR2, VAX1, NTN1, FEZF1, MNX1	713	70	13588	6.80625	1.23e-10	1.13e-12	7.96e-11	hyper
GOTERM_BP_FAT	GO:0022612~gland morphogenesis	27	2.897	6.29e-14	FGFR2, WNT5A, FGF8, NOG, HOXA13, GDF7, DUOX2, PAX6, HOXB13, HOXD13, CDH1, GLI2, SOX9, TGFB1, SHH, BSX, VDR, PLXND1, NKX2-3, BMP4, TBX3, TBX2, FOXA1, ESR2, PTHLH, NOTCH1, BMP7	713	84	13588	6.12563	1.73e-10	1.57e-12	1.12e-10	hyper
GOTERM_BP_FAT	GO:0030323~respiratory tube development	31	3.32618	7.14e-14	FGFR2, WNT5A, FGF8, FOXA2, FGF9, GLI2, SHH, GLI1, ALDH1A2, TCF21, GATA6, NKX2-1, LOX, FGF2, PITX2, SIM2, BMP4, EPAS1, TBX5, NKX2-9, FOXA1, TBX4, MMP14, KDR, PTHLH, HES1, HHEX, NOTCH1, ID1, PDGFRA, NFIB	713	113	13588	5.22816	1.97e-10	1.77e-12	1.27e-10	hyper
GOTERM_BP_FAT	GO:0009954~proximal/distal pattern formation	16	1.71674	1.07e-13	IRX3, HOXA11, EN1, GLI2, HOXD10, HOXD11, GLI1, HOXD9, HOXC10, ALDH1A2, DLX2, HOXC11, CYP26B1, HOXA10, HOXA9, SP8	713	25	13588	12.1968	2.94e-10	2.63e-12	1.9e-10	hyper
GOTERM_BP_FAT	GO:0001654~eye development	36	3.86266	1.76e-13	IRX5, PAX6, PAX2, NR2E1, MEIS1, WT1, TGFB1, SHH, TGFB2, ALDH1A2, MEIS2, BCL11B, ALDH1A3, POU4F2, PITX2, BMP4, GNAT1, FOXL2, BHLHE23, RAX, LMX1B, BHLHE22, IKZF1, OTX2, PTF1A, SIX3, VAX2, VAX1, VSX2, PROX1, TGIF1, FOXC1, TGIF2, BMP7, FOXE3, KLF4	713	157	13588	4.36987	4.84e-10	4.28e-12	3.13e-10	hyper
GOTERM_BP_FAT	GO:0021517~ventral spinal cord development	15	1.60944	5.47e-13	PHOX2A, EVX1, PAX6, ISL1, GLI2, NKX6-1, HOXD10, SHH, HOXC10, ISL2, NKX6-2, LHX3, MNX1, LHX4, DBX1	713	23	13588	12.4288	1.51e-09	1.32e-11	9.75e-10	hyper
GOTERM_BP_FAT	GO:0001822~kidney development	29	3.11159	7.23e-13	FGFR2, IRX3, FGF8, HNF1B, NOG, HOXA11, IRX2, IRX1, GLI2, PAX2, GDNF, WT1, SHH, HOXD11, TCF21, BDNF, OSR1, LHX1, GATA3, PAX8, FOXD1, BMP4, SIX2, HOXC11, KCNJ8, SALL1, SIX1, FOXC1, BMP7	713	107	13588	5.16512	1.99e-09	1.73e-11	1.29e-09	hyper
GOTERM_BP_FAT	GO:0014032~neural crest cell development	17	1.82403	1.38e-12	NRTN, FGF15, EDN1, CYP26A1, ZEB2, TBX1, PAX3, SOX9, ISL1, GDNF, SHH, ALDH1A2, OVOL2, CYP26C1, HAND2, GBX2, FOXC1	713	33	13588	9.8175	3.81e-09	3.29e-11	2.47e-09	hyper
GOTERM_BP_FAT	GO:0014033~neural crest cell differentiation	17	1.82403	1.38e-12	NRTN, FGF15, EDN1, CYP26A1, ZEB2, TBX1, PAX3, SOX9, ISL1, GDNF, SHH, ALDH1A2, OVOL2, CYP26C1, HAND2, GBX2, FOXC1	713	33	13588	9.8175	3.81e-09	3.29e-11	2.47e-09	hyper
GOTERM_BP_FAT	GO:0060348~bone development	30	3.21888	1.58e-12	FGFR2, NOG, THRA, FGF9, HOXA11, DUOX2, COL2A1, GLI2, SOX9, PAX1, SHH, HOXD11, HOXA2, MN1, RUNX2, IHH, BMP4, SATB2, COL13A1, IGF2, MMP14, PTHLH, SHOX2, HOXB4, KAZALD1, FOXC1, BMP7, BMP8B, BMP6, BMP8A	713	118	13588	4.84513	4.35e-09	3.72e-11	2.82e-09	hyper
GOTERM_BP_FAT	GO:0021983~pituitary gland development	16	1.71674	2.08e-12	WNT5A, BMP4, NOG, GSX1, DUOX2, PAX6, ISL1, GLI2, OTP, GLI1, HES1, GATA2, LHX3, NKX2-1, PITX1, PITX2	713	29	13588	10.5145	5.74e-09	4.86e-11	3.71e-09	hyper
GOTERM_BP_FAT	GO:0030855~epithelial cell differentiation	30	3.21888	4.84e-12	FGFR2, FOXA2, GDF7, ONECUT2, PAX6, GJA1, HOXB13, PAX2, WT1, TCF21, BARX1, S1PR1, GATA6, PPL, NKX2-1, POU3F1, FGF2, FOXA1, CRB3, ESR2, FZD2, PROX1, KDR, PTHLH, NOTCH1, ID1, DLX5, SIX1, ID3, BMP7	713	123	13588	4.64817	1.33e-08	1.12e-10	8.64e-09	hyper
GOTERM_BP_FAT	GO:0001525~angiogenesis	31	3.32618	6.98e-12	FGFR2, FGF8, FGF9, EDN1, TBX20, CXCL12, MEIS1, SHH, S1PR1, HAND1, OVOL2, HAND2, GBX2, SOX18, SOX17, ADRA2B, PLXND1, FGF2, IHH, CYR61, PITX2, BMP4, FLT1, EPAS1, TBX4, TBX1, MMP14, KDR, PROK2, NOTCH1, MEOX2	713	133	13588	4.44197	1.92e-08	1.6e-10	1.24e-08	hyper
GOTERM_BP_FAT	GO:0021537~telencephalon development	23	2.46781	7.27e-12	BMP4, FGF8, EMX1, GSX2, WNT3A, EMX2, GRIN1, PAX6, SIX3, BCAN, LEF1, ZEB2, LMX1A, NR2E1, SHH, ARX, SALL3, DLX2, LHX2, ALDH1A3, NKX2-1, LHX6, TRP73	713	72	13588	6.08781	2e-08	1.65e-10	1.3e-08	hyper
GOTERM_BP_FAT	GO:0060562~epithelial tube morphogenesis	28	3.00429	1.21e-11	FGFR2, WNT5A, FGF8, HOXA11, ZEB2, PAX3, GLI2, PAX2, GDNF, TGFB1, SHH, HOXD11, ZIC2, VDR, TCF21, OVOL2, FOXD1, TWIST1, ALX1, BMP4, TBX3, CELSR1, PTHLH, HHEX, ADM, ZIC5, SIX1, TGIF1	713	111	13588	4.8073	3.34e-08	2.74e-10	2.16e-08	hyper
GOTERM_BP_FAT	GO:0031016~pancreas development	17	1.82403	1.25e-11	INSM1, HNF1B, FOXA2, ONECUT2, PTF1A, IGF2, PDX1, ISL1, SHH, NKX6-1, ALDH1A2, HHEX, NKX6-2, NKX3-2, MNX1, NKX2-2, IHH	713	37	13588	8.75615	3.45e-08	2.81e-10	2.24e-08	hyper
GOTERM_BP_FAT	GO:0045666~positive regulation of neuron differentiation	13	1.39485	1.41e-11	PHOX2B, IRX3, BDNF, ATOH1, FOXA2, HOXD3, FOXA1, TGIF1, TGIF2, GLI2, NKX6-1, NKX2-2, SHH	713	19	13588	13.0393	3.87e-08	3.12e-10	2.51e-08	hyper
GOTERM_BP_FAT	GO:0043010~camera-type eye development	30	3.21888	2.1e-11	IRX5, PAX6, PAX2, MEIS1, NR2E1, WT1, TGFB1, SHH, ALDH1A2, BCL11B, ALDH1A3, POU4F2, PITX2, BMP4, FOXL2, RAX, LMX1B, BHLHE22, IKZF1, PTF1A, SIX3, VAX2, VAX1, VSX2, PROX1, TGIF1, FOXC1, TGIF2, BMP7, KLF4	713	130	13588	4.39789	5.78e-08	4.62e-10	3.74e-08	hyper
GOTERM_BP_FAT	GO:0048608~reproductive structure development	30	3.21888	2.1e-11	FGFR2, WNT5A, DHH, NOG, HOXA13, GDF7, FGF9, FST, HOXB13, HOXD13, GLI2, SOX9, WT1, SHH, TCF21, OSR1, NKX2-1, LHX8, LHX9, LFNG, BMP4, FOXL2, TESC, FOXA1, ESR2, MMP14, KDR, NOTCH1, FOXC1, NR5A1	713	130	13588	4.39789	5.78e-08	4.62e-10	3.74e-08	hyper
GOTERM_BP_FAT	GO:0021915~neural tube development	24	2.57511	2.29e-11	BMP4, GSC, FOXA2, PAX6, ZEB2, EN1, CELSR1, PAX3, GLI2, TCF7L2, SHH, ZIC2, HES1, WNT1, NOTCH1, ADM, OVOL2, PAX7, ZIC5, GBX2, MNX1, TGIF1, ALX1, TWIST1	713	83	13588	5.5106	6.32e-08	5.02e-10	4.09e-08	hyper
GOTERM_BP_FAT	GO:0050678~regulation of epithelial cell proliferation	21	2.25322	3e-11	FGFR2, WNT5A, BMP4, NOG, FGFR3, FGF9, NKX2-9, PAX6, ESR2, SHH, TGFB1, KDR, NOTCH1, CDKN2A, GRN, DLX5, TBX18, FGF2, FOXE3, RUNX3, IHH	713	63	13588	6.3525	8.26e-08	6.5e-10	5.35e-08	hyper
GOTERM_BP_FAT	GO:0048565~gut development	17	1.82403	3.33e-11	WNT5A, NKX2-6, FGF9, GLI2, FOXP4, TCF7L2, SHH, MIXL1, ALDH1A2, NOTCH1, OVOL2, HLX, GATA4, FOXF2, ALX4, IHH, NKX2-3	713	39	13588	8.30712	9.17e-08	7.16e-10	5.94e-08	hyper
GOTERM_BP_FAT	GO:0021871~forebrain regionalization	11	1.18026	3.64e-11	BMP4, WNT1, FGF8, EMX1, GSX2, LHX1, EMX2, SIX3, PAX6, NKX2-1, SHH	713	13	13588	16.1256	1e-07	7.77e-10	6.49e-08	hyper
GOTERM_BP_FAT	GO:0001701~in utero embryonic development	44	4.72103	3.69e-11	FGFR2, NOG, HNF1B, CDX2, WNT3A, EDN1, GJA1, CDH1, GLI2, TPM1, GATA2, CERKL, HAND1, OVOL2, HAND2, GATA6, RSPO3, GATA4, RUNX1, APBA1, CYR61, PITX2, FOXD3, MDFI, EPAS1, TBX3, ESRRB, EOMES, LEF1, SPINT1, ESX1, MECOM, ASCL2, HES1, WNT7B, KRT19, NOTCH1, MSX1, SALL4, ADM, GRN, PDGFRA, FOXC1, PRDM1	713	267	13588	3.14056	1.02e-07	7.83e-10	6.59e-08	hyper
GOTERM_BP_FAT	GO:0045665~negative regulation of neuron differentiation	16	1.71674	3.9e-11	3110039M20RIK, PHOX2B, IRX3, LBX1, FOXA2, PAX6, LMX1A, ISL1, MEIS1, NR2E1, HES1, ISL2, NOTCH1, HOXA2, FOXG1, TLX3, NKX2-2	713	34	13588	8.96824	1.07e-07	8.19e-10	6.95e-08	hyper
GOTERM_BP_FAT	GO:0042063~gliogenesis	19	2.03863	5.71e-11	FGF5, EGR2, NDN, NTF3, ADORA2A, DTX1, PAX6, MMP14, NR2E1, NKX6-1, SHH, NOTCH1, CDKN2C, NKX6-2, NKX2-1, OLIG2, POU3F1, FGF2, NKX2-2	713	52	13588	6.96332	1.57e-07	1.19e-09	1.02e-07	hyper
GOTERM_BP_FAT	GO:0014706~striated muscle tissue development	29	3.11159	6.27e-11	MYOD1, PDLIM3, CACNB4, TPM1, HOXD10, TGFB1, SHH, TGFB2, GJC1, HAND1, GATA6, HLX, PAX7, GATA4, NKX2-5, PITX1, CHAT, PITX2, FOXL2, TBX2, NKX2-6, TBX5, SIX4, PROX1, HOXD9, MEOX2, SIX1, VGLL2, FOXC1	713	127	13588	4.35171	1.73e-07	1.3e-09	1.12e-07	hyper
GOTERM_BP_FAT	GO:0001890~placenta development	24	2.57511	6.59e-11	FGFR2, MDFI, CDX2, EPAS1, ESRRB, GJB3, EOMES, SPINT1, LEF1, ESX1, DLX3, GATA2, WNT7B, KRT19, CERKL, HAND1, ADM, OVOL2, RSPO3, EPOR, PRDM1, GHSR, CYR61, FOXD3	713	87	13588	5.25724	1.81e-07	1.35e-09	1.17e-07	hyper
GOTERM_BP_FAT	GO:0060537~muscle tissue development	30	3.21888	6.76e-11	MYOD1, PDLIM3, CACNB4, TPM1, HOXD10, TGFB1, SHH, TGFB2, GJC1, HAND1, GATA6, HLX, PAX7, GATA4, NKX2-5, PITX1, CHAT, IHH, PITX2, FOXL2, TBX2, NKX2-6, TBX5, SIX4, PROX1, HOXD9, MEOX2, SIX1, VGLL2, FOXC1	713	136	13588	4.20386	1.86e-07	1.38e-09	1.21e-07	hyper
GOTERM_BP_FAT	GO:0045137~development of primary sexual characteristics	26	2.7897	9.25e-11	WNT5A, DHH, FGF8, HOXA13, FGF9, FST, HOXD13, SOX9, SHH, WT1, OSR1, NKX2-1, SRD5A2, LHX8, LHX9, LFNG, FOXL2, TESC, TBX3, ESR2, MMP14, GJB2, KDR, PDGFRA, FOXC1, NR5A1	713	104	13588	4.76438	2.55e-07	1.87e-09	1.65e-07	hyper
GOTERM_BP_FAT	GO:0021761~limbic system development	15	1.60944	3.35e-10	RAX, TBX3, NKX2-6, WNT3A, GSX1, EMX2, LEF1, BCAN, ZEB2, LMX1A, OTP, DLX2, ALDH1A3, NKX2-1, TRP73	713	33	13588	8.6625	9.24e-07	6.74e-09	5.98e-07	hyper
GOTERM_BP_FAT	GO:0021516~dorsal spinal cord development	10	1.07296	5.41e-10	PRRXL1, LBX1, RFX4, GSX2, HOXB8, PAX7, GSX1, PAX3, PBX3, UNCX	713	12	13588	15.8813	1.49e-06	1.08e-08	9.65e-07	hyper
GOTERM_BP_FAT	GO:0055123~digestive system development	15	1.60944	5.43e-10	WNT5A, FGFR2, GLI2, FOXP4, TCF7L2, SHH, SHOX2, NOTCH1, OVOL2, HLX, GATA4, TRP73, IHH, PITX2, NKX2-3	713	34	13588	8.40772	1.5e-06	1.08e-08	9.68e-07	hyper
GOTERM_BP_FAT	GO:0021675~nerve development	13	1.39485	5.91e-10	PRRXL1, NRTN, EGR2, NTF3, HES1, HOXB3, HOXA1, HOXB1, BDNF, HOXD3, MNX1, POU4F3, NGFR	713	24	13588	10.3228	1.63e-06	1.16e-08	1.05e-06	hyper
GOTERM_BP_FAT	GO:0001503~ossification	25	2.6824	8.24e-10	FGFR2, NOG, THRA, FGF9, DUOX2, COL2A1, GLI2, SHH, HOXA2, MN1, RUNX2, IHH, BMP4, SATB2, COL13A1, IGF2, MMP14, SHOX2, PTHLH, KAZALD1, FOXC1, BMP7, BMP8B, BMP8A, BMP6	713	106	13588	4.49469	2.27e-06	1.61e-08	1.47e-06	hyper
GOTERM_BP_FAT	GO:0021522~spinal cord motor neuron differentiation	12	1.28755	8.25e-10	HOXC10, PHOX2A, ISL2, NKX6-2, LHX3, LHX4, MNX1, PAX6, ISL1, GLI2, NKX6-1, HOXD10	713	20	13588	11.4345	2.27e-06	1.6e-08	1.47e-06	hyper
GOTERM_BP_FAT	GO:0001892~embryonic placenta development	19	2.03863	1.12e-09	FGFR2, MDFI, EPAS1, ESRRB, EOMES, SPINT1, LEF1, ESX1, GATA2, WNT7B, KRT19, CERKL, HAND1, ADM, OVOL2, RSPO3, PRDM1, CYR61, FOXD3	713	61	13588	5.93594	3.1e-06	2.17e-08	2e-06	hyper
GOTERM_BP_FAT	GO:0001657~ureteric bud development	16	1.71674	1.4e-09	BMP4, FGFR2, FGF8, NOG, HOXA11, PAX2, GDNF, SHH, HOXD11, TCF21, BDNF, LHX1, SALL1, SIX1, FOXC1, FOXD1	713	42	13588	7.26	3.85e-06	2.67e-08	2.49e-06	hyper
GOTERM_BP_FAT	GO:0040007~growth	34	3.64807	1.52e-09	FGFR2, WNT5A, HELT, NDN, GDF7, HOXA11, GDF6, DUOX2, GJA1, HOXD13, GLI2, SOX9, TGFB1, SHH, HOXD11, TGFB2, PAX7, POU4F3, POU4F2, APBA1, IHH, BMP4, DMBX1, LMX1B, ESRRB, INHBB, PTHLH, NOTCH1, ADM, FOXC1, BMP7, BMP8B, BMP6, BMP8A	713	193	13588	3.35728	4.19e-06	2.89e-08	2.72e-06	hyper
GOTERM_BP_FAT	GO:0045168~cell-cell signaling involved in cell fate specification	12	1.28755	1.65e-09	BMP4, FGF8, HOXC11, SALL1, HOXA11, SIX1, SIX3, NKX2-1, GDNF, FGF2, FGF3, HOXD11	713	21	13588	10.89	4.55e-06	3.11e-08	2.94e-06	hyper
GOTERM_BP_FAT	GO:0031128~developmental induction	12	1.28755	1.65e-09	BMP4, FGF8, HOXC11, SALL1, HOXA11, SIX1, SIX3, NKX2-1, GDNF, FGF2, FGF3, HOXD11	713	21	13588	10.89	4.55e-06	3.11e-08	2.94e-06	hyper
GOTERM_BP_FAT	GO:0001947~heart looping	13	1.39485	1.92e-09	FGF8, LBX1, TBX3, HAND1, OVOL2, HAND2, WNT3A, GATA4, TBX20, GJA1, NKX2-5, ZIC3, SHH	713	26	13588	9.52875	5.28e-06	3.59e-08	3.42e-06	hyper
GOTERM_BP_FAT	GO:0016331~morphogenesis of embryonic epithelium	21	2.25322	2.09e-09	FGFR2, NOG, FGF8, ZEB2, PCDH8, PDX1, CELSR1, PAX3, GLI2, SHH, ZIC2, ALDH1A2, HHEX, ADM, OVOL2, ALDH1A3, ZIC5, TGIF1, TBX18, ALX1, TWIST1	713	78	13588	5.13087	5.76e-06	3.89e-08	3.73e-06	hyper
GOTERM_BP_FAT	GO:0035115~embryonic forelimb morphogenesis	12	1.28755	3.15e-09	HOXD9, ALDH1A2, TBX3, HOXA13, TBX5, HOXA9, EN1, MECOM, ALX4, ALX3, SHH, TWIST1	713	22	13588	10.395	8.66e-06	5.82e-08	5.61e-06	hyper
GOTERM_BP_FAT	GO:0035136~forelimb morphogenesis	13	1.39485	3.29e-09	HOXD9, ALDH1A2, TBX3, HOXA13, TBX5, HOXA9, EN1, MECOM, ALX4, ALX3, SHH, HOXD10, TWIST1	713	27	13588	9.17584	9.05e-06	6.03e-08	5.86e-06	hyper
GOTERM_BP_FAT	GO:0048546~digestive tract morphogenesis	14	1.50215	4.36e-09	WNT5A, FGFR2, GLI2, FOXP4, TCF7L2, SHH, SHOX2, NOTCH1, OVOL2, HLX, GATA4, TRP73, IHH, NKX2-3	713	33	13588	8.085	1.2e-05	7.95e-08	7.77e-06	hyper
GOTERM_BP_FAT	GO:0008285~negative regulation of cell proliferation	36	3.86266	5.72e-09	WNT5A, NOG, FGFR3, ADORA2A, FGFRL1, PAX6, PMAIP1, PDX1, SKAP2, TGFB1, SHH, TGFB2, MSX2, BDNF, CDKN2A, CDKN2B, OVOL2, CDKN2C, BCL11B, GATA3, FGF2, RUNX3, BMP4, TESC, LBX1, NKX2-9, TBX5, ESR2, VAX1, VSX2, PROX1, MSX1, TGIF1, BMP7, KLF4, NFIB	713	224	13588	3.06281	1.58e-05	1.04e-07	1.02e-05	hyper
GOTERM_BP_FAT	GO:0046546~development of primary male sexual characteristics	17	1.82403	6.57e-09	WNT5A, DHH, TESC, FGF8, TBX3, HOXA13, FGF9, HOXD13, SOX9, WT1, SHH, GJB2, PDGFRA, NKX2-1, SRD5A2, LHX9, NR5A1	713	53	13588	6.11278	1.81e-05	1.18e-07	1.17e-05	hyper
GOTERM_BP_FAT	GO:0007492~endoderm development	13	1.39485	8.9e-09	HNF1B, OTX2, EOMES, MIXL1, TGFB1, PTHLH, HHEX, NOTCH1, PAX9, LHX1, GATA6, NKX2-1, NKX2-5	713	29	13588	8.54302	2.45e-05	1.59e-07	1.59e-05	hyper
GOTERM_BP_FAT	GO:0021532~neural tube patterning	12	1.28755	1.01e-08	BMP4, HES1, WNT1, GSC, FOXA2, PAX7, MNX1, GBX2, PAX6, EN1, GLI2, SHH	713	24	13588	9.52875	2.78e-05	1.8e-07	1.8e-05	hyper
GOTERM_BP_FAT	GO:0007167~enzyme linked receptor protein signaling pathway	40	4.29185	1.03e-08	FGFR2, FGF5, NOG, NRTN, FGF8, FGFR3, FGF15, NDN, FGF9, GDF7, GDF6, LTBP4, FGF16, FST, GRIK5, GDNF, TGFB1, TGFB2, MSX2, PTK2B, FGF2, FGF3, FGF4, BMP4, FLT1, LTK, SMAD6, FLT4, KDR, GRB10, MSX1, ID1, PDGFRA, GFRA1, FOXC1, JAK3, BMP7, BMP8B, BMP6, BMP8A	713	273	13588	2.79231	2.85e-05	1.83e-07	1.84e-05	hyper
GOTERM_BP_FAT	GO:0010001~glial cell differentiation	16	1.71674	1.15e-08	FGF5, EGR2, NTF3, ADORA2A, DTX1, PAX6, NKX6-1, SHH, NOTCH1, CDKN2C, NKX6-2, NKX2-1, POU3F1, OLIG2, FGF2, NKX2-2	713	48	13588	6.3525	3.18e-05	2.02e-07	2.06e-05	hyper
GOTERM_BP_FAT	GO:0046661~male sex differentiation	17	1.82403	2.11e-08	WNT5A, DHH, TESC, FGF8, TBX3, HOXA13, FGF9, HOXD13, SOX9, WT1, SHH, GJB2, PDGFRA, NKX2-1, SRD5A2, LHX9, NR5A1	713	57	13588	5.68382	5.8e-05	3.67e-07	3.75e-05	hyper
GOTERM_BP_FAT	GO:0060740~prostate gland epithelium morphogenesis	12	1.28755	2.84e-08	BMP4, FGFR2, NOG, NOTCH1, HOXA13, FOXA1, HOXD13, HOXB13, ESR2, SOX9, GLI2, SHH	713	26	13588	8.79577	7.82e-05	4.92e-07	5.07e-05	hyper
GOTERM_BP_FAT	GO:0010551~regulation of specific transcription from RNA polymerase II promoter	16	1.71674	2.9e-08	HES1, DLX2, HHEX, TAL1, WNT10B, LBX1, IKZF1, EVX1, GATA6, NKX6-2, GATA4, PAX6, IRF4, NKX2-5, NKX6-1, SHH	713	51	13588	5.97882	8e-05	5e-07	5.18e-05	hyper
GOTERM_BP_FAT	GO:0007610~behavior	50	5.36481	3.54e-08	HELT, SOBP, ZIC1, NR2E1, CXCL12, HOXD10, KCNIP3, TGFB2, BSX, BDNF, GRIN2C, GRIN2D, POU4F1, ROBO3, CHAT, CYR61, CDH23, EGR2, HOXD9, PROK2, GRM6, CARTPT, PRLHR, CCK, ADORA2A, CACNB4, ESPN, NPAS1, NKX2-1, GFI1, RUNX1, LHX8, APBA1, DMBX1, GRIN1, NR4A2, TBX1, CELSR1, CPT1A, FCGR3, FEZF2, NPY, HOXB8, ITGA5, AVPR1A, NEUROD2, NHLH2, GHSR, PBX3, TCF15	713	405	13588	2.35278	9.76e-05	6.06e-07	6.32e-05	hyper
GOTERM_BP_FAT	GO:0007498~mesoderm development	17	1.82403	3.62e-08	BMP4, FGFR2, TBX3, WNT3A, EOMES, LEF1, TBX1, TCF7L1, OSR1, HAND1, LHX2, OVOL1, FOXC1, BMP7, MESP1, TLX2, TCF15	713	59	13588	5.49115	9.96e-05	6.15e-07	6.45e-05	hyper
GOTERM_BP_FAT	GO:0060512~prostate gland morphogenesis	12	1.28755	4.57e-08	BMP4, FGFR2, NOG, NOTCH1, HOXA13, FOXA1, HOXD13, HOXB13, ESR2, SOX9, GLI2, SHH	713	27	13588	8.47	0.000126	7.72e-07	8.15e-05	hyper
GOTERM_BP_FAT	GO:0010941~regulation of cell death	62	6.65236	4.69e-08	FGF8, MMP9, PMAIP1, PAX2, NR2E1, GDNF, TGFB1, KCNIP3, TGFB2, BDNF, CDKN2A, POU4F1, ALX4, FGF2, ALX3, FGF4, IHH, NKX2-6, BARHL1, DMRT2, ESR2, PRKCD, CARD10, PROK2, MSX1, FOXC1, NGFR, TRP73, ALOX12, FGFR3, HOXA13, ADORA2A, CDH1, COL2A1, HSPA1A, HSPA1B, SOX9, MSX2, IRAK3, VDR, TSC22D3, ALDH1A3, BCL11B, LHX3, LHX4, NKX3-2, NKX2-5, RUNX3, BMP4, FOXL2, BHLHE23, TBX3, NTF3, EEF1A2, TBX5, SPHK1, GRIN1, N…	713	563	13588	2.09869	0.000129	7.87e-07	8.36e-05	hyper
GOTERM_BP_FAT	GO:0021543~pallium development	16	1.71674	5.16e-08	FGF8, EMX1, WNT3A, GRIN1, EMX2, PAX6, BCAN, LEF1, ZEB2, LMX1A, NR2E1, ARX, DLX2, NKX2-1, LHX6, TRP73	713	53	13588	5.75321	0.000142	8.61e-07	9.2e-05	hyper
GOTERM_BP_FAT	GO:0016055~Wnt receptor signaling pathway	25	2.6824	5.83e-08	WNT5A, WNT16, WNT3A, TCF7L2, TCF7L1, WNT1, RSPO3, WNT6, WNT8B, PITX2, WNT10B, LEF1, FZD2, SLC9A3R1, FRZB, FZD7, DKK2, SFRP5, HHEX, FZD10, CCND1, WNT7B, DKK1, KREMEN2, WNT11	713	130	13588	3.6649	0.000161	9.68e-07	0.000104	hyper
GOTERM_BP_FAT	GO:0030879~mammary gland development	20	2.14592	7.26e-08	FGFR2, WNT5A, BMP4, TBX3, TBX2, WNT3A, HK2, LEF1, GLI2, NTN1, TGFB1, BSX, HOXD9, PTHLH, VDR, CCND1, HOXA9, HOXB9, NEURL1A, FGF2	713	86	13588	4.43198	0.0002	1.2e-06	0.00013	hyper
GOTERM_BP_FAT	GO:0048483~autonomic nervous system development	10	1.07296	8.99e-08	PHOX2A, HES1, HOXA1, HOXB1, EGR2, NTF3, GATA3, HLX, GBX2, TLX2	713	18	13588	10.5875	0.000248	1.47e-06	0.00016	hyper
GOTERM_BP_FAT	GO:0043067~regulation of programmed cell death	61	6.54506	9.21e-08	FGF8, MMP9, PMAIP1, PAX2, NR2E1, GDNF, TGFB1, KCNIP3, TGFB2, BDNF, CDKN2A, POU4F1, ALX4, FGF2, ALX3, FGF4, IHH, NKX2-6, BARHL1, DMRT2, ESR2, PRKCD, CARD10, PROK2, MSX1, FOXC1, NGFR, TRP73, ALOX12, FGFR3, HOXA13, ADORA2A, CDH1, COL2A1, HSPA1A, HSPA1B, SOX9, MSX2, IRAK3, VDR, TSC22D3, ALDH1A3, BCL11B, LHX3, LHX4, NKX3-2, NKX2-5, RUNX3, FOXL2, BHLHE23, TBX3, NTF3, EEF1A2, TBX5, SPHK1, GRIN1, NR4A2, …	713	560	13588	2.07591	0.000254	1.5e-06	0.000164	hyper
GOTERM_BP_FAT	GO:0030878~thyroid gland development	9	0.965665	1.24e-07	HOXB3, HHEX, HOXD3, SIX1, DUOX2, PAX8, NKX2-1, TBX1, NKX2-5	713	14	13588	12.2513	0.000341	2.01e-06	0.000221	hyper
GOTERM_BP_FAT	GO:0021953~central nervous system neuron differentiation	14	1.50215	1.25e-07	3110039M20RIK, LMX1B, NR4A2, NEUROG2, LMX1A, GLI2, NR2E1, ARX, HOXA1, BCL11B, FOXG1, MNX1, POU4F1, LHX6, LHX8	713	42	13588	6.3525	0.000345	2.02e-06	0.000223	hyper
GOTERM_BP_FAT	GO:0030901~midbrain development	10	1.07296	1.63e-07	FGFR2, HES1, MSX1, RFX4, BARHL1, OTX1, OTX2, EN1, EN2, SHH	713	19	13588	10.0303	0.000448	2.61e-06	0.00029	hyper
GOTERM_BP_FAT	GO:0048634~regulation of muscle development	14	1.50215	1.71e-07	FGFR2, BMP4, NOG, TBX3, FGF9, TBX5, GATA4, GJA1, LEF1, NGFR, MBNL3, TGFB1, SHH, TWIST1	713	43	13588	6.20477	0.00047	2.72e-06	0.000305	hyper
GOTERM_BP_FAT	GO:0060538~skeletal muscle organ development	18	1.93133	1.93e-07	MYOD1, FOXL2, FGFRL1, PDLIM3, SIX4, CACNB4, HOXD10, TGFB1, HOXD9, MEOX2, PAX7, HLX, SIX1, MNX1, VGLL2, CHAT, PITX1, PITX2	713	74	13588	4.63561	0.000532	3.06e-06	0.000345	hyper
GOTERM_BP_FAT	GO:0050679~positive regulation of epithelial cell proliferation	12	1.28755	2.45e-07	FGFR2, NOG, FGF9, GRN, DLX5, TBX18, FGF2, FOXE3, SHH, TGFB1, IHH, KDR	713	31	13588	7.3771	0.000673	3.85e-06	0.000436	hyper
GOTERM_BP_FAT	GO:0032583~regulation of gene-specific transcription	17	1.82403	2.5e-07	TESC, WNT10B, LBX1, EVX1, IKZF1, PAX6, SHH, NKX6-1, HES1, TAL1, HHEX, DLX2, GATA6, NKX6-2, GATA4, IRF4, NKX2-5	713	67	13588	4.83549	0.000688	3.91e-06	0.000446	hyper
GOTERM_BP_FAT	GO:0001759~induction of an organ	9	0.965665	2.53e-07	BMP4, FGF8, HOXC11, HOXA11, SIX1, GDNF, FGF2, FGF3, HOXD11	713	15	13588	11.4345	0.000697	3.94e-06	0.000452	hyper
GOTERM_BP_FAT	GO:0048557~embryonic digestive tract morphogenesis	8	0.858369	2.89e-07	SHOX2, FGFR2, OVOL2, HLX, GATA4, TCF7L2, SHH, IHH	713	11	13588	13.86	0.000796	4.47e-06	0.000515	hyper
GOTERM_BP_FAT	GO:0042476~odontogenesis	14	1.50215	3.09e-07	BMP4, FST, LEF1, GLI2, SHH, DLX2, PDGFRA, FOXC1, BMP7, LHX8, RUNX2, NKX2-3, FGF4, PITX2	713	45	13588	5.929	0.000852	4.76e-06	0.000552	hyper
GOTERM_BP_FAT	GO:0048547~gut morphogenesis	11	1.18026	3.62e-07	WNT5A, NOTCH1, OVOL2, HLX, GATA4, GLI2, FOXP4, TCF7L2, SHH, IHH, NKX2-3	713	26	13588	8.06279	0.000997	5.54e-06	0.000646	hyper
GOTERM_BP_FAT	GO:0030111~regulation of Wnt receptor signaling pathway	13	1.39485	4.13e-07	MDFI, GSC, FGF9, SIX3, LEF1, ZEB2, FRZB, DKK2, HHEX, BARX1, CCND1, DKK1, SOX17	713	39	13588	6.3525	0.00113649	6.28e-06	0.000736	hyper
GOTERM_BP_FAT	GO:0035282~segmentation	15	1.60944	4.76e-07	EGR2, TBX3, MAFB, WNT3A, LEF1, ZEB2, PCDH8, GLI2, PAX1, TCF7L1, HOXA2, MEOX2, FOXC1, TBX18, TCF15	713	54	13588	5.29375	0.00130948	7.2e-06	0.000849	hyper
GOTERM_BP_FAT	GO:0031018~endocrine pancreas development	9	0.965665	4.83e-07	INSM1, HNF1B, FOXA2, NKX6-2, ONECUT2, MNX1, PDX1, NKX6-1, NKX2-2	713	16	13588	10.7198	0.00133051	7.28e-06	0.000862	hyper
GOTERM_BP_FAT	GO:0035050~embryonic heart tube development	9	0.965665	4.83e-07	HHEX, FGF8, HAND1, NKX2-6, GATA4, TBX20, GJA1, FOXC1, NKX2-5	713	16	13588	10.7198	0.00133051	7.28e-06	0.000862	hyper
GOTERM_BP_FAT	GO:0032330~regulation of chondrocyte differentiation	9	0.965665	4.83e-07	BMP4, SHOX2, PTHLH, HOXA11, SOX9, GLI2, RUNX2, IHH, HOXD11	713	16	13588	10.7198	0.00133051	7.28e-06	0.000862	hyper
GOTERM_BP_FAT	GO:0060579~ventral spinal cord interneuron fate commitment	7	0.751073	5.19e-07	EVX1, NKX6-2, PAX6, GLI2, NKX6-1, SHH, DBX1	713	8	13588	16.6753	0.00142723	7.76e-06	0.000925	hyper
GOTERM_BP_FAT	GO:0021521~ventral spinal cord interneuron specification	7	0.751073	5.19e-07	EVX1, NKX6-2, PAX6, GLI2, NKX6-1, SHH, DBX1	713	8	13588	16.6753	0.00142723	7.76e-06	0.000925	hyper
GOTERM_BP_FAT	GO:0021514~ventral spinal cord interneuron differentiation	7	0.751073	5.19e-07	EVX1, NKX6-2, PAX6, GLI2, NKX6-1, SHH, DBX1	713	8	13588	16.6753	0.00142723	7.76e-06	0.000925	hyper
GOTERM_BP_FAT	GO:0021520~spinal cord motor neuron cell fate specification	7	0.751073	5.19e-07	HOXC10, NKX6-2, MNX1, PAX6, GLI2, NKX6-1, HOXD10	713	8	13588	16.6753	0.00142723	7.76e-06	0.000925	hyper
GOTERM_BP_FAT	GO:0001704~formation of primary germ layer	13	1.39485	5.62e-07	BMP4, FGFR2, FOXA2, WNT3A, EOMES, LEF1, MIXL1, HAND1, LHX1, FOXC1, MESP1, BMP7, TLX2	713	40	13588	6.19369	0.0015465	8.37e-06	0.0010023	hyper
GOTERM_BP_FAT	GO:0008283~cell proliferation	34	3.64807	6.85e-07	FGFR2, WNT5A, HNF1B, FGF8, ELF4, WNT3A, FST, TBX20, ZEB2, PAX3, SOX9, GLI2, CXCL12, TGFB1, SHH, TGFB2, ARX, GBX2, LHX9, BMP4, GNAT1, LMX1B, ESRRB, EMX2, TBX1, MMP14, PRKCD, PROK2, HOXB4, HHEX, CCND1, RASGRF1, FOXC1, LRP2	713	247	13588	2.6233	0.00188383	1.01e-05	0.00122113	hyper
GOTERM_BP_FAT	GO:0042981~regulation of apoptosis	58	6.22318	6.96e-07	FGF8, MMP9, PMAIP1, NR2E1, GDNF, TGFB1, KCNIP3, TGFB2, BDNF, CDKN2A, POU4F1, ALX4, ALX3, FGF4, IHH, NKX2-6, BARHL1, DMRT2, ESR2, PRKCD, CARD10, PROK2, MSX1, FOXC1, NGFR, TRP73, ALOX12, FGFR3, HOXA13, ADORA2A, CDH1, COL2A1, HSPA1A, HSPA1B, SOX9, MSX2, IRAK3, VDR, TSC22D3, ALDH1A3, BCL11B, LHX3, LHX4, NKX3-2, NKX2-5, RUNX3, FOXL2, TBX3, NTF3, EEF1A2, TBX5, SPHK1, GRIN1, NR4A2, FCGR3, TRADD, NOTCH1,…	713	553	13588	1.9988	0.00191558	1.03e-05	0.00124173	hyper
GOTERM_BP_FAT	GO:0042475~odontogenesis of dentine-containing tooth	13	1.39485	7.57e-07	BMP4, FST, LEF1, GLI2, SHH, DLX2, PDGFRA, FOXC1, LHX8, BMP7, RUNX2, NKX2-3, FGF4	713	41	13588	6.04262	0.00208256	1.11e-05	0.00135008	hyper
GOTERM_BP_FAT	GO:0060713~labyrinthine layer morphogenesis	9	0.965665	8.71e-07	FGFR2, WNT7B, CERKL, ADM, RSPO3, LEF1, SPINT1, ESX1, CYR61	713	17	13588	10.0893	0.00239662	1.27e-05	0.00155392	hyper
GOTERM_BP_FAT	GO:0048589~developmental growth	20	2.14592	8.81e-07	FGFR2, WNT5A, DMBX1, BMP4, NDN, ESRRB, HOXA11, GJA1, HOXD13, SOX9, GLI2, TGFB1, SHH, HOXD11, PTHLH, NOTCH1, ADM, PAX7, POU4F3, POU4F2	713	100	13588	3.8115	0.00242331	1.28e-05	0.00157125	hyper
GOTERM_BP_FAT	GO:0016202~regulation of striated muscle tissue development	13	1.39485	1.01e-06	FGFR2, BMP4, NOG, TBX3, FGF9, TBX5, GATA4, GJA1, LEF1, MBNL3, TGFB1, SHH, TWIST1	713	42	13588	5.89875	0.00277689	1.46e-05	0.00180082	hyper
GOTERM_BP_FAT	GO:0021700~developmental maturation	20	2.14592	1.03e-06	IRX5, EPAS1, FOXA1, GRIN1, NR4A2, GJA1, HOXB13, ESR2, KDR, TGFB2, CDKN1C, HES1, WNT1, GATA2, NOTCH1, BARX2, LHX6, RUNX2, RUNX3, IHH	713	101	13588	3.77376	0.00284041	1.48e-05	0.00184208	hyper
GOTERM_BP_FAT	GO:0048806~genitalia development	10	1.07296	1.19e-06	HNF1B, FGF8, TBX3, HOXA13, PDGFRA, HOXD13, SRD5A2, TCF7L2, SHH, GJB2	713	23	13588	8.28587	0.003276	1.7e-05	0.00212503	hyper
GOTERM_BP_FAT	GO:0001755~neural crest cell migration	10	1.07296	1.19e-06	NRTN, FGF15, OVOL2, GBX2, ZEB2, TBX1, PAX3, ISL1, GDNF, SHH	713	23	13588	8.28587	0.003276	1.7e-05	0.00212503	hyper
GOTERM_BP_FAT	GO:0007631~feeding behavior	14	1.50215	1.51e-06	BSX, DMBX1, BDNF, CCK, PRLHR, NPY, HELT, ADORA2A, GRIN1, CARTPT, POU4F1, GHSR, CPT1A, TCF15	713	51	13588	5.23147	0.00414383	2.14e-05	0.00268912	hyper
GOTERM_BP_FAT	GO:0048534~hemopoietic or lymphoid organ development	36	3.86266	1.67e-06	CALCR, WNT3A, SOX6, CACNB4, MEIS1, PAX1, TGFB1, TGFB2, TCF21, TAL1, BARX1, CLCF1, BCL11B, BCL11A, NKX3-2, HOXA9, RUNX1, NKX2-5, TLX1, FGF3, NKX2-3, BMP4, TESC, IKZF1, EPAS1, EOMES, TBX1, OSTM1, SIX4, KDR, HOXB3, HOXB4, HOXB7, SIX1, IRF4, JAK3	713	281	13588	2.44153	0.00458879	2.36e-05	0.00297853	hyper
GOTERM_BP_FAT	GO:0030509~BMP signaling pathway	10	1.07296	1.82e-06	BMP4, MSX2, NOG, MSX1, ID1, GDF7, GDF6, FST, BMP7, BMP6	713	24	13588	7.94063	0.00499461	2.55e-05	0.0032426	hyper
GOTERM_BP_FAT	GO:0001569~patterning of blood vessels	10	1.07296	1.82e-06	FGF8, FLT1, EDN1, TBX20, GBX2, PLXND1, CXCL12, SHH, IHH, PITX2	713	24	13588	7.94063	0.00499461	2.55e-05	0.0032426	hyper
GOTERM_BP_FAT	GO:0007178~transmembrane receptor protein serine/threonine kinase signaling pathway	17	1.82403	2.23e-06	BMP4, NOG, GDF7, LTBP4, SMAD6, GDF6, FST, GDNF, TGFB1, TGFB2, MSX2, MSX1, ID1, BMP7, BMP8B, BMP6, BMP8A	713	78	13588	4.15356	0.00611952	3.12e-05	0.00397515	hyper
GOTERM_BP_FAT	GO:0001667~ameboidal cell migration	13	1.39485	2.27e-06	NRTN, FGF15, OVOL2, GBX2, ZEB2, TBX1, PAX3, MESP1, ISL1, GDNF, CXCL12, MIXL1, SHH	713	45	13588	5.5055	0.00623595	3.16e-05	0.00405102	hyper
GOTERM_BP_FAT	GO:0048332~mesoderm morphogenesis	12	1.28755	2.48e-06	BMP4, FGFR2, TBX3, HAND1, WNT3A, EOMES, LEF1, FOXC1, BMP7, MESP1, TLX2, TCF7L1	713	38	13588	6.01816	0.00681103	3.43e-05	0.00442587	hyper
GOTERM_BP_FAT	GO:0008406~gonad development	18	1.93133	2.59e-06	WNT5A, DHH, FOXL2, TESC, FGF9, FST, ESR2, SOX9, MMP14, WT1, KDR, OSR1, NKX2-1, FOXC1, LHX8, LFNG, LHX9, NR5A1	713	88	13588	3.89813	0.00712089	3.57e-05	0.00462794	hyper
GOTERM_BP_FAT	GO:0048566~embryonic gut development	8	0.858369	2.62e-06	ALDH1A2, OVOL2, FGF9, HLX, GATA4, FOXF2, GLI2, IHH	713	14	13588	10.89	0.00717839	3.58e-05	0.00466544	hyper
GOTERM_BP_FAT	GO:0009968~negative regulation of signal transduction	26	2.7897	3.02e-06	MDFI, NOG, GSC, FGF9, FGFRL1, ONECUT2, SIX3, ESR2, FRZB, PRDM16, PRKCD, DKK2, IRAK3, HHEX, CCND1, GRB10, BARX1, DKK1, RGS6, TGIF1, SOX17, DDIT4L, NGFR, BMP7, RUNX2, IHH	713	171	13588	2.89763	0.00828069	4.12e-05	0.00538483	hyper
GOTERM_BP_FAT	GO:0030850~prostate gland development	12	1.28755	3.29e-06	BMP4, FGFR2, NOG, NOTCH1, HOXA13, FOXA1, HOXD13, HOXB13, ESR2, SOX9, GLI2, SHH	713	39	13588	5.86385	0.00903148	4.47e-05	0.00587527	hyper
GOTERM_BP_FAT	GO:0060041~retina development in camera-type eye	11	1.18026	3.3e-06	IRX5, IKZF1, BHLHE22, PTF1A, POU4F2, TGIF1, TGIF2, VAX2, VSX2, PROX1, NR2E1	713	32	13588	6.55102	0.00904858	4.46e-05	0.00588644	hyper
GOTERM_BP_FAT	GO:0001649~osteoblast differentiation	13	1.39485	3.75e-06	BMP4, SATB2, NOG, FGF9, IGF2, GLI2, SHH, PTHLH, SHOX2, HOXA2, RUNX2, BMP6, IHH	713	47	13588	5.27122	0.0102649	5.03e-05	0.00668179	hyper
GOTERM_BP_FAT	GO:0007519~skeletal muscle tissue development	16	1.71674	3.76e-06	MYOD1, FOXL2, PDLIM3, CACNB4, SIX4, TGFB1, HOXD10, HOXD9, MEOX2, PAX7, HLX, SIX1, VGLL2, CHAT, PITX1, PITX2	713	72	13588	4.235	0.0103068	5.03e-05	0.00670921	hyper
GOTERM_BP_FAT	GO:0007223~Wnt receptor signaling pathway, calcium modulating pathway	9	0.965665	3.92e-06	WNT5A, WNT1, WNT7B, WNT16, WNT10B, WNT3A, WNT11, WNT6, WNT8B	713	20	13588	8.57588	0.0107435	5.22e-05	0.00699499	hyper
GOTERM_BP_FAT	GO:0030178~negative regulation of Wnt receptor signaling pathway	10	1.07296	3.95e-06	DKK2, MDFI, CCND1, BARX1, DKK1, GSC, FGF9, SIX3, SOX17, FRZB	713	26	13588	7.32981	0.010825	5.23e-05	0.00704833	hyper
GOTERM_BP_FAT	GO:0060349~bone morphogenesis	10	1.07296	3.95e-06	SHOX2, PTHLH, FGFR2, COL13A1, HOXA11, COL2A1, SOX9, PAX1, RUNX2, HOXD11	713	26	13588	7.32981	0.010825	5.23e-05	0.00704833	hyper
GOTERM_BP_FAT	GO:0048592~eye morphogenesis	16	1.71674	4.51e-06	GNAT1, BMP4, FOXL2, IRX5, BHLHE23, BHLHE22, PTF1A, OTX2, PAX6, SIX3, VAX2, VSX2, MEIS1, PROX1, ALDH1A3, BMP7	713	73	13588	4.17699	0.0123411	5.94e-05	0.00804158	hyper
GOTERM_BP_FAT	GO:0030539~male genitalia development	8	0.858369	4.68e-06	FGF8, TBX3, HOXA13, PDGFRA, HOXD13, SRD5A2, SHH, GJB2	713	15	13588	10.164	0.0128147	6.14e-05	0.00835219	hyper
GOTERM_BP_FAT	GO:0002520~immune system development	36	3.86266	5.1e-06	CALCR, WNT3A, SOX6, CACNB4, MEIS1, PAX1, TGFB1, TGFB2, TCF21, TAL1, BARX1, CLCF1, BCL11B, BCL11A, NKX3-2, HOXA9, RUNX1, NKX2-5, TLX1, FGF3, NKX2-3, BMP4, TESC, IKZF1, EPAS1, EOMES, TBX1, OSTM1, SIX4, KDR, HOXB3, HOXB4, HOXB7, SIX1, IRF4, JAK3	713	295	13588	2.32566	0.0139403	6.65e-05	0.00909097	hyper
GOTERM_BP_FAT	GO:0022037~metencephalon development	12	1.28755	5.64e-06	PHOX2A, HOXA1, HOXB1, RFX4, LMX1B, LHX1, GRIN1, GBX2, LHX5, LMX1A, GLI2, GLI1	713	41	13588	5.57781	0.0154155	7.33e-05	0.0100604	hyper
GOTERM_BP_FAT	GO:0035137~hindlimb morphogenesis	11	1.18026	6.1e-06	HOXD9, NOTCH1, FGF8, MECOM, ALX4, ALX3, SHH, HOXD10, PITX1, FGF4, TWIST1	713	34	13588	6.16566	0.0166538	7.88e-05	0.0108754	hyper
GOTERM_BP_FAT	GO:0044057~regulation of system process	28	3.00429	6.33e-06	IRX5, THRA, ADORA2A, EDN1, GRIK5, GJA1, GDNF, TPM1, TGFB2, BDNF, GRIN2C, GRIN2D, TLX3, NKX2-5, CHAT, EGR2, NTF3, GSX2, EPAS1, GRIN1, CELSR1, INHBB, PROK2, ADRB1, RASGRF1, CARTPT, GHSR, PBX3	713	201	13588	2.65478	0.0172935	8.15e-05	0.0112968	hyper
GOTERM_BP_FAT	GO:0021546~rhombomere development	6	0.643777	7.49e-06	HOXA1, HOXB1, HOXA2, EGR2, MAFB, GBX2	713	7	13588	16.335	0.0204197	9.6e-05	0.01336	hyper
GOTERM_BP_FAT	GO:0060675~ureteric bud morphogenesis	10	1.07296	7.95e-06	BMP4, TCF21, FGF8, HOXA11, SIX1, PAX2, GDNF, FOXD1, SHH, HOXD11	713	28	13588	6.80625	0.021649	0.000101	0.0141731	hyper
GOTERM_BP_FAT	GO:0001658~branching involved in ureteric bud morphogenesis	10	1.07296	7.95e-06	BMP4, TCF21, FGF8, HOXA11, SIX1, PAX2, GDNF, FOXD1, SHH, HOXD11	713	28	13588	6.80625	0.021649	0.000101	0.0141731	hyper
GOTERM_BP_FAT	GO:0060560~developmental growth involved in morphogenesis	8	0.858369	7.95e-06	BMP4, PTHLH, FGFR2, WNT5A, HOXD13, SOX9, SHH, TGFB1	713	16	13588	9.52875	0.0216555	0.000101	0.0141774	hyper
GOTERM_BP_FAT	GO:0060571~morphogenesis of an epithelial fold	8	0.858369	7.95e-06	PTHLH, FGFR2, HHEX, NOG, OVOL2, GDF7, HOXD13, GLI2	713	16	13588	9.52875	0.0216555	0.000101	0.0141774	hyper
GOTERM_BP_FAT	GO:0042733~embryonic digit morphogenesis	10	1.07296	1.1e-05	BMP4, HOXC11, TBX3, HOXA11, HOXD12, HOXD13, ALX4, GLI2, SHH, HOXD11	713	29	13588	6.57155	0.0298166	0.000139	0.0196013	hyper
GOTERM_BP_FAT	GO:0043069~negative regulation of programmed cell death	31	3.32618	1.19e-05	FGF8, ADORA2A, HSPA1A, COL2A1, HSPA1B, PAX2, GDNF, NR2E1, MSX2, BDNF, TSC22D3, BCL11B, LHX3, LHX4, NKX3-2, NKX2-5, IHH, FGF4, BHLHE23, TBX3, NKX2-6, BARHL1, EEF1A2, GRIN1, SPHK1, NR4A2, PROK2, NOTCH1, MSX1, FOXC1, TRP73, ALOX12	713	244	13588	2.42124	0.0322781	0.00015	0.0212461	hyper
GOTERM_BP_FAT	GO:0060548~negative regulation of cell death	31	3.32618	1.29e-05	FGF8, ADORA2A, HSPA1A, COL2A1, HSPA1B, PAX2, GDNF, NR2E1, MSX2, BDNF, TSC22D3, BCL11B, LHX3, LHX4, NKX3-2, NKX2-5, IHH, FGF4, BHLHE23, TBX3, NKX2-6, BARHL1, EEF1A2, GRIN1, SPHK1, NR4A2, PROK2, NOTCH1, MSX1, FOXC1, TRP73, ALOX12	713	245	13588	2.41136	0.0349083	0.000161	0.0230083	hyper
GOTERM_BP_FAT	GO:0010648~negative regulation of cell communication	26	2.7897	1.37e-05	MDFI, NOG, GSC, FGF9, FGFRL1, ONECUT2, SIX3, ESR2, FRZB, PRDM16, PRKCD, DKK2, IRAK3, HHEX, CCND1, GRB10, BARX1, DKK1, RGS6, TGIF1, SOX17, DDIT4L, NGFR, BMP7, RUNX2, IHH	713	186	13588	2.66395	0.0370543	0.000171	0.0244496	hyper
GOTERM_BP_FAT	GO:0021513~spinal cord dorsal/ventral patterning	7	0.751073	1.43e-05	EVX1, NKX6-2, PAX6, GLI2, NKX6-1, SHH, DBX1	713	12	13588	11.1169	0.038539	0.000177	0.0254486	hyper
GOTERM_BP_FAT	GO:0008543~fibroblast growth factor receptor signaling pathway	10	1.07296	1.5e-05	FGFR2, FGF5, FGF8, FGFR3, FGF15, FGF9, FGF16, FGF2, FGF3, FGF4	713	30	13588	6.3525	0.0404079	0.000185	0.0267084	hyper
GOTERM_BP_FAT	GO:0021766~hippocampus development	9	0.965665	1.9e-05	DLX2, WNT3A, EMX2, NKX2-1, BCAN, LEF1, ZEB2, LMX1A, TRP73	713	24	13588	7.14656	0.0509537	0.000233	0.0338627	hyper
GOTERM_BP_FAT	GO:0021545~cranial nerve development	8	0.858369	2.02e-05	HOXB3, HES1, HOXA1, HOXB1, PRRXL1, EGR2, HOXD3, POU4F3	713	18	13588	8.47	0.054019	0.000247	0.0359571	hyper
GOTERM_BP_FAT	GO:0046660~female sex differentiation	14	1.50215	2.21e-05	WNT5A, FOXL2, TBX3, FST, NKX2-1, FOXC1, ESR2, MMP14, LHX8, LHX9, LFNG, TGFB1, KDR, NR5A1	713	64	13588	4.16883	0.0591561	0.00027	0.0394821	hyper
GOTERM_BP_FAT	GO:0007369~gastrulation	15	1.60944	2.52e-05	BMP4, FGFR2, FOXA2, WNT3A, EOMES, LEF1, CELSR1, MIXL1, HAND1, LHX1, GATA4, FOXC1, MESP1, BMP7, TLX2	713	74	13588	3.86301	0.0671523	0.000306	0.0450073	hyper
GOTERM_BP_FAT	GO:0060688~regulation of morphogenesis of a branching structure	9	0.965665	2.67e-05	BMP4, FGFR2, WNT5A, HOXD13, CDH1, BMP7, GDNF, SHH, TGFB1	713	25	13588	6.8607	0.0707684	0.000322	0.0475214	hyper
GOTERM_BP_FAT	GO:0048469~cell maturation	15	1.60944	2.96e-05	IRX5, EPAS1, FOXA1, NR4A2, HOXB13, GJA1, ESR2, KDR, HES1, CDKN1C, GATA2, LHX6, RUNX2, RUNX3, IHH	713	75	13588	3.8115	0.078189	0.000355	0.0527112	hyper
GOTERM_BP_FAT	GO:0048738~cardiac muscle tissue development	13	1.39485	3.13e-05	HAND1, NKX2-6, TBX2, GATA6, TBX5, GATA4, FOXC1, NKX2-5, PROX1, TPM1, PITX2, GJC1, TGFB2	713	57	13588	4.34645	0.0826117	0.000375	0.0558241	hyper
GOTERM_BP_FAT	GO:0060443~mammary gland morphogenesis	10	1.07296	3.5e-05	BMP4, PTHLH, BSX, FGFR2, WNT5A, VDR, TBX3, TBX2, GLI2, TGFB1	713	33	13588	5.775	0.0919948	0.000418	0.0624781	hyper
GOTERM_BP_FAT	GO:0051890~regulation of cardioblast differentiation	5	0.536481	3.58e-05	GATA6, TBX5, GATA4, NKX2-5, TGFB2	713	5	13588	19.0575	0.0939756	0.000425	0.0638914	hyper
GOTERM_BP_FAT	GO:0051891~positive regulation of cardioblast differentiation	5	0.536481	3.58e-05	GATA6, TBX5, GATA4, NKX2-5, TGFB2	713	5	13588	19.0575	0.0939756	0.000425	0.0638914	hyper
GOTERM_BP_FAT	GO:0035272~exocrine system development	11	1.18026	3.74e-05	FGFR2, FGF8, PTF1A, PAX6, FOXC1, IGF2, CDH1, PDX1, PLXND1, BMP7, SHH	713	41	13588	5.11299	0.0977614	0.000441	0.0666014	hyper
GOTERM_BP_FAT	GO:0021936~regulation of granule cell precursor proliferation	6	0.643777	4.11e-05	LHX1, LHX5, GLI2, FGF2, SHH, GLI1	713	9	13588	12.705	0.10713	0.000484	0.0733566	hyper
GOTERM_BP_FAT	GO:0021940~positive regulation of granule cell precursor proliferation	6	0.643777	4.11e-05	LHX1, LHX5, GLI2, FGF2, SHH, GLI1	713	9	13588	12.705	0.10713	0.000484	0.0733566	hyper
GOTERM_BP_FAT	GO:0001837~epithelial to mesenchymal transition	7	0.751073	4.24e-05	NOG, NOTCH1, EOMES, LEF1, SOX9, TGFB1, NFATC1	713	14	13588	9.52875	0.11012	0.000496	0.0755268	hyper
GOTERM_BP_FAT	GO:0007439~ectodermal gut development	7	0.751073	4.24e-05	WNT5A, NOTCH1, GATA4, GLI2, FOXP4, TCF7L2, SHH	713	14	13588	9.52875	0.11012	0.000496	0.0755268	hyper
GOTERM_BP_FAT	GO:0008045~motor axon guidance	7	0.751073	4.24e-05	HOXA1, HOXA2, EGR2, LHX3, LHX4, MNX1, CXCL12	713	14	13588	9.52875	0.11012	0.000496	0.0755268	hyper
GOTERM_BP_FAT	GO:0048567~ectodermal gut morphogenesis	7	0.751073	4.24e-05	WNT5A, NOTCH1, GATA4, GLI2, FOXP4, TCF7L2, SHH	713	14	13588	9.52875	0.11012	0.000496	0.0755268	hyper
GOTERM_BP_FAT	GO:0021511~spinal cord patterning	7	0.751073	4.24e-05	EVX1, NKX6-2, PAX6, GLI2, NKX6-1, SHH, DBX1	713	14	13588	9.52875	0.11012	0.000496	0.0755268	hyper
GOTERM_BP_FAT	GO:0060350~endochondral bone morphogenesis	8	0.858369	4.48e-05	SHOX2, PTHLH, COL13A1, HOXA11, COL2A1, SOX9, RUNX2, HOXD11	713	20	13588	7.623	0.116056	0.000523	0.0798584	hyper
GOTERM_BP_FAT	GO:0048709~oligodendrocyte differentiation	8	0.858369	4.48e-05	CDKN2C, NKX6-2, PAX6, NKX2-1, OLIG2, NKX6-1, NKX2-2, SHH	713	20	13588	7.623	0.116056	0.000523	0.0798584	hyper
GOTERM_BP_FAT	GO:0050680~negative regulation of epithelial cell proliferation	9	0.965665	4.98e-05	BMP4, WNT5A, CDKN2A, FGFR3, NKX2-9, PAX6, ESR2, RUNX3, TGFB1	713	27	13588	6.3525	0.128229	0.000579	0.088831	hyper
GOTERM_BP_FAT	GO:0043066~negative regulation of apoptosis	29	3.11159	5.55e-05	FGF8, ADORA2A, HSPA1A, COL2A1, HSPA1B, GDNF, NR2E1, MSX2, BDNF, TSC22D3, BCL11B, LHX3, LHX4, NKX3-2, NKX2-5, IHH, FGF4, TBX3, NKX2-6, BARHL1, EEF1A2, GRIN1, SPHK1, NR4A2, PROK2, NOTCH1, MSX1, FOXC1, TRP73, ALOX12	713	239	13588	2.31242	0.141674	0.000642	0.0988873	hyper
GOTERM_BP_FAT	GO:0060021~palate development	10	1.07296	5.84e-05	SATB2, MEOX2, PRRX1, PDGFRA, LEF1, COL2A1, TBX1, VAX1, ALX4, ALX1	713	35	13588	5.445	0.148522	0.000673	0.10407	hyper
GOTERM_BP_FAT	GO:0060711~labyrinthine layer development	10	1.07296	5.84e-05	FGFR2, WNT7B, CERKL, ADM, OVOL2, RSPO3, LEF1, SPINT1, ESX1, CYR61	713	35	13588	5.445	0.148522	0.000673	0.10407	hyper
GOTERM_BP_FAT	GO:0007398~ectoderm development	20	2.14592	6.3e-05	FOXA2, NTF3, FST, PAX6, SOX9, SHH, TGFB2, NOTCH1, FOXQ1, BARX2, CDKN2A, LHX1, HOXC13, PPL, OVOL1, NGFR, POU3F1, RUNX3, KLF4, TCF15	713	133	13588	2.86579	0.159176	0.000722	0.112215	hyper
GOTERM_BP_FAT	GO:0001707~mesoderm formation	10	1.07296	7.43e-05	BMP4, FGFR2, HAND1, WNT3A, EOMES, LEF1, FOXC1, BMP7, MESP1, TLX2	713	36	13588	5.29375	0.184956	0.000848	0.132357	hyper
GOTERM_BP_FAT	GO:0060602~branch elongation of an epithelium	6	0.643777	7.87e-05	FGFR2, WNT5A, HOXD13, SOX9, SHH, TGFB1	713	10	13588	11.4345	0.194951	0.000896	0.140337	hyper
GOTERM_BP_FAT	GO:0048538~thymus development	8	0.858369	8.99e-05	IKZF1, BCL11B, SIX1, TBX1, CACNB4, SIX4, PAX1, FGF3	713	22	13588	6.93	0.219281	0.00101816	0.16018	hyper
GOTERM_BP_FAT	GO:0021937~Purkinje cell-granule cell precursor cell signaling involved in regulation of granule cell precursor cell proliferation	5	0.536481	0.000103	LHX1, LHX5, GLI2, SHH, GLI1	713	6	13588	15.8813	0.247048	0.00116225	0.183592	hyper
GOTERM_BP_FAT	GO:0021527~spinal cord association neuron differentiation	5	0.536481	0.000103	LBX1, GSX2, PAX7, GSX1, PAX3	713	6	13588	15.8813	0.247048	0.00116225	0.183592	hyper
GOTERM_BP_FAT	GO:0021872~generation of neurons in the forebrain	7	0.751073	0.000103	DLX2, WNT3A, PAX6, NKX2-1, LHX6, LHX8, OTP	713	16	13588	8.33766	0.247406	0.00115945	0.1839	hyper
GOTERM_BP_FAT	GO:0021904~dorsal/ventral neural tube patterning	7	0.751073	0.000103	BMP4, GSC, FOXA2, PAX7, MNX1, GLI2, SHH	713	16	13588	8.33766	0.247406	0.00115945	0.1839	hyper
GOTERM_BP_FAT	GO:0001502~cartilage condensation	7	0.751073	0.000103	THRA, BARX2, COL2A1, SOX9, FGF4, UNCX, TGFB2	713	16	13588	8.33766	0.247406	0.00115945	0.1839	hyper
GOTERM_BP_FAT	GO:0016337~cell-cell adhesion	28	3.00429	0.000113	CLDN7, THRA, CLDN6, CLDN5, COL2A1, CDH1, SOX9, CDH3, DCHS1, PCDHAC1, TGFB2, SCARF2, BARX2, CERKL, CYR61, FGF4, CDH23, TNXB, PCDHGA11, COL13A1, ICAM5, LEF1, CELSR3, PCDH8, CELSR1, WNT7B, ITGA5, UNCX	713	236	13588	2.26106	0.266581	0.00125952	0.200582	hyper
GOTERM_BP_FAT	GO:0007422~peripheral nervous system development	9	0.965665	0.000114	HOXD9, EGR3, EGR2, NTF3, ONECUT2, POU4F1, POU3F1, GDNF, HOXD10	713	30	13588	5.71725	0.269907	0.00127281	0.20352	hyper
GOTERM_BP_FAT	GO:0050768~negative regulation of neurogenesis	10	1.07296	0.000117	DLX2, BDNF, NOG, NKX6-2, VAX1, BMP7, TLX2, NTN1, NKX6-1, TGFB1	713	38	13588	5.01513	0.275528	0.0012988	0.208514	hyper
GOTERM_BP_FAT	GO:0042692~muscle cell differentiation	18	1.93133	0.000122	BMP4, MYOD1, NTF3, TBX2, NKX2-6, TBX5, SOX6, CACNB4, FLNC, PROX1, SHH, BARX2, GATA6, GATA4, TBX18, NKX2-5, CHAT, PITX1	713	117	13588	2.93192	0.285691	0.00135025	0.217644	hyper
GOTERM_BP_FAT	GO:0048730~epidermis morphogenesis	8	0.858369	0.000123	NOTCH1, FOXQ1, FST, NGFR, RUNX3, SHH, KLF4, TGFB2	713	23	13588	6.6287	0.28813	0.00135852	0.219854	hyper
GOTERM_BP_FAT	GO:0048536~spleen development	8	0.858369	0.000123	TCF21, HOXB4, BARX1, NKX3-2, CACNB4, NKX2-5, TLX1, NKX2-3	713	23	13588	6.6287	0.28813	0.00135852	0.219854	hyper
GOTERM_BP_FAT	GO:0019226~transmission of nerve impulse	27	2.897	0.000137	ADORA2A, GRIK5, TAC1, CACNB4, TGFB1, GJC1, GAD2, S1PR1, GRIN2C, GRIN2D, NKX6-2, POU3F1, OLIG2, GAD1, APBA1, CHAT, EGR3, SCD2, EGR2, NTF3, NRXN2, GRIN1, SLC17A7, SLC17A6, GRM6, CARTPT, GHSR	713	226	13588	2.27678	0.31408	0.00150084	0.243847	hyper
GOTERM_BP_FAT	GO:0060425~lung morphogenesis	7	0.751073	0.000152	BMP4, TCF21, HHEX, FGF8, ID1, SHH, PITX2	713	17	13588	7.84721	0.34288	0.00166484	0.271554	hyper
GOTERM_BP_FAT	GO:0009791~post-embryonic development	15	1.60944	0.000159	BMP4, BHLHE23, HELT, EMX1, NR4A2, SOX6, MECOM, LHX1, BCL11B, MNX1, TRP73, ALX4, KLF4, NKX2-3, CDH23	713	87	13588	3.28578	0.355294	0.00173352	0.283871	hyper
GOTERM_BP_FAT	GO:0010721~negative regulation of cell development	10	1.07296	0.000179	DLX2, BDNF, NOG, NKX6-2, VAX1, BMP7, TLX2, NTN1, NKX6-1, TGFB1	713	40	13588	4.76438	0.388686	0.0019357	0.31821	hyper
GOTERM_BP_FAT	GO:0035148~tube lumen formation	12	1.28755	0.000211	ADM, OVOL2, ZIC5, TGIF1, ZEB2, CDH1, PAX3, CELSR1, SHH, ALX1, ZIC2, TWIST1	713	59	13588	3.8761	0.440993	0.00227816	0.375936	hyper
GOTERM_BP_FAT	GO:0060420~regulation of heart growth	6	0.643777	0.000227	FGFR2, NOG, FGF9, TBX5, GATA4, PROX1	713	12	13588	9.52875	0.464274	0.00243505	0.403378	hyper
GOTERM_BP_FAT	GO:0048645~organ formation	6	0.643777	0.000227	HHEX, NOG, NKX3-2, GLI2, SHH, TLX1	713	12	13588	9.52875	0.464274	0.00243505	0.403378	hyper
GOTERM_BP_FAT	GO:0021903~rostrocaudal neural tube patterning	5	0.536481	0.00023	HES1, WNT1, GBX2, PAX6, EN1	713	7	13588	13.6125	0.469864	0.0024663	0.410143	hyper
GOTERM_BP_FAT	GO:0021772~olfactory bulb development	5	0.536481	0.00023	ARX, SALL3, DLX2, GSX2, NR2E1	713	7	13588	13.6125	0.469864	0.0024663	0.410143	hyper
GOTERM_BP_FAT	GO:0048486~parasympathetic nervous system development	5	0.536481	0.00023	PHOX2A, HES1, HOXA1, HOXB1, EGR2	713	7	13588	13.6125	0.469864	0.0024663	0.410143	hyper
GOTERM_BP_FAT	GO:0048103~somatic stem cell division	5	0.536481	0.00023	HOXB4, NOTCH1, CDKN2A, WNT3A, TGFB2	713	7	13588	13.6125	0.469864	0.0024663	0.410143	hyper
GOTERM_BP_FAT	GO:0046620~regulation of organ growth	9	0.965665	0.000236	ARX, FGFR2, NOG, FGF9, HLX, TBX5, GATA4, FOXC1, PROX1	713	33	13588	5.1975	0.477479	0.00251269	0.419474	hyper
GOTERM_BP_FAT	GO:0021954~central nervous system neuron development	9	0.965665	0.000236	ARX, 3110039M20RIK, LMX1B, FOXG1, NR4A2, LHX6, NEUROG2, LHX8, GLI2, NR2E1	713	33	13588	5.1975	0.477479	0.00251269	0.419474	hyper
GOTERM_BP_FAT	GO:0030802~regulation of cyclic nucleotide biosynthetic process	13	1.39485	0.000252	CALCR, GUCA1A, ADCY4, PTGER4, ADORA2A, EDN1, NPR3, ADCYAP1, PTHLH, ADRB1, CHRM4, S1PR1, GRM6	713	70	13588	3.53925	0.500739	0.00267836	0.448836	hyper
GOTERM_BP_FAT	GO:0030808~regulation of nucleotide biosynthetic process	13	1.39485	0.000252	CALCR, GUCA1A, ADCY4, PTGER4, ADORA2A, EDN1, NPR3, ADCYAP1, PTHLH, ADRB1, CHRM4, S1PR1, GRM6	713	70	13588	3.53925	0.500739	0.00267836	0.448836	hyper
GOTERM_BP_FAT	GO:0001841~neural tube formation	11	1.18026	0.000265	ADM, OVOL2, ZIC5, TGIF1, ZEB2, PAX3, CELSR1, SHH, ALX1, ZIC2, TWIST1	713	51	13588	4.11044	0.517941	0.00280256	0.471439	hyper
GOTERM_BP_FAT	GO:0014020~primary neural tube formation	10	1.07296	0.000265	ADM, OVOL2, ZIC5, TGIF1, ZEB2, PAX3, CELSR1, ALX1, ZIC2, TWIST1	713	42	13588	4.5375	0.518389	0.00279539	0.472037	hyper
GOTERM_BP_FAT	GO:0008544~epidermis development	18	1.93133	0.000276	NTF3, FST, PAX6, SOX9, SHH, TGFB2, NOTCH1, FOXQ1, BARX2, CDKN2A, HOXC13, PPL, OVOL1, NGFR, POU3F1, RUNX3, KLF4, TCF15	713	125	13588	2.74428	0.532616	0.00289886	0.491363	hyper
GOTERM_BP_FAT	GO:0021575~hindbrain morphogenesis	8	0.858369	0.000289	HES1, RFX4, GSX2, LMX1B, LHX1, LHX5, GLI2, GLI1	713	26	13588	5.86385	0.548283	0.00301711	0.513332	hyper
GOTERM_BP_FAT	GO:0031069~hair follicle morphogenesis	7	0.751073	0.000305	NOTCH1, FOXQ1, FST, NGFR, RUNX3, SHH, TGFB2	713	19	13588	7.02119	0.568829	0.00318148	0.543319	hyper
GOTERM_BP_FAT	GO:0031279~regulation of cyclase activity	12	1.28755	0.000332	CALCR, PTHLH, ADCY4, GUCA1A, S1PR1, CHRM4, ADRB1, PTGER4, ADORA2A, GRM6, NPR3, ADCYAP1	713	62	13588	3.68855	0.59972	0.0034491	0.591191	hyper
GOTERM_BP_FAT	GO:0051339~regulation of lyase activity	12	1.28755	0.000332	CALCR, PTHLH, ADCY4, GUCA1A, S1PR1, CHRM4, ADRB1, PTGER4, ADORA2A, GRM6, NPR3, ADCYAP1	713	62	13588	3.68855	0.59972	0.0034491	0.591191	hyper
GOTERM_BP_FAT	GO:0007626~locomotory behavior	27	2.897	0.000334	ADORA2A, SOBP, CACNB4, CXCL12, HOXD10, ESPN, TGFB2, BSX, GRIN2C, GRIN2D, NKX2-1, ROBO3, CHAT, APBA1, CYR61, CDH23, DMBX1, GRIN1, NR4A2, CELSR1, FCGR3, HOXD9, PROK2, FEZF2, HOXB8, GRM6, PBX3	713	239	13588	2.15294	0.601644	0.00345421	0.594293	hyper
GOTERM_BP_FAT	GO:0051240~positive regulation of multicellular organismal process	21	2.25322	0.000339	FGFR2, BMP4, IKZF1, ADORA2A, FGF9, FST, EDN1, TPM1, TGFB2, TRADD, PROK2, VDR, ADRB1, CDKN2A, DIO3, GATA3, GATA4, CARTPT, GHSR, NKX2-5, CD14	713	163	13588	2.45526	0.607178	0.0034935	0.603297	hyper
GOTERM_BP_FAT	GO:0060442~branching involved in prostate gland morphogenesis	6	0.643777	0.000352	BMP4, FGFR2, HOXA13, HOXD13, HOXB13, SHH	713	13	13588	8.79577	0.621173	0.00361537	0.626646	hyper
GOTERM_BP_FAT	GO:0009880~embryonic pattern specification	9	0.965665	0.000364	FGFR2, SATB2, TBX3, MEOX2, LHX1, BMP7, GLI2, TCF7L1, SIM2	713	35	13588	4.9005	0.633144	0.00372089	0.647309	hyper
GOTERM_BP_FAT	GO:0030799~regulation of cyclic nucleotide metabolic process	13	1.39485	0.000377	CALCR, GUCA1A, ADCY4, PTGER4, ADORA2A, EDN1, NPR3, ADCYAP1, PTHLH, ADRB1, CHRM4, S1PR1, GRM6	713	73	13588	3.3938	0.646478	0.00384374	0.671127	hyper
GOTERM_BP_FAT	GO:0009799~determination of symmetry	10	1.07296	0.000384	ALDH1A2, NOTCH1, FGF8, WNT3A, NKX3-2, TGIF1, TBX1, ZIC3, SHH, PITX2	713	44	13588	4.33125	0.652734	0.00389521	0.682612	hyper
GOTERM_BP_FAT	GO:0009855~determination of bilateral symmetry	10	1.07296	0.000384	ALDH1A2, NOTCH1, FGF8, WNT3A, NKX3-2, TGIF1, TBX1, ZIC3, SHH, PITX2	713	44	13588	4.33125	0.652734	0.00389521	0.682612	hyper
GOTERM_BP_FAT	GO:0040008~regulation of growth	28	3.00429	0.000425	FGFR2, MYOD1, NOG, NDN, FGF9, HOXB13, TGFB1, TGFB2, ARX, CDKN2A, HLX, GATA4, CYR61, IKZF1, TBX5, BARHL2, LMX1A, HMGA2, NTN1, PROX1, ADRB1, DIO3, KAZALD1, FOXC1, TRP73, PCSK1N, GHSR, ALOX12	713	256	13588	2.08441	0.690067	0.00429735	0.755738	hyper
GOTERM_BP_FAT	GO:0001838~embryonic epithelial tube formation	11	1.18026	0.000431	ADM, OVOL2, ZIC5, TGIF1, ZEB2, PAX3, CELSR1, SHH, ALX1, ZIC2, TWIST1	713	54	13588	3.88208	0.694542	0.00433469	0.765085	hyper
GOTERM_BP_FAT	GO:0060572~morphogenesis of an epithelial bud	5	0.536481	0.000442	PTHLH, FGFR2, HHEX, NOG, GLI2	713	8	13588	11.9109	0.703803	0.00443078	0.784869	hyper
GOTERM_BP_FAT	GO:0021988~olfactory lobe development	5	0.536481	0.000442	ARX, SALL3, DLX2, GSX2, NR2E1	713	8	13588	11.9109	0.703803	0.00443078	0.784869	hyper
GOTERM_BP_FAT	GO:0042490~mechanoreceptor differentiation	9	0.965665	0.000447	HES1, BDNF, ATOH1, FGFR3, NTF3, POU4F3, GFI1, JAG1, CDH23	713	36	13588	4.76438	0.707972	0.00446602	0.793977	hyper
GOTERM_BP_FAT	GO:0051781~positive regulation of cell division	9	0.965665	0.000447	FGF5, FGF8, FGF9, IGF2, FGF2, FGF3, TGFB1, FGF4, TGFB2	713	36	13588	4.76438	0.707972	0.00446602	0.793977	hyper
GOTERM_BP_FAT	GO:0007169~transmembrane receptor protein tyrosine kinase signaling pathway	23	2.46781	0.000462	FGFR2, FGF5, NRTN, FGF8, LTK, FLT1, FGFR3, FGF15, NDN, FGF9, FLT4, FGF16, GRIK5, GDNF, KDR, GRB10, PTK2B, PDGFRA, GFRA1, FOXC1, FGF2, FGF3, FGF4	713	192	13588	2.28293	0.719826	0.00459934	0.820597	hyper
GOTERM_BP_FAT	GO:0006140~regulation of nucleotide metabolic process	13	1.39485	0.000487	CALCR, GUCA1A, ADCY4, PTGER4, ADORA2A, EDN1, NPR3, ADCYAP1, PTHLH, ADRB1, CHRM4, S1PR1, GRM6	713	75	13588	3.3033	0.738857	0.00483552	0.865767	hyper
GOTERM_BP_FAT	GO:0030817~regulation of cAMP biosynthetic process	12	1.28755	0.000507	CALCR, PTHLH, ADCY4, S1PR1, CHRM4, ADRB1, PTGER4, ADORA2A, GRM6, EDN1, NPR3, ADCYAP1	713	65	13588	3.51831	0.752907	0.00501611	0.901264	hyper
GOTERM_BP_FAT	GO:0042474~middle ear morphogenesis	6	0.643777	0.000525	HOXA2, EDN1, NKX3-2, PRRX1, SIX2, TBX1	713	14	13588	8.1675	0.76431	0.00516667	0.931583	hyper
GOTERM_BP_FAT	GO:0045685~regulation of glial cell differentiation	6	0.643777	0.000525	DLX2, NOG, NTF3, NKX6-2, NKX6-1, SHH	713	14	13588	8.1675	0.76431	0.00516667	0.931583	hyper
GOTERM_BP_FAT	GO:0014013~regulation of gliogenesis	6	0.643777	0.000525	DLX2, NOG, NTF3, NKX6-2, NKX6-1, SHH	713	14	13588	8.1675	0.76431	0.00516667	0.931583	hyper
GOTERM_BP_FAT	GO:0021879~forebrain neuron differentiation	6	0.643777	0.000525	DLX2, PAX6, NKX2-1, LHX6, LHX8, OTP	713	14	13588	8.1675	0.76431	0.00516667	0.931583	hyper
GOTERM_BP_FAT	GO:0048638~regulation of developmental growth	9	0.965665	0.000544	FGFR2, MYOD1, NOG, FGF9, TBX5, GATA4, BARHL2, PROX1, NTN1	713	37	13588	4.63561	0.776737	0.0053407	0.966328	hyper
GOTERM_BP_FAT	GO:0021571~rhombomere 5 development	4	0.429185	0.000551	HOXA1, HOXB1, EGR2, MAFB	713	4	13588	19.0575	0.780673	0.0053847	0.977734	hyper
GOTERM_BP_FAT	GO:0021978~telencephalon regionalization	4	0.429185	0.000551	BMP4, EMX1, EMX2, SHH	713	4	13588	19.0575	0.780673	0.0053847	0.977734	hyper
GOTERM_BP_FAT	GO:0021913~regulation of transcription from RNA polymerase II promoter involved in ventral spinal cord interneuron specification	4	0.429185	0.000551	EVX1, NKX6-2, PAX6, NKX6-1	713	4	13588	19.0575	0.780673	0.0053847	0.977734	hyper
GOTERM_BP_FAT	GO:0019935~cyclic-nucleotide-mediated signaling	12	1.28755	0.000581	CALCR, PTHLH, GNAT1, ADCY4, S1PR1, CHRM4, ADRB1, PTGER4, ADORA2A, GRM6, NPR3, SLC9A3R1	713	66	13588	3.465	0.798054	0.00565683	1.03067	hyper
GOTERM_BP_FAT	GO:0010720~positive regulation of cell development	10	1.07296	0.000641	3110039M20RIK, NTF3, HOXA11, NKX6-2, FOXG1, PAX6, NTN1, NKX6-1, SHH, OTP, HOXD11	713	47	13588	4.05479	0.829103	0.00622329	1.13761	hyper
GOTERM_BP_FAT	GO:0030814~regulation of cAMP metabolic process	12	1.28755	0.000663	CALCR, PTHLH, ADCY4, S1PR1, CHRM4, ADRB1, PTGER4, ADORA2A, GRM6, EDN1, NPR3, ADCYAP1	713	67	13588	3.41328	0.838821	0.0064063	1.17508	hyper
GOTERM_BP_FAT	GO:0003013~circulatory system process	16	1.71674	0.000664	ADORA2A, TBX20, EDN1, OXTR, NPR3, TPM1, AQP2, CALCB, ADRB1, FLI1, NPY, KCNJ8, PDE5A, AVPR1A, CARTPT, FOXC1	713	111	13588	2.74703	0.83942	0.00639687	1.17747	hyper
GOTERM_BP_FAT	GO:0008015~blood circulation	16	1.71674	0.000664	ADORA2A, TBX20, EDN1, OXTR, NPR3, TPM1, AQP2, CALCB, ADRB1, FLI1, NPY, KCNJ8, PDE5A, AVPR1A, CARTPT, FOXC1	713	111	13588	2.74703	0.83942	0.00639687	1.17747	hyper
GOTERM_BP_FAT	GO:0046545~development of primary female sexual characteristics	11	1.18026	0.000674	FOXL2, TBX3, FST, FOXC1, ESR2, MMP14, LHX8, LHX9, LFNG, NR5A1, KDR	713	57	13588	3.67776	0.843956	0.00647411	1.1958	hyper
GOTERM_BP_FAT	GO:0030097~hemopoiesis	27	2.897	0.000706	CALCR, WNT3A, CACNB4, SOX6, MEIS1, PAX1, TGFB1, TGFB2, TAL1, CLCF1, BCL11B, BCL11A, HOXA9, RUNX1, NKX2-5, NKX2-3, BMP4, TESC, EPAS1, IKZF1, EOMES, OSTM1, KDR, HOXB3, HOXB4, HOXB7, IRF4	713	251	13588	2.05001	0.857119	0.00675665	1.25217	hyper
GOTERM_BP_FAT	GO:0044093~positive regulation of molecular function	31	3.32618	0.00072	CALCR, ADCY4, ADORA2A, EDN1, LPAR3, ZEB2, TGFB1, SHH, ADCYAP1, IRAK3, ARHGAP6, S1PR1, CERKL, AGAP2, NKX2-5, FGF2, MDFI, FOXL2, PTGER4, SPHK1, NR4A2, ARHGAP27, NPR3, CARD10, PTHLH, ADRB1, RASGRF1, CARTPT, NRK, IRF4, GADD45B	713	306	13588	1.93066	0.862413	0.00686349	1.27632	hyper
GOTERM_BP_FAT	GO:0008589~regulation of smoothened signaling pathway	7	0.751073	0.000734	SHOX2, FGFR2, FGF9, PRRX1, ZIC1, GLI2, RUNX2	713	22	13588	6.06375	0.867615	0.00697226	1.30095	hyper
GOTERM_BP_FAT	GO:0002053~positive regulation of mesenchymal cell proliferation	7	0.751073	0.000734	SHOX2, FGFR2, FGF9, PRRX1, TBX18, SHH, KDR	713	22	13588	6.06375	0.867615	0.00697226	1.30095	hyper
GOTERM_BP_FAT	GO:0035116~embryonic hindlimb morphogenesis	7	0.751073	0.000734	NOTCH1, FGF8, MECOM, ALX4, ALX3, SHH, FGF4	713	22	13588	6.06375	0.867615	0.00697226	1.30095	hyper
GOTERM_BP_FAT	GO:0048593~camera-type eye morphogenesis	10	1.07296	0.000753	BMP4, IRX5, BHLHE22, ALDH1A3, PTF1A, SIX3, VSX2, BMP7, PROX1, MEIS1	713	48	13588	3.97031	0.87446	0.00713009	1.33489	hyper
GOTERM_BP_FAT	GO:0060606~tube closure	9	0.965665	0.000791	ADM, ZIC5, TGIF1, ZEB2, PAX3, CELSR1, ALX1, ZIC2, TWIST1	713	39	13588	4.39789	0.886767	0.00745763	1.40078	hyper
GOTERM_BP_FAT	GO:0008584~male gonad development	9	0.965665	0.000791	WNT5A, DHH, TESC, FGF9, NKX2-1, SOX9, LHX9, WT1, NR5A1	713	39	13588	4.39789	0.886767	0.00745763	1.40078	hyper
GOTERM_BP_FAT	GO:0001843~neural tube closure	9	0.965665	0.000791	ADM, ZIC5, TGIF1, ZEB2, PAX3, CELSR1, ALX1, ZIC2, TWIST1	713	39	13588	4.39789	0.886767	0.00745763	1.40078	hyper
GOTERM_BP_FAT	GO:0048863~stem cell differentiation	8	0.858369	0.000918	CDX2, ESRRB, PAX7, LIN28A, TCF7L2, TCF7L1, KLF4, FGF4	713	31	13588	4.91807	0.920207	0.00862127	1.62403	hyper
GOTERM_BP_FAT	GO:0051302~regulation of cell division	9	0.965665	0.000944	FGF5, FGF8, FGF9, IGF2, FGF2, FGF3, TGFB1, FGF4, TGFB2	713	40	13588	4.28794	0.925727	0.00883448	1.66969	hyper
GOTERM_BP_FAT	GO:0010464~regulation of mesenchymal cell proliferation	7	0.751073	0.000949	SHOX2, FGFR2, FGF9, PRRX1, TBX18, SHH, KDR	713	23	13588	5.80011	0.926905	0.00885847	1.67987	hyper
GOTERM_BP_FAT	GO:0050905~neuromuscular process	11	1.18026	0.001022	HOXC10, ADORA2A, GRIN2C, NKX6-2, GRIN2D, GRIN1, POU4F3, POU4F2, POU4F1, HOXD10, TCF15	713	60	13588	3.49388	0.940156	0.0095004	1.80715	hyper
GOTERM_BP_FAT	GO:0007187~G-protein signaling, coupled to cyclic nucleotide second messenger	11	1.18026	0.001022	CALCR, PTHLH, GNAT1, ADCY4, S1PR1, CHRM4, ADRB1, PTGER4, ADORA2A, GRM6, NPR3	713	60	13588	3.49388	0.940156	0.0095004	1.80715	hyper
GOTERM_BP_FAT	GO:0045761~regulation of adenylate cyclase activity	11	1.18026	0.001022	CALCR, PTHLH, ADCY4, S1PR1, CHRM4, ADRB1, PTGER4, ADORA2A, GRM6, NPR3, ADCYAP1	713	60	13588	3.49388	0.940156	0.0095004	1.80715	hyper
GOTERM_BP_FAT	GO:0022405~hair cycle process	10	1.07296	0.00102482	NOTCH1, FOXQ1, BARX2, HOXC13, FST, NGFR, SOX9, RUNX3, SHH, TGFB2	713	50	13588	3.8115	0.94062	0.00949448	1.81209	hyper
GOTERM_BP_FAT	GO:0001942~hair follicle development	10	1.07296	0.00102482	NOTCH1, FOXQ1, BARX2, HOXC13, FST, NGFR, SOX9, RUNX3, SHH, TGFB2	713	50	13588	3.8115	0.94062	0.00949448	1.81209	hyper
GOTERM_BP_FAT	GO:0022404~molting cycle process	10	1.07296	0.00102482	NOTCH1, FOXQ1, BARX2, HOXC13, FST, NGFR, SOX9, RUNX3, SHH, TGFB2	713	50	13588	3.8115	0.94062	0.00949448	1.81209	hyper
GOTERM_BP_FAT	GO:0043576~regulation of respiratory gaseous exchange	6	0.643777	0.00104868	PHOX2A, GSX2, GRIN1, NR4A2, PBX3, TLX3	713	16	13588	7.14656	0.944401	0.00968208	1.85392	hyper
GOTERM_BP_FAT	GO:0030534~adult behavior	14	1.50215	0.00108184	DMBX1, HOXD9, NPY, HOXB8, GRIN2D, GRIN1, NR4A2, CARTPT, CACNB4, GHSR, PBX3, CHAT, HOXD10, CDH23	713	93	13588	2.86887	0.949259	0.00995353	1.91201	hyper
GOTERM_BP_FAT	GO:0001756~somitogenesis	9	0.965665	0.00111944	MEOX2, WNT3A, LEF1, FOXC1, ZEB2, PCDH8, PAX1, TBX18, TCF15	713	41	13588	4.18335	0.954255	0.0102636	1.97784	hyper
GOTERM_BP_FAT	GO:0019933~cAMP-mediated signaling	11	1.18026	0.00116616	CALCR, PTHLH, ADCY4, S1PR1, CHRM4, ADRB1, PTGER4, ADORA2A, GRM6, NPR3, SLC9A3R1	713	61	13588	3.4366	0.959783	0.0106544	2.05957	hyper
GOTERM_BP_FAT	GO:0010552~positive regulation of specific transcription from RNA polymerase II promoter	7	0.751073	0.00121045	HES1, WNT10B, GATA6, GATA4, IRF4, NKX2-5, SHH	713	24	13588	5.55844	0.964407	0.0110206	2.13701	hyper
GOTERM_BP_FAT	GO:0017145~stem cell division	5	0.536481	0.00121777	HOXB4, NOTCH1, CDKN2A, WNT3A, TGFB2	713	10	13588	9.52875	0.965118	0.0110504	2.14979	hyper
GOTERM_BP_FAT	GO:0060669~embryonic placenta morphogenesis	5	0.536481	0.00121777	FGFR2, WNT7B, ADM, RSPO3, SPINT1	713	10	13588	9.52875	0.965118	0.0110504	2.14979	hyper
GOTERM_BP_FAT	GO:0060216~definitive hemopoiesis	5	0.536481	0.00121777	HOXB3, HOXB4, HOXA9, RUNX1, MEIS1	713	10	13588	9.52875	0.965118	0.0110504	2.14979	hyper
GOTERM_BP_FAT	GO:0048934~peripheral nervous system neuron differentiation	4	0.429185	0.00132313	HOXD9, ONECUT2, POU4F1, HOXD10	713	5	13588	15.246	0.973913	0.0119619	2.33372	hyper
GOTERM_BP_FAT	GO:0021523~somatic motor neuron differentiation	4	0.429185	0.00132313	PHOX2A, LHX3, LHX4, PAX6	713	5	13588	15.246	0.973913	0.0119619	2.33372	hyper
GOTERM_BP_FAT	GO:0043586~tongue development	4	0.429185	0.00132313	NKX2-6, HOXC13, NKX2-5, SHH	713	5	13588	15.246	0.973913	0.0119619	2.33372	hyper
GOTERM_BP_FAT	GO:0021798~forebrain dorsal/ventral pattern formation	4	0.429185	0.00132313	FGF8, GSX2, PAX6, NKX2-1	713	5	13588	15.246	0.973913	0.0119619	2.33372	hyper
GOTERM_BP_FAT	GO:0030917~midbrain-hindbrain boundary development	4	0.429185	0.00132313	HES1, WNT1, GBX2, EN1	713	5	13588	15.246	0.973913	0.0119619	2.33372	hyper
GOTERM_BP_FAT	GO:0048558~embryonic gut morphogenesis	4	0.429185	0.00132313	OVOL2, HLX, GATA4, IHH	713	5	13588	15.246	0.973913	0.0119619	2.33372	hyper
GOTERM_BP_FAT	GO:0021877~forebrain neuron fate commitment	4	0.429185	0.00132313	DLX2, PAX6, NKX2-1, LHX6	713	5	13588	15.246	0.973913	0.0119619	2.33372	hyper
GOTERM_BP_FAT	GO:0008344~adult locomotory behavior	11	1.18026	0.0013265	DMBX1, HOXD9, HOXB8, GRIN2D, GRIN1, NR4A2, CACNB4, PBX3, CHAT, HOXD10, CDH23	713	62	13588	3.38117	0.974154	0.011953	2.33959	hyper
GOTERM_BP_FAT	GO:0035051~cardiac cell differentiation	8	0.858369	0.00136089	NKX2-6, GATA6, TBX5, GATA4, SOX6, NKX2-5, PROX1, TGFB2	713	33	13588	4.62	0.976493	0.0122212	2.39956	hyper
GOTERM_BP_FAT	GO:0042633~hair cycle	10	1.07296	0.00137075	NOTCH1, FOXQ1, BARX2, HOXC13, FST, NGFR, SOX9, RUNX3, SHH, TGFB2	713	52	13588	3.6649	0.977123	0.0122693	2.41675	hyper
GOTERM_BP_FAT	GO:0042303~molting cycle	10	1.07296	0.00137075	NOTCH1, FOXQ1, BARX2, HOXC13, FST, NGFR, SOX9, RUNX3, SHH, TGFB2	713	52	13588	3.6649	0.977123	0.0122693	2.41675	hyper
GOTERM_BP_FAT	GO:0045995~regulation of embryonic development	6	0.643777	0.00142211	BMP4, WNT5A, NOTCH1, NFE2L2, BMP7, SHH	713	17	13588	6.72618	0.980145	0.0126853	2.50622	hyper
GOTERM_BP_FAT	GO:0007530~sex determination	6	0.643777	0.00142211	DHH, TCF21, FOXL2, FGF9, SOX9, WT1	713	17	13588	6.72618	0.980145	0.0126853	2.50622	hyper
GOTERM_BP_FAT	GO:0007585~respiratory gaseous exchange	7	0.751073	0.001523	NDN, MAFB, EDN1, GRIN1, PBX3, TLX3, TCF15	713	25	13588	5.3361	0.984967	0.0135359	2.68174	hyper
GOTERM_BP_FAT	GO:0002064~epithelial cell development	7	0.751073	0.001523	ID1, FOXA1, ONECUT2, GJA1, HOXB13, ESR2, PAX2	713	25	13588	5.3361	0.984967	0.0135359	2.68174	hyper
GOTERM_BP_FAT	GO:0007368~determination of left/right symmetry	9	0.965665	0.00154908	NOTCH1, FGF8, WNT3A, NKX3-2, TGIF1, TBX1, ZIC3, SHH, PITX2	713	43	13588	3.98878	0.986011	0.013722	2.72707	hyper
GOTERM_BP_FAT	GO:0001570~vasculogenesis	9	0.965665	0.00154908	ZFP36L1, WARS2, SOX18, SOX17, NKX2-5, WT1, SHH, KDR, GJC1	713	43	13588	3.98878	0.986011	0.013722	2.72707	hyper
GOTERM_BP_FAT	GO:0008585~female gonad development	10	1.07296	0.00157591	FOXL2, FST, FOXC1, ESR2, MMP14, LHX8, LHX9, LFNG, NR5A1, KDR	713	53	13588	3.59576	0.987009	0.0139135	2.77367	hyper
GOTERM_BP_FAT	GO:0048878~chemical homeostasis	34	3.64807	0.00159827	CALCR, JPH2, NDN, ADORA2A, EDN1, GRIK5, CACNB4, PDX1, TGFB1, BEST2, VDR, S1PR1, SLC2A4, GRIN2C, WNK4, GRIN2D, NKX6-2, MT1, OLIG2, POU3F1, TESC, SCD2, EGR2, NTF3, EPAS1, FOXA1, GRIN1, SLC9A3R1, KDR, PTHLH, AVPR1A, CARTPT, EPOR, NR5A2	713	365	13588	1.77522	0.987786	0.0140647	2.81252	hyper
GOTERM_BP_FAT	GO:0021602~cranial nerve morphogenesis	5	0.536481	0.00183471	HOXB3, HOXA1, HOXB1, EGR2, HOXD3	713	11	13588	8.6625	0.993638	0.016079	3.22218	hyper
GOTERM_BP_FAT	GO:0055024~regulation of cardiac muscle tissue development	5	0.536481	0.00183471	FGFR2, NOG, FGF9, TBX5, GATA4	713	11	13588	8.6625	0.993638	0.016079	3.22218	hyper
GOTERM_BP_FAT	GO:0060043~regulation of cardiac muscle cell proliferation	5	0.536481	0.00183471	FGFR2, NOG, FGF9, TBX5, GATA4	713	11	13588	8.6625	0.993638	0.016079	3.22218	hyper
GOTERM_BP_FAT	GO:0055021~regulation of cardiac muscle growth	5	0.536481	0.00183471	FGFR2, NOG, FGF9, TBX5, GATA4	713	11	13588	8.6625	0.993638	0.016079	3.22218	hyper
GOTERM_BP_FAT	GO:0002076~osteoblast development	5	0.536481	0.00183471	PTHLH, HOXA2, SATB2, GLI2, SHH	713	11	13588	8.6625	0.993638	0.016079	3.22218	hyper
GOTERM_BP_FAT	GO:0055082~cellular chemical homeostasis	27	2.897	0.00183705	CALCR, JPH2, NDN, ADORA2A, EDN1, GRIK5, CACNB4, TGFB1, BEST2, VDR, S1PR1, GRIN2C, GRIN2D, WNK4, NKX6-2, MT1, POU3F1, OLIG2, TESC, SCD2, EGR2, NTF3, GRIN1, SLC9A3R1, AVPR1A, CARTPT, EPOR	713	268	13588	1.91997	0.993679	0.0160484	3.22623	hyper
GOTERM_BP_FAT	GO:0045682~regulation of epidermis development	6	0.643777	0.001885	NOTCH1, HOXA7, FST, NGFR, TRADD, TGFB2	713	18	13588	6.3525	0.994462	0.0164122	3.30911	hyper
GOTERM_BP_FAT	GO:0060603~mammary gland duct morphogenesis	7	0.751073	0.00189334	PTHLH, FGFR2, WNT5A, VDR, TBX3, GLI2, TGFB1	713	26	13588	5.13087	0.994588	0.0164324	3.32352	hyper
GOTERM_BP_FAT	GO:0050673~epithelial cell proliferation	7	0.751073	0.00189334	BMP4, FGFR2, WNT5A, CCND1, HNF1B, SOX9, SHH	713	26	13588	5.13087	0.994588	0.0164324	3.32352	hyper
GOTERM_BP_FAT	GO:0021549~cerebellum development	8	0.858369	0.00195579	RFX4, LMX1B, LHX1, GBX2, LHX5, LMX1A, GLI2, GLI1	713	35	13588	4.356	0.995445	0.016917	3.43134	hyper
GOTERM_BP_FAT	GO:0043062~extracellular structure organization	18	1.93133	0.0020586	TNXB, LMX1B, NRXN2, MMP9, SPINT1, COL2A1, CACNB4, TGFB2, A930038C07RIK, SMOC2, WNT7B, KAZALD1, FOXF2, PDGFRA, FOXC1, LOX, CHAT, CYR61	713	149	13588	2.30225	0.99657	0.0177436	3.60861	hyper
GOTERM_BP_FAT	GO:0007188~G-protein signaling, coupled to cAMP nucleotide second messenger	10	1.07296	0.00205993	CALCR, PTHLH, ADCY4, S1PR1, CHRM4, ADRB1, PTGER4, ADORA2A, GRM6, NPR3	713	55	13588	3.465	0.996583	0.0176996	3.61089	hyper
GOTERM_BP_FAT	GO:0030198~extracellular matrix organization	14	1.50215	0.00231939	TNXB, LMX1B, MMP9, SPINT1, COL2A1, TGFB2, A930038C07RIK, SMOC2, KAZALD1, FOXF2, PDGFRA, FOXC1, LOX, CYR61	713	101	13588	2.64163	0.99833	0.0198475	4.05689	hyper
GOTERM_BP_FAT	GO:0009798~axis specification	7	0.751073	0.00232799	MDFI, TBX3, LHX1, PAX6, VAX2, TBX18, TCF7L1	713	27	13588	4.94083	0.998369	0.0198588	4.07163	hyper
GOTERM_BP_FAT	GO:0007435~salivary gland morphogenesis	7	0.751073	0.00232799	FGFR2, FGF8, PAX6, CDH1, PLXND1, BMP7, SHH	713	27	13588	4.94083	0.998369	0.0198588	4.07163	hyper
GOTERM_BP_FAT	GO:0045927~positive regulation of growth	10	1.07296	0.00234277	ARX, MYOD1, IKZF1, DIO3, HLX, GHSR, PROX1, NTN1, ALOX12, TGFB2	713	56	13588	3.40313	0.998435	0.0199221	4.09697	hyper
GOTERM_BP_FAT	GO:0007268~synaptic transmission	20	2.14592	0.00251783	EGR3, NRXN2, NTF3, ADORA2A, GRIN1, GRIK5, TAC1, CACNB4, GJC1, SLC17A7, GAD2, SLC17A6, GRIN2C, GRIN2D, GRM6, CARTPT, GHSR, GAD1, CHAT, APBA1	713	178	13588	2.14129	0.999034	0.0213308	4.39666	hyper
GOTERM_BP_FAT	GO:0060351~cartilage development involved in endochondral bone morphogenesis	4	0.429185	0.00254323	SHOX2, HOXA11, COL2A1, HOXD11	713	6	13588	12.705	0.9991	0.021478	4.44008	hyper
GOTERM_BP_FAT	GO:0007442~hindgut morphogenesis	4	0.429185	0.00254323	WNT5A, GLI2, TCF7L2, SHH	713	6	13588	12.705	0.9991	0.021478	4.44008	hyper
GOTERM_BP_FAT	GO:0048664~neuron fate determination	4	0.429185	0.00254323	HES1, WNT1, ATOH1, LBX1	713	6	13588	12.705	0.9991	0.021478	4.44008	hyper
GOTERM_BP_FAT	GO:0032331~negative regulation of chondrocyte differentiation	4	0.429185	0.00254323	BMP4, PTHLH, SOX9, GLI2	713	6	13588	12.705	0.9991	0.021478	4.44008	hyper
GOTERM_BP_FAT	GO:0021783~preganglionic parasympathetic nervous system development	4	0.429185	0.00254323	HES1, HOXA1, HOXB1, EGR2	713	6	13588	12.705	0.9991	0.021478	4.44008	hyper
GOTERM_BP_FAT	GO:0060685~regulation of prostatic bud formation	4	0.429185	0.00254323	BMP4, WNT5A, BMP7, SHH	713	6	13588	12.705	0.9991	0.021478	4.44008	hyper
GOTERM_BP_FAT	GO:0060601~lateral sprouting from an epithelium	4	0.429185	0.00254323	FGFR2, WNT5A, NOG, GLI2	713	6	13588	12.705	0.9991	0.021478	4.44008	hyper
GOTERM_BP_FAT	GO:0021548~pons development	4	0.429185	0.00254323	PHOX2A, HOXA1, HOXB1, GRIN1	713	6	13588	12.705	0.9991	0.021478	4.44008	hyper
GOTERM_BP_FAT	GO:0043085~positive regulation of catalytic activity	26	2.7897	0.00260545	MDFI, CALCR, ADCY4, FOXL2, PTGER4, ADORA2A, SPHK1, EDN1, NR4A2, LPAR3, ARHGAP27, ZEB2, NPR3, ADCYAP1, CARD10, PTHLH, ARHGAP6, CERKL, S1PR1, ADRB1, RASGRF1, CARTPT, NRK, GADD45B, FGF2, AGAP2	713	261	13588	1.89845	0.999242	0.0219312	4.54633	hyper
GOTERM_BP_FAT	GO:0006873~cellular ion homeostasis	26	2.7897	0.00260545	CALCR, JPH2, NDN, ADORA2A, EDN1, GRIK5, CACNB4, TGFB1, BEST2, VDR, S1PR1, GRIN2C, GRIN2D, WNK4, NKX6-2, MT1, POU3F1, OLIG2, TESC, SCD2, EGR2, NTF3, GRIN1, SLC9A3R1, AVPR1A, EPOR	713	261	13588	1.89845	0.999242	0.0219312	4.54633	hyper
GOTERM_BP_FAT	GO:0060525~prostate glandular acinus development	5	0.536481	0.00263876	FGFR2, NOTCH1, FOXA1, HOXD13, HOXB13	713	12	13588	7.94063	0.999309	0.0221412	4.60318	hyper
GOTERM_BP_FAT	GO:0008038~neuron recognition	5	0.536481	0.00263876	3110039M20RIK, FEZF2, BDNF, NDN, FOXG1, CELSR3	713	12	13588	7.94063	0.999309	0.0221412	4.60318	hyper
GOTERM_BP_FAT	GO:0021895~cerebral cortex neuron differentiation	5	0.536481	0.00263876	ARX, DLX2, EOMES, NKX2-1, LHX6	713	12	13588	7.94063	0.999309	0.0221412	4.60318	hyper
GOTERM_BP_FAT	GO:0043193~positive regulation of gene-specific transcription	8	0.858369	0.00273435	HES1, TESC, WNT10B, GATA6, GATA4, IRF4, NKX2-5, SHH	713	37	13588	4.12054	0.999469	0.0228655	4.76611	hyper
GOTERM_BP_FAT	GO:0007224~smoothened signaling pathway	7	0.751073	0.00283366	HES1, PAX6, GLI2, NKX6-1, NKX2-2, SHH, GLI1	713	28	13588	4.76438	0.999596	0.0236157	4.9351	hyper
GOTERM_BP_FAT	GO:0010817~regulation of hormone levels	16	1.71674	0.00284099	HNF1B, CYP1B1, PRLHR, TBX3, LTBP4, FOXA1, DUOX2, CYP26A1, SHH, ALDH1A2, DIO3, ALDH1A3, CYP26B1, SRD5A2, GHSR, PCSK1N	713	128	13588	2.38219	0.999604	0.0236048	4.94757	hyper
GOTERM_BP_FAT	GO:0043523~regulation of neuron apoptosis	12	1.28755	0.0029185	BDNF, FGF8, NTF3, ADORA2A, BARHL1, GRIN1, NR4A2, PMAIP1, TRP73, GDNF, TGFB2, KCNIP3	713	80	13588	2.85863	0.999681	0.0241691	5.07926	hyper
GOTERM_BP_FAT	GO:0042698~ovulation cycle	9	0.965665	0.00320214	FOXL2, NKX2-1, NHLH2, FOXC1, ESR2, MMP14, LFNG, NR5A1, KDR	713	48	13588	3.57328	0.999854	0.0264112	5.5597	hyper
GOTERM_BP_FAT	GO:0010942~positive regulation of cell death	25	2.6824	0.0034251	BMP4, FOXL2, FGFR3, HOXA13, ADORA2A, TBX5, MMP9, GRIN1, DMRT2, ESR2, PMAIP1, PRKCD, TGFB1, FCGR3, TGFB2, TRADD, VDR, NOTCH1, CDKN2A, ALDH1A3, POU4F1, NGFR, ID3, BMP7, RUNX3	713	252	13588	1.89063	0.999921	0.028143	5.93574	hyper
GOTERM_BP_FAT	GO:0019932~second-messenger-mediated signaling	15	1.60944	0.00345379	GNAT1, CALCR, ADCY4, PTGER4, ADORA2A, EDN1, NPR3, SLC9A3R1, PTHLH, ADRB1, ADAP2, CHRM4, S1PR1, GRM6, AVPR1A	713	118	13588	2.42256	0.999927	0.0282915	5.98403	hyper
GOTERM_BP_FAT	GO:0055065~metal ion homeostasis	14	1.50215	0.00356231	CALCR, VDR, TESC, JPH2, S1PR1, NDN, EDN1, GRIN1, AVPR1A, MT1, EPOR, CACNB4, TGFB1, KDR	713	106	13588	2.51703	0.999946	0.0290826	6.16646	hyper
GOTERM_BP_FAT	GO:0060742~epithelial cell differentiation involved in prostate gland development	5	0.536481	0.00365492	FGFR2, NOTCH1, FOXA1, HOXB13, ESR2	713	13	13588	7.32981	0.999958	0.0297407	6.32188	hyper
GOTERM_BP_FAT	GO:0021846~cell proliferation in forebrain	5	0.536481	0.00365492	ARX, HHEX, FGF8, EMX2, ZEB2	713	13	13588	7.32981	0.999958	0.0297407	6.32188	hyper
GOTERM_BP_FAT	GO:0042391~regulation of membrane potential	15	1.60944	0.00373122	SCD2, EGR2, NTF3, ADORA2A, GRIN1, EDN1, GRIK5, CACNB4, TGFB1, BEST2, GRIN2C, GRIN2D, NKX6-2, POU3F1, OLIG2	713	119	13588	2.40221	0.999966	0.030264	6.44974	hyper
GOTERM_BP_FAT	GO:0060113~inner ear receptor cell differentiation	7	0.751073	0.00408559	HES1, ATOH1, FGFR3, POU4F3, GFI1, JAG1, CDH23	713	30	13588	4.44675	0.999987	0.0329991	7.04144	hyper
GOTERM_BP_FAT	GO:0045687~positive regulation of glial cell differentiation	4	0.429185	0.00427785	NTF3, NKX6-2, NKX6-1, SHH	713	7	13588	10.89	0.999993	0.0344274	7.36097	hyper
GOTERM_BP_FAT	GO:0021892~cerebral cortex GABAergic interneuron differentiation	4	0.429185	0.00427785	ARX, DLX2, NKX2-1, LHX6	713	7	13588	10.89	0.999993	0.0344274	7.36097	hyper
GOTERM_BP_FAT	GO:0042634~regulation of hair cycle	4	0.429185	0.00427785	FST, NGFR, TRADD, TGFB2	713	7	13588	10.89	0.999993	0.0344274	7.36097	hyper
GOTERM_BP_FAT	GO:0051797~regulation of hair follicle development	4	0.429185	0.00427785	FST, NGFR, TRADD, TGFB2	713	7	13588	10.89	0.999993	0.0344274	7.36097	hyper
GOTERM_BP_FAT	GO:0014015~positive regulation of gliogenesis	4	0.429185	0.00427785	NTF3, NKX6-2, NKX6-1, SHH	713	7	13588	10.89	0.999993	0.0344274	7.36097	hyper
GOTERM_BP_FAT	GO:0060710~chorio-allantoic fusion	4	0.429185	0.00427785	WNT7B, CERKL, LEF1, CYR61	713	7	13588	10.89	0.999993	0.0344274	7.36097	hyper
GOTERM_BP_FAT	GO:0021854~hypothalamus development	4	0.429185	0.00427785	RAX, NKX2-6, GSX1, OTP	713	7	13588	10.89	0.999993	0.0344274	7.36097	hyper
GOTERM_BP_FAT	GO:0045684~positive regulation of epidermis development	4	0.429185	0.00427785	NOTCH1, FST, TRADD, TGFB2	713	7	13588	10.89	0.999993	0.0344274	7.36097	hyper
GOTERM_BP_FAT	GO:0060687~regulation of branching involved in prostate gland morphogenesis	4	0.429185	0.00427785	BMP4, FGFR2, HOXD13, BMP7	713	7	13588	10.89	0.999993	0.0344274	7.36097	hyper
GOTERM_BP_FAT	GO:0060428~lung epithelium development	4	0.429185	0.00427785	BMP4, GATA6, NKX2-1, SHH	713	7	13588	10.89	0.999993	0.0344274	7.36097	hyper
GOTERM_BP_FAT	GO:0032147~activation of protein kinase activity	9	0.965665	0.00470843	CERKL, ADORA2A, EDN1, SPHK1, CARTPT, NRK, GADD45B, FGF2, CARD10	713	51	13588	3.36309	0.999998	0.0377246	8.07285	hyper
GOTERM_BP_FAT	GO:0007431~salivary gland development	7	0.751073	0.0048459	FGFR2, FGF8, PAX6, CDH1, PLXND1, BMP7, SHH	713	31	13588	4.30331	0.999998	0.0386948	8.29905	hyper
GOTERM_BP_FAT	GO:0051705~behavioral interaction between organisms	7	0.751073	0.0048459	HELT, GRIN1, AVPR1A, NHLH2, POU4F1, TBX1, NR2E1	713	31	13588	4.30331	0.999998	0.0386948	8.29905	hyper
GOTERM_BP_FAT	GO:0030856~regulation of epithelial cell differentiation	6	0.643777	0.00486877	CCND1, NOTCH1, HOXA7, PAX6, SHH, TGFB2	713	22	13588	5.1975	0.999999	0.0387621	8.33663	hyper
GOTERM_BP_FAT	GO:0001825~blastocyst formation	6	0.643777	0.00486877	HNF1B, CDX2, ESRRB, EOMES, CDH1, FOXD3	713	22	13588	5.1975	0.999999	0.0387621	8.33663	hyper
GOTERM_BP_FAT	GO:0001974~blood vessel remodeling	6	0.643777	0.00486877	FGF8, CERKL, EPAS1, FOXC1, TBX1, TGFB2	713	22	13588	5.1975	0.999999	0.0387621	8.33663	hyper
GOTERM_BP_FAT	GO:0042491~auditory receptor cell differentiation	6	0.643777	0.00486877	HES1, ATOH1, POU4F3, GFI1, JAG1, CDH23	713	22	13588	5.1975	0.999999	0.0387621	8.33663	hyper
GOTERM_BP_FAT	GO:0021587~cerebellum morphogenesis	6	0.643777	0.00486877	RFX4, LMX1B, LHX1, LHX5, GLI2, GLI1	713	22	13588	5.1975	0.999999	0.0387621	8.33663	hyper
GOTERM_BP_FAT	GO:0048048~embryonic eye morphogenesis	5	0.536481	0.00490704	FOXL2, ALDH1A3, VAX2, BMP7, PROX1	713	14	13588	6.80625	0.999999	0.0389492	8.39947	hyper
GOTERM_BP_FAT	GO:0048010~vascular endothelial growth factor receptor signaling pathway	5	0.536481	0.00490704	FLT1, FLT4, PDGFRA, FOXC1, KDR	713	14	13588	6.80625	0.999999	0.0389492	8.39947	hyper
GOTERM_BP_FAT	GO:0050769~positive regulation of neurogenesis	8	0.858369	0.00498149	3110039M20RIK, NTF3, NKX6-2, FOXG1, PAX6, NTN1, NKX6-1, SHH, OTP	713	41	13588	3.71854	0.999999	0.0394165	8.52163	hyper
GOTERM_BP_FAT	GO:0048511~rhythmic process	13	1.39485	0.00507157	PROK2, FOXL2, EGR2, NKX2-1, CARTPT, NHLH2, FOXC1, ESR2, MMP14, LFNG, CHAT, KDR, NR5A1	713	98	13588	2.52804	0.999999	0.040002	8.66922	hyper
GOTERM_BP_FAT	GO:0043065~positive regulation of apoptosis	24	2.57511	0.00568359	FOXL2, FGFR3, HOXA13, ADORA2A, MMP9, TBX5, GRIN1, DMRT2, ESR2, PMAIP1, PRKCD, TGFB1, FCGR3, TRADD, TGFB2, VDR, NOTCH1, CDKN2A, ALDH1A3, POU4F1, ID3, NGFR, BMP7, RUNX3	713	248	13588	1.84427	1	0.0446061	9.66605	hyper
GOTERM_BP_FAT	GO:0006875~cellular metal ion homeostasis	13	1.39485	0.00596578	CALCR, VDR, TESC, JPH2, S1PR1, NDN, EDN1, GRIN1, AVPR1A, MT1, EPOR, CACNB4, TGFB1	713	100	13588	2.47748	1	0.0466423	10.1222	hyper
GOTERM_BP_FAT	GO:0030278~regulation of ossification	9	0.965665	0.00598006	BMP4, CALCR, WNT7B, EGR2, PTGER4, DLX5, SOX9, RUNX2, TGFB1	713	53	13588	3.23618	1	0.0466197	10.1452	hyper
GOTERM_BP_FAT	GO:0050801~ion homeostasis	27	2.897	0.00607758	CALCR, JPH2, NDN, ADORA2A, EDN1, GRIK5, CACNB4, TGFB1, BEST2, VDR, S1PR1, GRIN2C, GRIN2D, WNK4, NKX6-2, MT1, POU3F1, OLIG2, TESC, SCD2, EGR2, NTF3, GRIN1, SLC9A3R1, KDR, AVPR1A, EPOR	713	293	13588	1.75615	1	0.0472307	10.3023	hyper
GOTERM_BP_FAT	GO:0031644~regulation of neurological system process	14	1.50215	0.00615829	BDNF, EGR2, NTF3, ADORA2A, RASGRF1, GRIN2C, GRIN2D, EDN1, GRIN1, GRIK5, CARTPT, CELSR1, GDNF, CHAT	713	113	13588	2.36111	1	0.0477104	10.4321	hyper
GOTERM_BP_FAT	GO:0043068~positive regulation of programmed cell death	24	2.57511	0.00625079	FOXL2, FGFR3, HOXA13, ADORA2A, MMP9, TBX5, GRIN1, DMRT2, ESR2, PMAIP1, PRKCD, TGFB1, FCGR3, TRADD, TGFB2, VDR, NOTCH1, CDKN2A, ALDH1A3, POU4F1, ID3, NGFR, BMP7, RUNX3	713	250	13588	1.82952	1	0.0482763	10.5807	hyper
GOTERM_BP_FAT	GO:0060042~retina morphogenesis in camera-type eye	5	0.536481	0.00641752	IRX5, BHLHE22, PTF1A, VSX2, PROX1	713	15	13588	6.3525	1	0.0493976	10.8479	hyper
GOTERM_BP_FAT	GO:0042755~eating behavior	5	0.536481	0.00641752	BSX, CCK, ADORA2A, TCF15, CPT1A	713	15	13588	6.3525	1	0.0493976	10.8479	hyper
GOTERM_BP_FAT	GO:0031076~embryonic camera-type eye development	5	0.536481	0.00641752	ALDH1A2, ALDH1A3, BMP7, PROX1, PITX2	713	15	13588	6.3525	1	0.0493976	10.8479	hyper
GOTERM_BP_FAT	GO:0001889~liver development	8	0.858369	0.00652349	HES1, HHEX, NOTCH1, GATA6, HLX, ONECUT2, RUNX1, PROX1	713	43	13588	3.54558	1	0.0500558	11.0173	hyper
GOTERM_BP_FAT	GO:0021781~glial cell fate commitment	4	0.429185	0.00657953	NTF3, PAX6, OLIG2, NKX2-2	713	8	13588	9.52875	1	0.0503364	11.1068	hyper
GOTERM_BP_FAT	GO:0008343~adult feeding behavior	4	0.429185	0.00657953	DMBX1, NPY, CARTPT, GHSR	713	8	13588	9.52875	1	0.0503364	11.1068	hyper
GOTERM_BP_FAT	GO:0032332~positive regulation of chondrocyte differentiation	4	0.429185	0.00657953	HOXA11, RUNX2, IHH, HOXD11	713	8	13588	9.52875	1	0.0503364	11.1068	hyper
GOTERM_BP_FAT	GO:0060670~branching involved in embryonic placenta morphogenesis	4	0.429185	0.00657953	FGFR2, ADM, RSPO3, SPINT1	713	8	13588	9.52875	1	0.0503364	11.1068	hyper
GOTERM_BP_FAT	GO:0048853~forebrain morphogenesis	4	0.429185	0.00657953	WNT5A, FGF8, GSX2, DUOX2	713	8	13588	9.52875	1	0.0503364	11.1068	hyper
GOTERM_BP_FAT	GO:0051146~striated muscle cell differentiation	12	1.28755	0.00665795	MYOD1, BARX2, NKX2-6, GATA6, TBX5, GATA4, CACNB4, FLNC, NKX2-5, PROX1, CHAT, SHH	713	89	13588	2.56955	1	0.0507822	11.2319	hyper
GOTERM_BP_FAT	GO:0048701~embryonic cranial skeleton morphogenesis	6	0.643777	0.00720669	BMP4, DLX2, HOXA2, TBX15, PRRX1, TBX1	713	24	13588	4.76438	1	0.0547148	12.1024	hyper
GOTERM_BP_FAT	GO:0042445~hormone metabolic process	12	1.28755	0.007237	ALDH1A2, PRLHR, CYP1B1, DIO3, ALDH1A3, FOXA1, DUOX2, CYP26B1, CYP26A1, SRD5A2, PCSK1N, SHH	713	90	13588	2.541	1	0.0547889	12.1503	hyper
GOTERM_BP_FAT	GO:0007155~cell adhesion	44	4.72103	0.00767322	CLDN7, JUB, THRA, MPZL2, LYPD3, CLDN6, CLDN5, FERMT1, BCAN, CDH1, COL2A1, SOX9, CDH3, DCHS1, SCARF2, TGFB2, PCDHAC1, GP5, ARHGAP6, CERKL, BARX2, COMP, COL27A1, COL12A1, CYR61, CDH23, FGF4, HAPLN2, TNXB, PCDHGA11, COL13A1, ICAM5, PTPRS, CELSR3, LEF1, PCDH8, CELSR1, NID2, HES1, WNT7B, COL14A1, PKP1, ITGA5, UNCX	713	561	13588	1.49471	1	0.0578479	12.8362	hyper
GOTERM_BP_FAT	GO:0021797~forebrain anterior/posterior pattern formation	3	0.321888	0.00793946	WNT1, SIX3, PAX6	713	3	13588	19.0575	1	0.0596393	13.2523	hyper
GOTERM_BP_FAT	GO:0021912~regulation of transcription from RNA polymerase II promoter involved in spinal cord motor neuron fate specification	3	0.321888	0.00793946	NKX6-2, PAX6, NKX6-1	713	3	13588	19.0575	1	0.0596393	13.2523	hyper
GOTERM_BP_FAT	GO:0016539~intein-mediated protein splicing	3	0.321888	0.00793946	DHH, SHH, IHH	713	3	13588	19.0575	1	0.0596393	13.2523	hyper
GOTERM_BP_FAT	GO:0060686~negative regulation of prostatic bud formation	3	0.321888	0.00793946	BMP4, WNT5A, BMP7	713	3	13588	19.0575	1	0.0596393	13.2523	hyper
GOTERM_BP_FAT	GO:0035284~brain segmentation	3	0.321888	0.00793946	HOXA2, EGR2, MAFB	713	3	13588	19.0575	1	0.0596393	13.2523	hyper
GOTERM_BP_FAT	GO:0035283~central nervous system segmentation	3	0.321888	0.00793946	HOXA2, EGR2, MAFB	713	3	13588	19.0575	1	0.0596393	13.2523	hyper
GOTERM_BP_FAT	GO:0030908~protein splicing	3	0.321888	0.00793946	DHH, SHH, IHH	713	3	13588	19.0575	1	0.0596393	13.2523	hyper
GOTERM_BP_FAT	GO:0022610~biological adhesion	44	4.72103	0.00800757	CLDN7, JUB, THRA, MPZL2, LYPD3, CLDN6, CLDN5, FERMT1, BCAN, CDH1, COL2A1, SOX9, CDH3, DCHS1, SCARF2, TGFB2, PCDHAC1, GP5, ARHGAP6, CERKL, BARX2, COMP, COL27A1, COL12A1, CYR61, CDH23, FGF4, HAPLN2, TNXB, PCDHGA11, COL13A1, ICAM5, PTPRS, CELSR3, LEF1, PCDH8, CELSR1, NID2, HES1, WNT7B, COL14A1, PKP1, ITGA5, UNCX	713	562	13588	1.49205	1	0.0599743	13.3585	hyper
GOTERM_BP_FAT	GO:0001829~trophectodermal cell differentiation	5	0.536481	0.00820713	CDX2, ESRRB, EOMES, CDH1, FOXD3	713	16	13588	5.95547	1	0.0612623	13.6688	hyper
GOTERM_BP_FAT	GO:0050954~sensory perception of mechanical stimulus	12	1.28755	0.0085124	KCNQ4, PRRXL1, MARVELD2, BARHL1, GRIN2D, POU4F3, POU4F2, SOBP, TBX1, ESPN, CDH23, GJB2	713	92	13588	2.48576	1	0.063306	14.1415	hyper
GOTERM_BP_FAT	GO:0051129~negative regulation of cellular component organization	12	1.28755	0.0092121	MSX3, TRIM54, S1PR1, SCIN, PAX5, MMP14, KANK4, TLX2, NTN1, KANK1, TGFB1, ESPN	713	93	13588	2.45903	1	0.0681683	15.2158	hyper
GOTERM_BP_FAT	GO:0045686~negative regulation of glial cell differentiation	4	0.429185	0.00948821	DLX2, NOG, NKX6-2, NKX6-1	713	9	13588	8.47	1	0.0699607	15.6362	hyper
GOTERM_BP_FAT	GO:0007440~foregut morphogenesis	4	0.429185	0.00948821	NOTCH1, GATA4, FOXP4, SHH	713	9	13588	8.47	1	0.0699607	15.6362	hyper
GOTERM_BP_FAT	GO:0014014~negative regulation of gliogenesis	4	0.429185	0.00948821	DLX2, NOG, NKX6-2, NKX6-1	713	9	13588	8.47	1	0.0699607	15.6362	hyper
GOTERM_BP_FAT	GO:0051969~regulation of transmission of nerve impulse	13	1.39485	0.0101155	BDNF, EGR2, NTF3, ADORA2A, GRIN2C, RASGRF1, EDN1, GRIN1, GRIK5, CARTPT, CELSR1, GDNF, CHAT	713	107	13588	2.3154	1	0.0742348	16.584	hyper
GOTERM_BP_FAT	GO:0051899~membrane depolarization	7	0.751073	0.0102733	BEST2, ADORA2A, GRIN2C, GRIN2D, EDN1, GRIN1, GRIK5	713	36	13588	3.70563	1	0.0751553	16.8209	hyper
GOTERM_BP_FAT	GO:0048771~tissue remodeling	8	0.858369	0.0106335	BSX, FGF8, CERKL, EPAS1, FOXC1, TBX1, MMP14, TGFB2	713	47	13588	3.24383	1	0.0774938	17.359	hyper
GOTERM_BP_FAT	GO:0022602~ovulation cycle process	8	0.858369	0.0106335	FOXL2, NKX2-1, FOXC1, ESR2, MMP14, LFNG, NR5A1, KDR	713	47	13588	3.24383	1	0.0774938	17.359	hyper
GOTERM_BP_FAT	GO:0055074~calcium ion homeostasis	12	1.28755	0.0107439	CALCR, VDR, S1PR1, JPH2, NDN, EDN1, GRIN1, AVPR1A, EPOR, CACNB4, TGFB1, KDR	713	95	13588	2.40726	1	0.0780654	17.5234	hyper
GOTERM_BP_FAT	GO:0033555~multicellular organismal response to stress	7	0.751073	0.0117325	BDNF, ADRB1, SLC6A2, NEUROD2, TAC1, RUNX1, KCNIP3	713	37	13588	3.60547	1	0.0847539	18.9811	hyper
GOTERM_BP_FAT	GO:0021987~cerebral cortex development	7	0.751073	0.0117325	ARX, EMX1, EMX2, GRIN1, NKX2-1, LHX6, NR2E1	713	37	13588	3.60547	1	0.0847539	18.9811	hyper
GOTERM_BP_FAT	GO:0042552~myelination	7	0.751073	0.0117325	SCD2, EGR2, NTF3, NKX6-2, POU3F1, OLIG2, TGFB1	713	37	13588	3.60547	1	0.0847539	18.9811	hyper
GOTERM_BP_FAT	GO:0051147~regulation of muscle cell differentiation	6	0.643777	0.0120272	BMP4, TBX3, PRDM6, MBNL3, PROX1, SHH	713	27	13588	4.235	1	0.0865743	19.4109	hyper
GOTERM_BP_FAT	GO:0055008~cardiac muscle tissue morphogenesis	5	0.536481	0.0126976	HAND1, FOXC1, PROX1, TPM1, PITX2	713	18	13588	5.29375	1	0.0909676	20.3807	hyper
GOTERM_BP_FAT	GO:0060445~branching involved in salivary gland morphogenesis	5	0.536481	0.0126976	FGFR2, FGF8, PLXND1, BMP7, SHH	713	18	13588	5.29375	1	0.0909676	20.3807	hyper
GOTERM_BP_FAT	GO:0021696~cerebellar cortex morphogenesis	5	0.536481	0.0126976	RFX4, LHX1, LHX5, GLI2, GLI1	713	18	13588	5.29375	1	0.0909676	20.3807	hyper
GOTERM_BP_FAT	GO:0060415~muscle tissue morphogenesis	5	0.536481	0.0126976	HAND1, FOXC1, PROX1, TPM1, PITX2	713	18	13588	5.29375	1	0.0909676	20.3807	hyper
GOTERM_BP_FAT	GO:0002052~positive regulation of neuroblast proliferation	4	0.429185	0.0130327	3110039M20RIK, FOXG1, PAX6, SHH, OTP	713	10	13588	7.623	1	0.0930275	20.8613	hyper
GOTERM_BP_FAT	GO:0045823~positive regulation of heart contraction	4	0.429185	0.0130327	ADRB1, NKX2-5, TPM1, TGFB2	713	10	13588	7.623	1	0.0930275	20.8613	hyper
GOTERM_BP_FAT	GO:0002070~epithelial cell maturation	4	0.429185	0.0130327	FOXA1, GJA1, HOXB13, ESR2	713	10	13588	7.623	1	0.0930275	20.8613	hyper
GOTERM_BP_FAT	GO:0051148~negative regulation of muscle cell differentiation	4	0.429185	0.0130327	BMP4, TBX3, PRDM6, MBNL3	713	10	13588	7.623	1	0.0930275	20.8613	hyper
GOTERM_BP_FAT	GO:0045446~endothelial cell differentiation	4	0.429185	0.0130327	S1PR1, ID1, PROX1, KDR	713	10	13588	7.623	1	0.0930275	20.8613	hyper
GOTERM_BP_FAT	GO:0055007~cardiac muscle cell differentiation	6	0.643777	0.0140257	NKX2-6, GATA6, TBX5, GATA4, NKX2-5, PROX1	713	28	13588	4.08375	1	0.0995428	22.2695	hyper
GOTERM_BP_FAT	GO:0043524~negative regulation of neuron apoptosis	8	0.858369	0.0147615	BDNF, FGF8, ADORA2A, BARHL1, GRIN1, NR4A2, TRP73, GDNF	713	50	13588	3.0492	1	0.104253	23.2975	hyper
GOTERM_BP_FAT	GO:0008016~regulation of heart contraction	8	0.858369	0.0147615	THRA, IRX5, ADRB1, EPAS1, GJA1, NKX2-5, TPM1, TGFB2	713	50	13588	3.0492	1	0.104253	23.2975	hyper
GOTERM_BP_FAT	GO:0042592~homeostatic process	44	4.72103	0.014945	CALCR, JPH2, NDN, ADORA2A, EDN1, GRIK5, HSPA1A, COL2A1, HSPA1B, SOX6, CACNB4, PDX1, TGFB1, TGFB2, BEST2, VDR, TAL1, PRDM14, S1PR1, SLC2A4, GRIN2C, WNK4, GRIN2D, NKX6-2, MT1, OLIG2, POU3F1, NKX2-3, BMP4, TESC, SCD2, EGR2, NTF3, EPAS1, FOXA1, GRIN1, MECOM, SLC9A3R1, KDR, PTHLH, ADRB1, AVPR1A, CARTPT, EPOR, NR5A2	713	584	13588	1.43584	1	0.10522	23.5519	hyper
GOTERM_BP_FAT	GO:0008366~axon ensheathment	7	0.751073	0.0150774	SCD2, EGR2, NTF3, NKX6-2, POU3F1, OLIG2, TGFB1	713	39	13588	3.42058	1	0.105839	23.7349	hyper
GOTERM_BP_FAT	GO:0007272~ensheathment of neurons	7	0.751073	0.0150774	SCD2, EGR2, NTF3, NKX6-2, POU3F1, OLIG2, TGFB1	713	39	13588	3.42058	1	0.105839	23.7349	hyper
GOTERM_BP_FAT	GO:0048609~reproductive process in a multicellular organism	33	3.54077	0.0153106	DHH, SOX3, FST, HK2, PAX5, HSPA1A, HSPA1B, CXCL12, WT1, TGFB1, GLI1, VDR, PRDM14, OVOL1, CYP26B1, NKX2-1, NEURL1A, LFNG, BMP4, FOXL2, GRIN1, ESR2, MMP14, BOLL, KDR, PTHLH, PROK2, CCND1, TCFL5, NHLH2, FOXC1, BMP8B, NR5A1, BMP8A	713	409	13588	1.53765	1	0.107127	24.0563	hyper
GOTERM_BP_FAT	GO:0032504~multicellular organism reproduction	33	3.54077	0.0153106	DHH, SOX3, FST, HK2, PAX5, HSPA1A, HSPA1B, CXCL12, WT1, TGFB1, GLI1, VDR, PRDM14, OVOL1, CYP26B1, NKX2-1, NEURL1A, LFNG, BMP4, FOXL2, GRIN1, ESR2, MMP14, BOLL, KDR, PTHLH, PROK2, CCND1, TCFL5, NHLH2, FOXC1, BMP8B, NR5A1, BMP8A	713	409	13588	1.53765	1	0.107127	24.0563	hyper
GOTERM_BP_FAT	GO:0008347~glial cell migration	3	0.321888	0.0153282	NDN, MMP14, NR2E1	713	4	13588	14.2931	1	0.106974	24.0805	hyper
GOTERM_BP_FAT	GO:0021542~dentate gyrus development	3	0.321888	0.0153282	EMX2, LEF1, LMX1A	713	4	13588	14.2931	1	0.106974	24.0805	hyper
GOTERM_BP_FAT	GO:0021610~facial nerve morphogenesis	3	0.321888	0.0153282	HOXA1, HOXB1, EGR2	713	4	13588	14.2931	1	0.106974	24.0805	hyper
GOTERM_BP_FAT	GO:0021780~glial cell fate specification	3	0.321888	0.0153282	PAX6, OLIG2, NKX2-2	713	4	13588	14.2931	1	0.106974	24.0805	hyper
GOTERM_BP_FAT	GO:0021569~rhombomere 3 development	3	0.321888	0.0153282	HOXA1, HOXA2, EGR2	713	4	13588	14.2931	1	0.106974	24.0805	hyper
GOTERM_BP_FAT	GO:0021889~olfactory bulb interneuron differentiation	3	0.321888	0.0153282	ARX, SALL3, GSX2	713	4	13588	14.2931	1	0.106974	24.0805	hyper
GOTERM_BP_FAT	GO:0021778~oligodendrocyte cell fate specification	3	0.321888	0.0153282	PAX6, OLIG2, NKX2-2	713	4	13588	14.2931	1	0.106974	24.0805	hyper
GOTERM_BP_FAT	GO:0021938~smoothened signaling pathway involved in regulation of granule cell precursor cell proliferation	3	0.321888	0.0153282	GLI2, SHH, GLI1	713	4	13588	14.2931	1	0.106974	24.0805	hyper
GOTERM_BP_FAT	GO:0048935~peripheral nervous system neuron development	3	0.321888	0.0153282	HOXD9, ONECUT2, HOXD10	713	4	13588	14.2931	1	0.106974	24.0805	hyper
GOTERM_BP_FAT	GO:0021779~oligodendrocyte cell fate commitment	3	0.321888	0.0153282	PAX6, OLIG2, NKX2-2	713	4	13588	14.2931	1	0.106974	24.0805	hyper
GOTERM_BP_FAT	GO:0032808~lacrimal gland development	3	0.321888	0.0153282	FGFR2, PAX6, FOXC1	713	4	13588	14.2931	1	0.106974	24.0805	hyper
GOTERM_BP_FAT	GO:0048676~axon extension involved in development	3	0.321888	0.0153282	NDN, POU4F3, POU4F2	713	4	13588	14.2931	1	0.106974	24.0805	hyper
GOTERM_BP_FAT	GO:0030852~regulation of granulocyte differentiation	3	0.321888	0.0153282	IKZF1, RUNX1, PRDM16	713	4	13588	14.2931	1	0.106974	24.0805	hyper
GOTERM_BP_FAT	GO:0060592~mammary gland formation	3	0.321888	0.0153282	BMP4, TBX3, TBX2	713	4	13588	14.2931	1	0.106974	24.0805	hyper
GOTERM_BP_FAT	GO:0021604~cranial nerve structural organization	3	0.321888	0.0153282	HOXA1, HOXB1, EGR2	713	4	13588	14.2931	1	0.106974	24.0805	hyper
GOTERM_BP_FAT	GO:0060743~epithelial cell maturation involved in prostate gland development	3	0.321888	0.0153282	FOXA1, HOXB13, ESR2	713	4	13588	14.2931	1	0.106974	24.0805	hyper
GOTERM_BP_FAT	GO:0021561~facial nerve development	3	0.321888	0.0153282	HOXA1, HOXB1, EGR2	713	4	13588	14.2931	1	0.106974	24.0805	hyper
GOTERM_BP_FAT	GO:0060737~prostate gland morphogenetic growth	3	0.321888	0.0153282	FGFR2, SOX9, SHH	713	4	13588	14.2931	1	0.106974	24.0805	hyper
GOTERM_BP_FAT	GO:0021612~facial nerve structural organization	3	0.321888	0.0153282	HOXA1, HOXB1, EGR2	713	4	13588	14.2931	1	0.106974	24.0805	hyper
GOTERM_BP_FAT	GO:0050804~regulation of synaptic transmission	12	1.28755	0.0154256	BDNF, EGR2, NTF3, ADORA2A, GRIN2C, RASGRF1, EDN1, GRIN1, GRIK5, CELSR1, GDNF, CHAT	713	100	13588	2.2869	1	0.107352	24.2144	hyper
GOTERM_BP_FAT	GO:0048535~lymph node development	5	0.536481	0.0154306	IKZF1, JAK3, TGFB1, TLX1, NKX2-3	713	19	13588	5.01513	1	0.107116	24.2212	hyper
GOTERM_BP_FAT	GO:0048384~retinoic acid receptor signaling pathway	4	0.429185	0.0172319	ALDH1A2, PTF1A, CYP26B1, CYP26A1	713	11	13588	6.93	1	0.118656	26.6562	hyper
GOTERM_BP_FAT	GO:0040036~regulation of fibroblast growth factor receptor signaling pathway	4	0.429185	0.0172319	FGF9, FGFRL1, NGFR, RUNX2	713	11	13588	6.93	1	0.118656	26.6562	hyper
GOTERM_BP_FAT	GO:0048635~negative regulation of muscle development	4	0.429185	0.0172319	BMP4, LEF1, NGFR, TWIST1	713	11	13588	6.93	1	0.118656	26.6562	hyper
GOTERM_BP_FAT	GO:0007379~segment specification	4	0.429185	0.0172319	HOXA2, MEOX2, MAFB, GLI2	713	11	13588	6.93	1	0.118656	26.6562	hyper
GOTERM_BP_FAT	GO:0045859~regulation of protein kinase activity	18	1.93133	0.0182157	MDFI, TNXB, ADORA2A, SPHK1, EDN1, LPAR3, ZEB2, CARD10, IRAK3, CDKN2A, CERKL, CARTPT, NRK, TRP73, DUSP9, GADD45B, AGAP2, FGF2	713	186	13588	1.84427	1	0.124739	27.9546	hyper
GOTERM_BP_FAT	GO:0060079~regulation of excitatory postsynaptic membrane potential	5	0.536481	0.0185066	ADORA2A, GRIN2C, GRIN2D, GRIN1, GRIK5	713	20	13588	4.76438	1	0.126306	28.3344	hyper
GOTERM_BP_FAT	GO:0007190~activation of adenylate cyclase activity	7	0.751073	0.0190315	CALCR, PTHLH, ADCY4, ADRB1, PTGER4, ADORA2A, ADCYAP1	713	41	13588	3.25372	1	0.129361	29.0149	hyper
GOTERM_BP_FAT	GO:0048610~reproductive cellular process	17	1.82403	0.0195002	FGFR2, BMP4, DHH, SOX3, FOXA1, HOXB13, ESR2, SOX9, CXCL12, WT1, SHH, TGFB1, NOTCH1, PRDM14, NKX2-1, FOXC1, NEURL1A	713	173	13588	1.8727	1	0.132034	29.6174	hyper
GOTERM_BP_FAT	GO:0008217~regulation of blood pressure	9	0.965665	0.0197201	ADRB1, NPY, EDN1, AVPR1A, OXTR, CARTPT, NPR3, TPM1, AQP2	713	65	13588	2.63873	1	0.13311	29.8984	hyper
GOTERM_BP_FAT	GO:0006874~cellular calcium ion homeostasis	11	1.18026	0.0205019	CALCR, VDR, S1PR1, JPH2, NDN, EDN1, GRIN1, AVPR1A, EPOR, CACNB4, TGFB1	713	91	13588	2.30365	1	0.137724	30.8889	hyper
GOTERM_BP_FAT	GO:0044092~negative regulation of molecular function	14	1.50215	0.0210215	MDFI, THRA, ADORA2A, HSPA1A, HSPA1B, NPR3, PTHLH, IRAK3, S1PR1, CHRM4, CDKN2A, GRM6, TRP73, DUSP9, GADD45B	713	132	13588	2.02125	1	0.140652	31.5399	hyper
GOTERM_BP_FAT	GO:0031281~positive regulation of cyclase activity	7	0.751073	0.0212511	CALCR, PTHLH, ADCY4, ADRB1, PTGER4, ADORA2A, ADCYAP1	713	42	13588	3.17625	1	0.141749	31.8256	hyper
GOTERM_BP_FAT	GO:0051349~positive regulation of lyase activity	7	0.751073	0.0212511	CALCR, PTHLH, ADCY4, ADRB1, PTGER4, ADORA2A, ADCYAP1	713	42	13588	3.17625	1	0.141749	31.8256	hyper
GOTERM_BP_FAT	GO:0045762~positive regulation of adenylate cyclase activity	7	0.751073	0.0212511	CALCR, PTHLH, ADCY4, ADRB1, PTGER4, ADORA2A, ADCYAP1	713	42	13588	3.17625	1	0.141749	31.8256	hyper
GOTERM_BP_FAT	GO:0030199~collagen fibril organization	5	0.536481	0.0219366	TNXB, LMX1B, FOXC1, COL2A1, LOX	713	21	13588	4.5375	1	0.14567	32.6722	hyper
GOTERM_BP_FAT	GO:0060322~head development	5	0.536481	0.0219366	ALDH1A2, CERKL, LHX1, ALDH1A3, PDGFRA	713	21	13588	4.5375	1	0.14567	32.6722	hyper
GOTERM_BP_FAT	GO:0001558~regulation of cell growth	11	1.18026	0.0219641	CDKN2A, NDN, KAZALD1, BARHL2, LMX1A, TRP73, NTN1, TGFB1, CYR61, ALOX12, TGFB2	713	92	13588	2.27861	1	0.145494	32.7059	hyper
GOTERM_BP_FAT	GO:0060706~cell differentiation involved in embryonic placenta development	4	0.429185	0.0220963	MDFI, KRT19, HAND1, EOMES	713	12	13588	6.3525	1	0.145966	32.8681	hyper
GOTERM_BP_FAT	GO:0002089~lens morphogenesis in camera-type eye	4	0.429185	0.0220963	BMP4, SIX3, PROX1, MEIS1	713	12	13588	6.3525	1	0.145966	32.8681	hyper
GOTERM_BP_FAT	GO:0043549~regulation of kinase activity	18	1.93133	0.0240202	MDFI, TNXB, ADORA2A, SPHK1, EDN1, LPAR3, ZEB2, CARD10, IRAK3, CDKN2A, CERKL, CARTPT, NRK, TRP73, DUSP9, GADD45B, AGAP2, FGF2	713	192	13588	1.78664	1	0.15739	35.1849	hyper
GOTERM_BP_FAT	GO:0048532~anatomical structure arrangement	3	0.321888	0.0246649	HOXA1, HOXB1, EGR2	713	5	13588	11.4345	1	0.160926	35.9443	hyper
GOTERM_BP_FAT	GO:0001706~endoderm formation	3	0.321888	0.0246649	LHX1, EOMES, MIXL1	713	5	13588	11.4345	1	0.160926	35.9443	hyper
GOTERM_BP_FAT	GO:0051798~positive regulation of hair follicle development	3	0.321888	0.0246649	FST, TRADD, TGFB2	713	5	13588	11.4345	1	0.160926	35.9443	hyper
GOTERM_BP_FAT	GO:0048484~enteric nervous system development	3	0.321888	0.0246649	NTF3, HLX, TLX2	713	5	13588	11.4345	1	0.160926	35.9443	hyper
GOTERM_BP_FAT	GO:0043129~surfactant homeostasis	3	0.321888	0.0246649	PTHLH, EPAS1, KDR	713	5	13588	11.4345	1	0.160926	35.9443	hyper
GOTERM_BP_FAT	GO:0042136~neurotransmitter biosynthetic process	3	0.321888	0.0246649	GAD2, GAD1, CHAT	713	5	13588	11.4345	1	0.160926	35.9443	hyper
GOTERM_BP_FAT	GO:0048875~chemical homeostasis within a tissue	3	0.321888	0.0246649	PTHLH, EPAS1, KDR	713	5	13588	11.4345	1	0.160926	35.9443	hyper
GOTERM_BP_FAT	GO:0060040~retinal bipolar neuron differentiation	3	0.321888	0.0246649	IRX5, BHLHE22, VSX2	713	5	13588	11.4345	1	0.160926	35.9443	hyper
GOTERM_BP_FAT	GO:0001823~mesonephros development	3	0.321888	0.0246649	GATA3, PAX2, WT1	713	5	13588	11.4345	1	0.160926	35.9443	hyper
GOTERM_BP_FAT	GO:0045683~negative regulation of epidermis development	3	0.321888	0.0246649	HOXA7, NGFR, TGFB2	713	5	13588	11.4345	1	0.160926	35.9443	hyper
GOTERM_BP_FAT	GO:0045662~negative regulation of myoblast differentiation	3	0.321888	0.0246649	BMP4, TBX3, MBNL3	713	5	13588	11.4345	1	0.160926	35.9443	hyper
GOTERM_BP_FAT	GO:0046668~regulation of retinal cell programmed cell death	3	0.321888	0.0246649	BDNF, BHLHE23, FGF2	713	5	13588	11.4345	1	0.160926	35.9443	hyper
GOTERM_BP_FAT	GO:0030155~regulation of cell adhesion	11	1.18026	0.0251129	A930038C07RIK, SMOC2, TESC, S1PR1, TNXB, SRCIN1, ONECUT2, B4GALNT2, MMP14, CYR61, ALOX12	713	94	13588	2.23013	1	0.16325	36.4671	hyper
GOTERM_BP_FAT	GO:0019827~stem cell maintenance	5	0.536481	0.0257294	CDX2, ESRRB, TCF7L2, KLF4, FGF4	713	22	13588	4.33125	1	0.166565	37.1799	hyper
GOTERM_BP_FAT	GO:0051153~regulation of striated muscle cell differentiation	5	0.536481	0.0257294	BMP4, TBX3, MBNL3, PROX1, SHH	713	22	13588	4.33125	1	0.166565	37.1799	hyper
GOTERM_BP_FAT	GO:0001541~ovarian follicle development	6	0.643777	0.027349	FOXL2, FOXC1, ESR2, MMP14, LFNG, KDR	713	33	13588	3.465	1	0.175796	39.0165	hyper
GOTERM_BP_FAT	GO:0019233~sensory perception of pain	6	0.643777	0.027349	NDN, HOXB8, GRIN2D, GRIN1, TAC1, KCNIP3	713	33	13588	3.465	1	0.175796	39.0165	hyper
GOTERM_BP_FAT	GO:0043547~positive regulation of GTPase activity	4	0.429185	0.0276287	ARHGAP6, S1PR1, RASGRF1, ARHGAP27	713	13	13588	5.86385	1	0.177042	39.3286	hyper
GOTERM_BP_FAT	GO:0030099~myeloid cell differentiation	11	1.18026	0.0285736	BMP4, CALCR, TAL1, TESC, EPAS1, HOXB7, IRF4, OSTM1, SOX6, TGFB1, NKX2-3	713	96	13588	2.18367	1	0.182172	40.3716	hyper
GOTERM_BP_FAT	GO:0019228~regulation of action potential in neuron	7	0.751073	0.0289404	SCD2, EGR2, NTF3, NKX6-2, POU3F1, OLIG2, TGFB1	713	45	13588	2.9645	1	0.183894	40.7718	hyper
GOTERM_BP_FAT	GO:0045860~positive regulation of protein kinase activity	13	1.39485	0.02927	MDFI, ADORA2A, EDN1, SPHK1, LPAR3, ZEB2, CARD10, CERKL, CARTPT, NRK, GADD45B, FGF2, AGAP2	713	124	13588	1.99796	1	0.185389	41.1293	hyper
GOTERM_BP_FAT	GO:0046631~alpha-beta T cell activation	5	0.536481	0.029892	ELF4, BCL11B, EOMES, PAX1, NKX2-3	713	23	13588	4.14294	1	0.18856	41.7984	hyper
GOTERM_BP_FAT	GO:0021695~cerebellar cortex development	5	0.536481	0.029892	RFX4, LHX1, LHX5, GLI2, GLI1	713	23	13588	4.14294	1	0.18856	41.7984	hyper
GOTERM_BP_FAT	GO:0021782~glial cell development	5	0.536481	0.029892	ADORA2A, NKX6-2, POU3F1, NKX2-2, SHH	713	23	13588	4.14294	1	0.18856	41.7984	hyper
GOTERM_BP_FAT	GO:0048864~stem cell development	5	0.536481	0.029892	CDX2, ESRRB, TCF7L2, KLF4, FGF4	713	23	13588	4.14294	1	0.18856	41.7984	hyper
GOTERM_BP_FAT	GO:0002088~lens development in camera-type eye	6	0.643777	0.0307283	BMP4, SIX3, PAX6, PROX1, MEIS1, TGFB1	713	34	13588	3.36309	1	0.192932	42.6868	hyper
GOTERM_BP_FAT	GO:0006775~fat-soluble vitamin metabolic process	6	0.643777	0.0307283	CYP24A1, ALDH1A2, CYP27B1, ALDH1A3, CYP26B1, CYP26A1	713	34	13588	3.36309	1	0.192932	42.6868	hyper
GOTERM_BP_FAT	GO:0045787~positive regulation of cell cycle	6	0.643777	0.0307283	3110039M20RIK, FGF8, TBX3, HOXA13, FOXG1, PROX1, TGFB2	713	34	13588	3.36309	1	0.192932	42.6868	hyper
GOTERM_BP_FAT	GO:0007605~sensory perception of sound	10	1.07296	0.0313517	KCNQ4, MARVELD2, BARHL1, POU4F3, POU4F2, SOBP, TBX1, ESPN, CDH23, GJB2	713	84	13588	2.26875	1	0.196053	43.3408	hyper
GOTERM_BP_FAT	GO:0051338~regulation of transferase activity	18	1.93133	0.0324468	MDFI, TNXB, ADORA2A, SPHK1, EDN1, LPAR3, ZEB2, CARD10, IRAK3, CDKN2A, CERKL, CARTPT, NRK, TRP73, DUSP9, GADD45B, AGAP2, FGF2	713	199	13588	1.72379	1	0.201811	44.4724	hyper
GOTERM_BP_FAT	GO:0031290~retinal ganglion cell axon guidance	4	0.429185	0.0338256	ISL2, POU4F3, POU4F2, ISL1	713	14	13588	5.445	1	0.209092	45.8668	hyper
GOTERM_BP_FAT	GO:0045669~positive regulation of osteoblast differentiation	4	0.429185	0.0338256	BMP4, WNT7B, DLX5, RUNX2	713	14	13588	5.445	1	0.209092	45.8668	hyper
GOTERM_BP_FAT	GO:0048569~post-embryonic organ development	4	0.429185	0.0338256	BHLHE23, BCL11B, KLF4, CDH23	713	14	13588	5.445	1	0.209092	45.8668	hyper
GOTERM_BP_FAT	GO:0048844~artery morphogenesis	4	0.429185	0.0338256	PRRX1, FOXC1, TBX1, PROX1	713	14	13588	5.445	1	0.209092	45.8668	hyper
GOTERM_BP_FAT	GO:0048339~paraxial mesoderm development	4	0.429185	0.0338256	WNT3A, LEF1, FOXC1, TCF15	713	14	13588	5.445	1	0.209092	45.8668	hyper
GOTERM_BP_FAT	GO:0048541~Peyer's patch development	3	0.321888	0.0357257	IKZF1, CACNB4, NKX2-3	713	6	13588	9.52875	1	0.219156	47.7345	hyper
GOTERM_BP_FAT	GO:0032095~regulation of response to food	3	0.321888	0.0357257	NPY, CARTPT, GHSR	713	6	13588	9.52875	1	0.219156	47.7345	hyper
GOTERM_BP_FAT	GO:0048341~paraxial mesoderm formation	3	0.321888	0.0357257	WNT3A, LEF1, FOXC1	713	6	13588	9.52875	1	0.219156	47.7345	hyper
GOTERM_BP_FAT	GO:0048570~notochord morphogenesis	3	0.321888	0.0357257	NOG, GLI2, GLI1	713	6	13588	9.52875	1	0.219156	47.7345	hyper
GOTERM_BP_FAT	GO:0009950~dorsal/ventral axis specification	3	0.321888	0.0357257	MDFI, PAX6, VAX2	713	6	13588	9.52875	1	0.219156	47.7345	hyper
GOTERM_BP_FAT	GO:0019725~cellular homeostasis	27	2.897	0.037589	CALCR, JPH2, NDN, ADORA2A, EDN1, GRIK5, CACNB4, TGFB1, BEST2, VDR, S1PR1, GRIN2C, GRIN2D, WNK4, NKX6-2, MT1, POU3F1, OLIG2, TESC, SCD2, EGR2, NTF3, GRIN1, SLC9A3R1, AVPR1A, CARTPT, EPOR	713	343	13588	1.50015	1	0.228865	49.5067	hyper
GOTERM_BP_FAT	GO:0007204~elevation of cytosolic calcium ion concentration	6	0.643777	0.038243	CALCR, S1PR1, JPH2, EDN1, AVPR1A, EPOR	713	36	13588	3.17625	1	0.231913	50.1152	hyper
GOTERM_BP_FAT	GO:0050880~regulation of blood vessel size	7	0.751073	0.0382633	CALCB, ADRB1, ADORA2A, KCNJ8, EDN1, PDE5A, FOXC1	713	48	13588	2.77922	1	0.231526	50.1339	hyper
GOTERM_BP_FAT	GO:0035150~regulation of tube size	7	0.751073	0.0382633	CALCB, ADRB1, ADORA2A, KCNJ8, EDN1, PDE5A, FOXC1	713	48	13588	2.77922	1	0.231526	50.1339	hyper
GOTERM_BP_FAT	GO:0043086~negative regulation of catalytic activity	11	1.18026	0.0386799	IRAK3, CDKN2A, S1PR1, CHRM4, ADORA2A, GRM6, HSPA1A, HSPA1B, TRP73, NPR3, DUSP9, GADD45B	713	101	13588	2.07557	1	0.233271	50.5178	hyper
GOTERM_BP_FAT	GO:0045639~positive regulation of myeloid cell differentiation	5	0.536481	0.0393436	TAL1, TESC, IKZF1, JAG1, RUNX1	713	25	13588	3.8115	1	0.236325	51.1236	hyper
GOTERM_BP_FAT	GO:0060078~regulation of postsynaptic membrane potential	5	0.536481	0.0393436	ADORA2A, GRIN2C, GRIN2D, GRIN1, GRIK5	713	25	13588	3.8115	1	0.236325	51.1236	hyper
GOTERM_BP_FAT	GO:0033674~positive regulation of kinase activity	13	1.39485	0.0400503	MDFI, ADORA2A, EDN1, SPHK1, LPAR3, ZEB2, CARD10, CERKL, CARTPT, NRK, GADD45B, FGF2, AGAP2	713	130	13588	1.90575	1	0.239583	51.761	hyper
GOTERM_BP_FAT	GO:0007242~intracellular signaling cascade	61	6.54506	0.0403927	ADCY4, FGF8, EDN1, RGL3, LPAR3, DIRAS1, STAC2, S1PR1, TIAM2, CLCF1, WNK4, RASL10B, MT1, FGF2, RAB20, AGAP2, PTGER4, ARHGEF19, PTF1A, CYP26A1, ARHGEF17, TIFA, ESR2, SLC9A3R1, PRKCD, CARD10, PTHLH, CCND1, GM266, ADRB1, CHRM4, RASGRF1, GRM6, CARTPT, NRK, GADD45B, RASD1, CALCR, WNT5A, PRKCZ, FGFR3, ADORA2A, PLEKHG3, ALDH1A2, CDC42EP1, CYP26B1, ADRA2B, TEC, NFATC1, MDFI, GNAT1, OBSCN, NPR3, ADAP2, MAP…	713	915	13588	1.2705	1	0.24089	52.0669	hyper
GOTERM_BP_FAT	GO:0006916~anti-apoptosis	10	1.07296	0.0405667	PROK2, BDNF, TSC22D3, TBX3, EEF1A2, LHX4, FOXC1, HSPA1A, HSPA1B, GDNF, ALOX12	713	88	13588	2.16563	1	0.241301	52.2217	hyper
GOTERM_BP_FAT	GO:0048854~brain morphogenesis	4	0.429185	0.0406776	WNT5A, FGF8, GSX2, DUOX2	713	15	13588	5.082	1	0.241378	52.32	hyper
GOTERM_BP_FAT	GO:0055010~ventricular cardiac muscle morphogenesis	4	0.429185	0.0406776	HAND1, FOXC1, PROX1, TPM1	713	15	13588	5.082	1	0.241378	52.32	hyper
GOTERM_BP_FAT	GO:0000186~activation of MAPKK activity	4	0.429185	0.0406776	CARTPT, NRK, GADD45B, FGF2	713	15	13588	5.082	1	0.241378	52.32	hyper
GOTERM_BP_FAT	GO:0035176~social behavior	4	0.429185	0.0406776	GRIN1, AVPR1A, TBX1, NR2E1	713	15	13588	5.082	1	0.241378	52.32	hyper
GOTERM_BP_FAT	GO:0035249~synaptic transmission, glutamatergic	4	0.429185	0.0406776	ADORA2A, GRIN1, GRIK5, CACNB4	713	15	13588	5.082	1	0.241378	52.32	hyper
GOTERM_BP_FAT	GO:0034103~regulation of tissue remodeling	4	0.429185	0.0406776	CALCR, VDR, CDKN2A, CARTPT	713	15	13588	5.082	1	0.241378	52.32	hyper
GOTERM_BP_FAT	GO:0021533~cell differentiation in hindbrain	4	0.429185	0.0406776	PHOX2B, FOXA2, LHX1, LHX5	713	15	13588	5.082	1	0.241378	52.32	hyper
GOTERM_BP_FAT	GO:0006813~potassium ion transport	15	1.60944	0.0414646	KCNK15, KCNB1, KCTD1, KCNA7, KCNIP3, KCNS3, KCNJ4, KCNQ4, KCNS1, KCNK9, KCNJ8, KCNG3, KCNQ1, KCNH3, KCNG2	713	160	13588	1.78664	1	0.244997	53.0129	hyper
GOTERM_BP_FAT	GO:0010639~negative regulation of organelle organization	8	0.858369	0.0426125	MSX3, TRIM54, S1PR1, SCIN, PAX5, KANK4, KANK1, ESPN	713	62	13588	2.45903	1	0.250456	54.0064	hyper
GOTERM_BP_FAT	GO:0044087~regulation of cellular component biogenesis	10	1.07296	0.0431288	ARPC1B, S1PR1, SCIN, GRIN1, MMP14, GHSR, NKX2-5, PROX1, KANK4, KANK1	713	89	13588	2.14129	1	0.252605	54.4468	hyper
GOTERM_BP_FAT	GO:0003018~vascular process in circulatory system	7	0.751073	0.04543	CALCB, ADRB1, ADORA2A, KCNJ8, EDN1, PDE5A, FOXC1	713	50	13588	2.66805	1	0.263855	56.3616	hyper
GOTERM_BP_FAT	GO:0051480~cytosolic calcium ion homeostasis	6	0.643777	0.0467873	CALCR, S1PR1, JPH2, EDN1, AVPR1A, EPOR	713	38	13588	3.00908	1	0.270175	57.4551	hyper
GOTERM_BP_FAT	GO:0002027~regulation of heart rate	4	0.429185	0.0481708	IRX5, ADRB1, EPAS1, TPM1	713	16	13588	4.76438	1	0.27655	58.543	hyper
GOTERM_BP_FAT	GO:0060070~Wnt receptor signaling pathway through beta-catenin	4	0.429185	0.0481708	WNT1, CCND1, RSPO3, WNT3A	713	16	13588	4.76438	1	0.27655	58.543	hyper
GOTERM_BP_FAT	GO:0001958~endochondral ossification	4	0.429185	0.0481708	PTHLH, COL13A1, COL2A1, RUNX2	713	16	13588	4.76438	1	0.27655	58.543	hyper
GOTERM_BP_FAT	GO:0060037~pharyngeal system development	3	0.321888	0.0483048	NKX2-6, TBX1, NKX2-5	713	7	13588	8.1675	1	0.27666	58.6471	hyper
GOTERM_BP_FAT	GO:0048537~mucosal-associated lymphoid tissue development	3	0.321888	0.0483048	IKZF1, CACNB4, NKX2-3	713	7	13588	8.1675	1	0.27666	58.6471	hyper
GOTERM_BP_FAT	GO:0002067~glandular epithelial cell differentiation	3	0.321888	0.0483048	FGFR2, NOTCH1, FOXA1	713	7	13588	8.1675	1	0.27666	58.6471	hyper
GOTERM_BP_FAT	GO:0030857~negative regulation of epithelial cell differentiation	3	0.321888	0.0483048	CCND1, HOXA7, TGFB2	713	7	13588	8.1675	1	0.27666	58.6471	hyper
GOTERM_BP_FAT	GO:0045616~regulation of keratinocyte differentiation	3	0.321888	0.0483048	NOTCH1, HOXA7, TGFB2	713	7	13588	8.1675	1	0.27666	58.6471	hyper
GOTERM_BP_FAT	GO:0045880~positive regulation of smoothened signaling pathway	3	0.321888	0.0483048	SHOX2, FGF9, PRRX1	713	7	13588	8.1675	1	0.27666	58.6471	hyper
GOTERM_BP_FAT	GO:0060527~prostate epithelial cord arborization involved in prostate glandular acinus morphogenesis	3	0.321888	0.0483048	FGFR2, HOXD13, HOXB13	713	7	13588	8.1675	1	0.27666	58.6471	hyper
GOTERM_BP_FAT	GO:0007413~axonal fasciculation	3	0.321888	0.0483048	FEZF2, NDN, CELSR3	713	7	13588	8.1675	1	0.27666	58.6471	hyper
GOTERM_BP_FAT	GO:0055015~ventricular cardiac muscle cell development	3	0.321888	0.0483048	NKX2-6, NKX2-5, PROX1	713	7	13588	8.1675	1	0.27666	58.6471	hyper
GOTERM_BP_FAT	GO:0060039~pericardium development	3	0.321888	0.0483048	NKX2-6, TBX5, MECOM	713	7	13588	8.1675	1	0.27666	58.6471	hyper
GOTERM_BP_FAT	GO:0048333~mesodermal cell differentiation	3	0.321888	0.0483048	BMP4, FGFR2, WNT3A	713	7	13588	8.1675	1	0.27666	58.6471	hyper
GOTERM_BP_FAT	GO:0060526~prostate glandular acinus morphogenesis	3	0.321888	0.0483048	FGFR2, HOXD13, HOXB13	713	7	13588	8.1675	1	0.27666	58.6471	hyper
GOTERM_BP_FAT	GO:0032098~regulation of appetite	3	0.321888	0.0483048	NPY, CARTPT, GHSR	713	7	13588	8.1675	1	0.27666	58.6471	hyper
GOTERM_BP_FAT	GO:0045637~regulation of myeloid cell differentiation	7	0.751073	0.0493059	TAL1, TESC, IKZF1, CARTPT, JAG1, RUNX1, PRDM16	713	51	13588	2.61574	1	0.28106	59.416	hyper
GOTERM_BP_FAT	GO:0042311~vasodilation	5	0.536481	0.050308	CALCB, ADRB1, ADORA2A, KCNJ8, PDE5A	713	27	13588	3.52917	1	0.285422	60.1723	hyper
GOTERM_BP_FAT	GO:0051347~positive regulation of transferase activity	13	1.39485	0.0509468	MDFI, ADORA2A, EDN1, SPHK1, LPAR3, ZEB2, CARD10, CERKL, CARTPT, NRK, GADD45B, FGF2, AGAP2	713	135	13588	1.83517	1	0.287974	60.6473	hyper
GOTERM_BP_FAT	GO:0007218~neuropeptide signaling pathway	9	0.965665	0.0510371	PROK2, NPY, CELSR3, TAC1, CARTPT, PTH2, CELSR1, PCSK1N, ADCYAP1	713	78	13588	2.19894	1	0.287844	60.7141	hyper
GOTERM_BP_FAT	GO:0042325~regulation of phosphorylation	23	2.46781	0.052187	MDFI, BMP4, TNXB, FGFR3, ADORA2A, SPHK1, EDN1, LPAR3, ZEB2, PRKCD, CARD10, CDKN1C, IRAK3, CDKN2A, CERKL, CARTPT, NRK, TRP73, BMP7, GADD45B, DUSP9, AGAP2, FGF2	713	290	13588	1.51146	1	0.292841	61.5545	hyper
GOTERM_BP_FAT	GO:0048585~negative regulation of response to stimulus	8	0.858369	0.0528465	IRAK3, GRB10, ADORA2A, GRIN1, CARTPT, GHSR, PRKCD, TGFB1	713	65	13588	2.34554	1	0.295437	62.0288	hyper
GOTERM_BP_FAT	GO:0009582~detection of abiotic stimulus	7	0.751073	0.0533789	GNAT1, TULP1, GUCA1A, PRRXL1, GRIN2D, NGFR, OTOP1	713	52	13588	2.56543	1	0.297407	62.4077	hyper
GOTERM_BP_FAT	GO:0034754~cellular hormone metabolic process	7	0.751073	0.0533789	ALDH1A2, CYP1B1, ALDH1A3, CYP26B1, CYP26A1, SRD5A2, SHH	713	52	13588	2.56543	1	0.297407	62.4077	hyper
GOTERM_BP_FAT	GO:0007193~inhibition of adenylate cyclase activity by G-protein signaling	4	0.429185	0.056287	S1PR1, CHRM4, GRM6, NPR3	713	17	13588	4.48412	1	0.310582	64.4151	hyper
GOTERM_BP_FAT	GO:0060324~face development	4	0.429185	0.056287	ALDH1A2, CERKL, ALDH1A3, PDGFRA	713	17	13588	4.48412	1	0.310582	64.4151	hyper
GOTERM_BP_FAT	GO:0001964~startle response	4	0.429185	0.056287	ADORA2A, GRIN2C, GRIN2D, GRIN1	713	17	13588	4.48412	1	0.310582	64.4151	hyper
GOTERM_BP_FAT	GO:0045766~positive regulation of angiogenesis	4	0.429185	0.056287	GATA2, GATA4, RUNX1, FGF2	713	17	13588	4.48412	1	0.310582	64.4151	hyper
GOTERM_BP_FAT	GO:0042573~retinoic acid metabolic process	4	0.429185	0.056287	ALDH1A2, ALDH1A3, CYP26B1, CYP26A1	713	17	13588	4.48412	1	0.310582	64.4151	hyper
GOTERM_BP_FAT	GO:0009948~anterior/posterior axis specification	4	0.429185	0.056287	TBX3, LHX1, TBX18, TCF7L1	713	17	13588	4.48412	1	0.310582	64.4151	hyper
GOTERM_BP_FAT	GO:0033043~regulation of organelle organization	14	1.50215	0.0608855	FGF8, HOXA13, GRIK5, PAX5, PROX1, KANK4, TGFB1, KANK1, ESPN, ARPC1B, MSX3, S1PR1, TRIM54, SCIN	713	154	13588	1.7325	1	0.331238	67.3839	hyper
GOTERM_BP_FAT	GO:0001508~regulation of action potential	7	0.751073	0.0621205	SCD2, EGR2, NTF3, NKX6-2, POU3F1, OLIG2, TGFB1	713	54	13588	2.47042	1	0.336218	68.1405	hyper
GOTERM_BP_FAT	GO:0001824~blastocyst development	7	0.751073	0.0621205	HNF1B, CDX2, ESRRB, GRN, EOMES, CDH1, FOXD3	713	54	13588	2.47042	1	0.336218	68.1405	hyper
GOTERM_BP_FAT	GO:0031017~exocrine pancreas development	3	0.321888	0.0622133	PTF1A, IGF2, PDX1	713	8	13588	7.14656	1	0.336007	68.1967	hyper
GOTERM_BP_FAT	GO:0048617~embryonic foregut morphogenesis	3	0.321888	0.0622133	GATA4, FOXP4, SHH	713	8	13588	7.14656	1	0.336007	68.1967	hyper
GOTERM_BP_FAT	GO:0048505~regulation of timing of cell differentiation	3	0.321888	0.0622133	HES1, FGF9, PAX6	713	8	13588	7.14656	1	0.336007	68.1967	hyper
GOTERM_BP_FAT	GO:0002065~columnar/cuboidal epithelial cell differentiation	3	0.321888	0.0622133	FGFR2, NOTCH1, FOXA1	713	8	13588	7.14656	1	0.336007	68.1967	hyper
GOTERM_BP_FAT	GO:0007350~blastoderm segmentation	3	0.321888	0.0622133	TBX3, GLI2, TCF7L1	713	8	13588	7.14656	1	0.336007	68.1967	hyper
GOTERM_BP_FAT	GO:0048857~neural nucleus development	3	0.321888	0.0622133	HOXA1, HOXB1, ALDH1A3	713	8	13588	7.14656	1	0.336007	68.1967	hyper
GOTERM_BP_FAT	GO:0007406~negative regulation of neuroblast proliferation	3	0.321888	0.0622133	BDNF, VAX1, TGFB1	713	8	13588	7.14656	1	0.336007	68.1967	hyper
GOTERM_BP_FAT	GO:0001839~neural plate morphogenesis	3	0.321888	0.0622133	FGF8, OVOL2, GLI2	713	8	13588	7.14656	1	0.336007	68.1967	hyper
GOTERM_BP_FAT	GO:0040034~regulation of development, heterochronic	3	0.321888	0.0622133	HES1, FGF9, PAX6	713	8	13588	7.14656	1	0.336007	68.1967	hyper
GOTERM_BP_FAT	GO:0060674~placenta blood vessel development	4	0.429185	0.0650049	OVOL2, SPINT1, ESX1, CYR61	713	18	13588	4.235	1	0.347862	69.8436	hyper
GOTERM_BP_FAT	GO:0051174~regulation of phosphorus metabolic process	23	2.46781	0.0720519	MDFI, BMP4, TNXB, FGFR3, ADORA2A, SPHK1, EDN1, LPAR3, ZEB2, PRKCD, CARD10, CDKN1C, IRAK3, CDKN2A, CERKL, CARTPT, NRK, TRP73, BMP7, GADD45B, DUSP9, AGAP2, FGF2	713	301	13588	1.45622	1	0.377818	73.65	hyper
GOTERM_BP_FAT	GO:0019220~regulation of phosphate metabolic process	23	2.46781	0.0720519	MDFI, BMP4, TNXB, FGFR3, ADORA2A, SPHK1, EDN1, LPAR3, ZEB2, PRKCD, CARD10, CDKN1C, IRAK3, CDKN2A, CERKL, CARTPT, NRK, TRP73, BMP7, GADD45B, DUSP9, AGAP2, FGF2	713	301	13588	1.45622	1	0.377818	73.65	hyper
GOTERM_BP_FAT	GO:0003001~generation of a signal involved in cell-cell signaling	9	0.965665	0.0726335	BDNF, HNF1B, TBX3, NRXN2, LTBP4, CACNB4, GHSR, APBA1, FCGR3	713	84	13588	2.04188	1	0.379606	73.943	hyper
GOTERM_BP_FAT	GO:0045793~positive regulation of cell size	4	0.429185	0.0743001	TRP73, NTN1, ALOX12, TGFB2	713	19	13588	4.01211	1	0.385943	74.7657	hyper
GOTERM_BP_FAT	GO:0007205~activation of protein kinase C activity by G-protein coupled receptor protein signaling pathway	4	0.429185	0.0743001	CERKL, ADORA2A, EDN1, SPHK1	713	19	13588	4.01211	1	0.385943	74.7657	hyper
GOTERM_BP_FAT	GO:0046632~alpha-beta T cell differentiation	4	0.429185	0.0743001	BCL11B, EOMES, PAX1, NKX2-3	713	19	13588	4.01211	1	0.385943	74.7657	hyper
GOTERM_BP_FAT	GO:0048265~response to pain	4	0.429185	0.0743001	SLC6A2, TAC1, RUNX1, KCNIP3	713	19	13588	4.01211	1	0.385943	74.7657	hyper
GOTERM_BP_FAT	GO:0021885~forebrain cell migration	4	0.429185	0.0743001	ARX, EMX2, NKX2-1, LHX6	713	19	13588	4.01211	1	0.385943	74.7657	hyper
GOTERM_BP_FAT	GO:0060444~branching involved in mammary gland duct morphogenesis	4	0.429185	0.0743001	WNT5A, VDR, TBX3, TGFB1	713	19	13588	4.01211	1	0.385943	74.7657	hyper
GOTERM_BP_FAT	GO:0000165~MAPKKK cascade	11	1.18026	0.0757307	MDFI, WNT5A, FGF8, FGFR3, CARTPT, LPAR3, NRK, ADRA2B, DUSP9, GADD45B, FGF2	713	114	13588	1.83888	1	0.39122	75.4523	hyper
GOTERM_BP_FAT	GO:0007595~lactation	5	0.536481	0.0767061	PTHLH, VDR, CCND1, HK2, NEURL1A	713	31	13588	3.07379	1	0.394563	75.9102	hyper
GOTERM_BP_FAT	GO:0046543~development of secondary female sexual characteristics	3	0.321888	0.0772776	WNT5A, NKX2-1, TGFB1	713	9	13588	6.3525	1	0.39622	76.1747	hyper
GOTERM_BP_FAT	GO:0060441~branching involved in lung morphogenesis	3	0.321888	0.0772776	BMP4, HHEX, SHH	713	9	13588	6.3525	1	0.39622	76.1747	hyper
GOTERM_BP_FAT	GO:0048340~paraxial mesoderm morphogenesis	3	0.321888	0.0772776	WNT3A, LEF1, FOXC1	713	9	13588	6.3525	1	0.39622	76.1747	hyper
GOTERM_BP_FAT	GO:0048675~axon extension	3	0.321888	0.0772776	NDN, POU4F3, POU4F2	713	9	13588	6.3525	1	0.39622	76.1747	hyper
GOTERM_BP_FAT	GO:0042177~negative regulation of protein catabolic process	3	0.321888	0.0772776	IRAK3, GRIN2C, SHH	713	9	13588	6.3525	1	0.39622	76.1747	hyper
GOTERM_BP_FAT	GO:0001967~suckling behavior	3	0.321888	0.0772776	HELT, GRIN1, POU4F1	713	9	13588	6.3525	1	0.39622	76.1747	hyper
GOTERM_BP_FAT	GO:0001840~neural plate development	3	0.321888	0.0772776	FGF8, OVOL2, GLI2	713	9	13588	6.3525	1	0.39622	76.1747	hyper
GOTERM_BP_FAT	GO:0055066~di-, tri-valent inorganic cation homeostasis	13	1.39485	0.0815833	CALCR, VDR, JPH2, S1PR1, NDN, EDN1, GRIN1, AVPR1A, MT1, EPOR, CACNB4, TGFB1, KDR	713	146	13588	1.6969	1	0.412967	78.0816	hyper
GOTERM_BP_FAT	GO:0051350~negative regulation of lyase activity	4	0.429185	0.084146	S1PR1, CHRM4, GRM6, NPR3	713	20	13588	3.8115	1	0.422425	79.1472	hyper
GOTERM_BP_FAT	GO:0007194~negative regulation of adenylate cyclase activity	4	0.429185	0.084146	S1PR1, CHRM4, GRM6, NPR3	713	20	13588	3.8115	1	0.422425	79.1472	hyper
GOTERM_BP_FAT	GO:0031280~negative regulation of cyclase activity	4	0.429185	0.084146	S1PR1, CHRM4, GRM6, NPR3	713	20	13588	3.8115	1	0.422425	79.1472	hyper
GOTERM_BP_FAT	GO:0048145~regulation of fibroblast proliferation	4	0.429185	0.084146	SPHK1, TGIF1, NGFR, PMAIP1	713	20	13588	3.8115	1	0.422425	79.1472	hyper
GOTERM_BP_FAT	GO:0048641~regulation of skeletal muscle tissue development	4	0.429185	0.084146	BMP4, TBX3, MBNL3, SHH	713	20	13588	3.8115	1	0.422425	79.1472	hyper
GOTERM_BP_FAT	GO:0045777~positive regulation of blood pressure	4	0.429185	0.084146	ADRB1, OXTR, CARTPT, TPM1	713	20	13588	3.8115	1	0.422425	79.1472	hyper
GOTERM_BP_FAT	GO:0010579~positive regulation of adenylate cyclase activity by G-protein signaling pathway	5	0.536481	0.0842047	CALCR, PTHLH, ADRB1, PTGER4, ADORA2A	713	32	13588	2.97773	1	0.421938	79.171	hyper
GOTERM_BP_FAT	GO:0030522~intracellular receptor-mediated signaling pathway	5	0.536481	0.0842047	ALDH1A2, PTF1A, CYP26B1, CYP26A1, ESR2	713	32	13588	2.97773	1	0.421938	79.171	hyper
GOTERM_BP_FAT	GO:0007189~activation of adenylate cyclase activity by G-protein signaling pathway	5	0.536481	0.0842047	CALCR, PTHLH, ADRB1, PTGER4, ADORA2A	713	32	13588	2.97773	1	0.421938	79.171	hyper
GOTERM_BP_FAT	GO:0010578~regulation of adenylate cyclase activity involved in G-protein signaling	5	0.536481	0.0842047	CALCR, PTHLH, ADRB1, PTGER4, ADORA2A	713	32	13588	2.97773	1	0.421938	79.171	hyper
GOTERM_BP_FAT	GO:0045765~regulation of angiogenesis	6	0.643777	0.0848973	GATA2, HHEX, ID1, GATA4, RUNX1, FGF2	713	45	13588	2.541	1	0.423938	79.4501	hyper
GOTERM_BP_FAT	GO:0051789~response to protein stimulus	9	0.965665	0.0852312	MSX2, CCND1, MSX1, ID1, NR4A2, ID3, NFE2L2, TGFB1, CYR61	713	87	13588	1.97147	1	0.424526	79.5834	hyper
GOTERM_BP_FAT	GO:0009581~detection of external stimulus	7	0.751073	0.0931041	GNAT1, TULP1, GUCA1A, PRRXL1, GRIN2D, NGFR, OTOP1	713	60	13588	2.22338	1	0.453823	82.5003	hyper
GOTERM_BP_FAT	GO:0030005~cellular di-, tri-valent inorganic cation homeostasis	12	1.28755	0.0932439	CALCR, VDR, S1PR1, JPH2, NDN, EDN1, GRIN1, AVPR1A, MT1, EPOR, CACNB4, TGFB1	713	134	13588	1.70664	1	0.453603	82.5483	hyper
GOTERM_BP_FAT	GO:0045661~regulation of myoblast differentiation	3	0.321888	0.0933388	BMP4, TBX3, MBNL3	713	10	13588	5.71725	1	0.453216	82.5809	hyper
GOTERM_BP_FAT	GO:0051145~smooth muscle cell differentiation	3	0.321888	0.0933388	BMP4, NTF3, TBX18	713	10	13588	5.71725	1	0.453216	82.5809	hyper
GOTERM_BP_FAT	GO:0001893~maternal placenta development	3	0.321888	0.0933388	EPOR, PRDM1, GHSR	713	10	13588	5.71725	1	0.453216	82.5809	hyper
GOTERM_BP_FAT	GO:0043484~regulation of RNA splicing	3	0.321888	0.0933388	MYOD1, ESRP1, ESRP2	713	10	13588	5.71725	1	0.453216	82.5809	hyper
GOTERM_BP_FAT	GO:0048596~embryonic camera-type eye morphogenesis	3	0.321888	0.0933388	ALDH1A3, BMP7, PROX1	713	10	13588	5.71725	1	0.453216	82.5809	hyper
GOTERM_BP_FAT	GO:0045843~negative regulation of striated muscle development	3	0.321888	0.0933388	BMP4, LEF1, TWIST1	713	10	13588	5.71725	1	0.453216	82.5809	hyper
GOTERM_BP_FAT	GO:0032320~positive regulation of Ras GTPase activity	3	0.321888	0.0933388	S1PR1, RASGRF1, ARHGAP27	713	10	13588	5.71725	1	0.453216	82.5809	hyper
GOTERM_BP_FAT	GO:0046622~positive regulation of organ growth	3	0.321888	0.0933388	ARX, HLX, PROX1	713	10	13588	5.71725	1	0.453216	82.5809	hyper
GOTERM_BP_FAT	GO:0045604~regulation of epidermal cell differentiation	3	0.321888	0.0933388	NOTCH1, HOXA7, TGFB2	713	10	13588	5.71725	1	0.453216	82.5809	hyper
GOTERM_BP_FAT	GO:0010553~negative regulation of specific transcription from RNA polymerase II promoter	4	0.429185	0.0945143	HES1, HHEX, IKZF1, SHH	713	21	13588	3.63	1	0.456828	82.9793	hyper
GOTERM_BP_FAT	GO:0002062~chondrocyte differentiation	4	0.429185	0.0945143	SHOX2, FGF9, COL2A1, RUNX2	713	21	13588	3.63	1	0.456828	82.9793	hyper
GOTERM_BP_FAT	GO:0043506~regulation of JUN kinase activity	4	0.429185	0.0945143	MDFI, TNXB, ZEB2, TRP73	713	21	13588	3.63	1	0.456828	82.9793	hyper
GOTERM_BP_FAT	GO:0008037~cell recognition	6	0.643777	0.098079	3110039M20RIK, FEZF2, BDNF, NDN, FOXG1, CELSR3, FCGR3	713	47	13588	2.43287	1	0.469091	84.1356	hyper
GOTERM_CC_FAT	GO:0005667~transcription factor complex	54	5.79399	1.8e-27	MYOD1, HNF1B, HELT, PAX6, HOXD12, PAX5, PDLIM1, PAX3, PAX2, PAX1, BSX, BARX2, PAX9, GATA6, PAX7, PAX8, POU4F3, OLIG1, OLIG2, YAP1, ALX4, ALX1, PITX2, SATB2, LBX1, GSC, PTF1A, LEF1, SIX1, IRX4, ONECUT3, HOXA11, HOXB13, SOX6, MEIS1, TCF7L2, HAND2, HOXA10, HOXA9, NKX2-1, POU3F1, RUNX2, NKX2-5, FOXD3, DMBX1, IKZF1, EPAS1, MAFB, TBX2, SMAD6, ATF3, SALL4, PBX3, FOXE3	462	234	12504	6.24575	5.04e-25	5.04e-25	2.38e-24	hyper
GOTERM_CC_FAT	GO:0044451~nucleoplasm part	62	6.65236	3.05e-16	MYOD1, HNF1B, CDX2, HELT, ELF4, PAX6, HOXD12, PAX5, PDLIM1, PAX3, PAX2, PAX1, BSX, BARX2, PAX9, GATA6, PAX7, 5730457N03RIK, PAX8, POU4F3, OLIG1, OLIG2, YAP1, ALX4, ALX1, PITX2, SATB2, LBX1, GSC, PTF1A, LEF1, SIX1, IRX4, 0610040B09RIK, HOXA11, ONECUT3, HOXB13, SOX6, PRDM16, MEIS1, TCF7L2, WT1, HAND2, HOXA10, HOXA9, NKX2-1, POU3F1, RUNX2, NKX2-5, FOXD3, DMBX1, IKZF1, EPAS1, MAFB, TBX2, SMAD6, ATF3,…	462	513	12504	3.27101	9.33e-14	4.66e-14	4.44e-13	hyper
GOTERM_CC_FAT	GO:0005654~nucleoplasm	67	7.18884	6.91e-16	MYOD1, HNF1B, CDX2, HELT, ELF4, HOXD12, PAX6, PAX5, PDLIM1, PAX3, PAX2, PAX1, BSX, BARX2, CDKN2A, PAX9, GATA6, PAX7, 5730457N03RIK, PAX8, POU4F3, OLIG1, YAP1, OLIG2, ALX4, ALX1, PITX2, SATB2, LBX1, GSC, PTF1A, LEF1, CCND1, SIX1, IRX4, 0610040B09RIK, NDN, HOXA11, ONECUT3, HOXB13, SOX6, PRDM16, MEIS1, TCF7L2, WT1, HAND1, HAND2, HOXA10, HOXA9, NKX2-1, POU3F1, RUNX2, NKX2-5, FOXD3, DMBX1, IKZF1, EPAS…	462	599	12504	3.0273	1.87e-13	6.22e-14	8.77e-13	hyper
GOTERM_CC_FAT	GO:0031981~nuclear lumen	68	7.29614	9.48e-09	MYOD1, HNF1B, CDX2, HELT, ELF4, HOXD12, PAX6, PAX5, PDLIM1, PAX3, PAX2, PAX1, BSX, BARX2, CDKN2A, PAX9, GATA6, PAX7, 5730457N03RIK, PAX8, POU4F3, OLIG1, YAP1, OLIG2, ALX4, ALX1, PITX2, SATB2, LBX1, GSC, PTF1A, LEF1, CCND1, SIX1, IRX4, 0610040B09RIK, NDN, HOXA11, ONECUT3, HOXB13, SOX6, LIN28A, PRDM16, MEIS1, TCF7L2, WT1, HAND1, HAND2, HOXA10, HOXA9, NKX2-1, POU3F1, NKX2-5, RUNX2, FOXD3, DMBX1, IKZ…	462	883	12504	2.08428	2.65e-06	6.64e-07	1.25e-05	hyper
GOTERM_CC_FAT	GO:0031012~extracellular matrix	35	3.75536	1.12e-08	WNT5A, WNT16, WNT3A, MMP9, LTBP4, ADAMTSL5, BCAN, COL2A1, TGFB1, HMCN2, GPC4, A930038C07RIK, SMOC2, WNT1, GPC2, COMP, COL27A1, COL12A1, ADAM33, LOX, WNT6, WNT8B, BMP4, HAPLN2, WNT10B, TNXB, NTNG2, NID2, MMP14, NTN1, WNT7B, ADAMTS9, COL14A1, KAZALD1, WNT11	462	309	12504	3.06561	3.13e-06	6.26e-07	1.48e-05	hyper
GOTERM_CC_FAT	GO:0005578~proteinaceous extracellular matrix	34	3.64807	1.46e-08	WNT5A, WNT16, WNT3A, MMP9, LTBP4, ADAMTSL5, BCAN, COL2A1, TGFB1, HMCN2, GPC4, SMOC2, WNT1, GPC2, COMP, COL27A1, COL12A1, ADAM33, LOX, WNT6, WNT8B, BMP4, HAPLN2, WNT10B, TNXB, NTNG2, NID2, MMP14, NTN1, WNT7B, ADAMTS9, COL14A1, KAZALD1, WNT11	462	297	12504	3.09834	4.08e-06	6.8e-07	1.93e-05	hyper
GOTERM_CC_FAT	GO:0005886~plasma membrane	159	17.0601	2.86e-08	GPRIN1, ADCY4, JUB, LYPD4, LYPD3, PEAR1, SLC6A2, SLC6A20A, F2RL1, SLC6A4, FGFRL1, AQP5, GRIK5, LPAR3, JAG1, SHH, AQP2, HMCN2, DIRAS1, KCNK9, S1PR1, SLC2A4, GRIN2C, WNK4, GRIN2D, S1PR5, GALR2, CHRNA5, CDH23, IRS4, PCDHGA11, BASP1, KRT19, CBLN1, PTRF, ST14, PDGFRA, DSP, GPR50, HS3ST3B1, SLC38A3, FGFR3, PRLHR, ADORA2A, LRBA, CACNB4, NRN1, KCNA7, PCDHAC1, SLC32A1, KCNS3, KCNS1, GAD2, PPL, GRID2IP, AD…	462	2906	12504	1.48084	8.02e-06	1.15e-06	3.79e-05	hyper
GOTERM_CC_FAT	GO:0044421~extracellular region part	60	6.43777	6.99e-08	NOG, GDF1, GDF7, FGF9, WNT3A, LTBP4, MMP9, GDF6, EDN1, BCAN, CXCL12, SHH, TGFB1, TGFB2, HMCN2, GPC4, WNT1, GPC2, CLCF1, COL12A1, LOX, WNT6, FGF2, IHH, WNT10B, MMP14, PTHLH, ADAMTS9, GRN, CARTPT, WNT11, PATE2, WNT5A, DHH, WNT16, ADAMTSL5, COL2A1, A930038C07RIK, SMOC2, COL27A1, COMP, ADAM33, OTOP1, WNT8B, HAPLN2, BMP4, TNXB, NTNG2, IGF2, NID2, NTN1, WNT7B, COL14A1, NPY, KAZALD1, PCSK1N, BMP7, BMP8B…	462	774	12504	2.09806	1.96e-05	2.45e-06	9.24e-05	hyper
GOTERM_CC_FAT	GO:0005576~extracellular region	103	11.0515	1.33e-07	NOG, NRTN, GDF1, LTBP2, FGF15, GDF7, GDF6, WNT3A, MMP9, LTBP4, FGF16, FST, EDN1, NOTUM, CXCL12, GDNF, TGFB1, SHH, TGFB2, HMCN2, WNT1, BDNF, COL12A1, LOX, WNT6, WNT10B, PTHLH, CBLN1, ADAMTS9, ST14, CARTPT, FGFR2, WNT5A, ADAMTSL5, FAM19A4, FAM19A3, ADCYAP1, ADAM33, PLTP, OTOP1, BMP4, UCN, NTF3, NTN1, SFRP5, COL14A1, NPY, PCSK1N, BMP7, BMP8B, BMP8A, BMP6, FGF5, FGF8, FGF9, BCAN, GPC4, GPC2, CLCF1, R…	462	1680	12504	1.65934	3.72e-05	4.13e-06	0.000176	hyper
GOTERM_CC_FAT	GO:0044459~plasma membrane part	98	10.515	8.34e-07	CLDN7, JUB, SLC6A2, SLC6A20A, CLDN6, CLDN5, SLC6A4, FGFRL1, AQP5, GRIK5, FERMT1, GJA1, NBEA, AQP2, GPC4, HMCN2, EPCAM, VEPH1, GPC2, KCNQ4, DIRAS1, CERKL, S1PR1, SLC2A4, GRIN2C, WNK4, GRIN2D, RASL10B, CHRNA5, KCNG3, KCNQ1, AHNAK, IHH, KCNG2, IRS4, H2-K1, PCDHGA11, PCDH8, MMP14, SLC9A3R1, CBLN1, CHRM4, PTRF, GM8909, CD80, ST14, PDGFRA, DSP, RASD1, HS3ST3B1, PRKCZ, DHH, SLC38A3, FGFR3, ECEL1, ADORA2…	462	1633	12504	1.62423	0.000234	2.34e-05	0.00110302	hyper
GOTERM_CC_FAT	GO:0070013~intracellular organelle lumen	73	7.83262	2.78e-06	MYOD1, HNF1B, CDX2, HELT, ELF4, HOXD12, PAX6, PAX5, PDLIM1, PAX3, PAX2, PAX1, BSX, BDNF, BARX2, CDKN2A, PAX9, GATA6, PAX7, 5730457N03RIK, PAX8, POU4F3, OLIG1, YAP1, OLIG2, ALX4, ALX1, PITX2, SATB2, LBX1, GSC, PTF1A, LEF1, CCND1, SIX1, IRX4, 0610040B09RIK, NAGS, NDN, HOXA11, ONECUT3, HOXB13, WARS2, HSPA1A, SOX6, HSPA1B, LIN28A, PRDM16, MEIS1, TCF7L2, WT1, HAND1, HAND2, HOXA10, NKX2-1, HOXA9, POU3F…	462	1133	12504	1.74381	0.000779	7.08e-05	0.00368032	hyper
GOTERM_CC_FAT	GO:0043233~organelle lumen	73	7.83262	3.07e-06	MYOD1, HNF1B, CDX2, HELT, ELF4, HOXD12, PAX6, PAX5, PDLIM1, PAX3, PAX2, PAX1, BSX, BDNF, BARX2, CDKN2A, PAX9, GATA6, PAX7, 5730457N03RIK, PAX8, POU4F3, OLIG1, YAP1, OLIG2, ALX4, ALX1, PITX2, SATB2, LBX1, GSC, PTF1A, LEF1, CCND1, SIX1, IRX4, 0610040B09RIK, NAGS, NDN, HOXA11, ONECUT3, HOXB13, WARS2, HSPA1A, SOX6, HSPA1B, LIN28A, PRDM16, MEIS1, TCF7L2, WT1, HAND1, HAND2, HOXA10, NKX2-1, HOXA9, POU3F…	462	1136	12504	1.73921	0.00086	7.17e-05	0.00406236	hyper
GOTERM_CC_FAT	GO:0031974~membrane-enclosed lumen	73	7.83262	9.79e-06	MYOD1, HNF1B, CDX2, HELT, ELF4, HOXD12, PAX6, PAX5, PDLIM1, PAX3, PAX2, PAX1, BSX, BDNF, BARX2, CDKN2A, PAX9, GATA6, PAX7, 5730457N03RIK, PAX8, POU4F3, OLIG1, YAP1, OLIG2, ALX4, ALX1, PITX2, SATB2, LBX1, GSC, PTF1A, LEF1, CCND1, SIX1, IRX4, 0610040B09RIK, NAGS, NDN, HOXA11, ONECUT3, HOXB13, WARS2, HSPA1A, SOX6, HSPA1B, LIN28A, PRDM16, MEIS1, TCF7L2, WT1, HAND1, HAND2, HOXA10, NKX2-1, HOXA9, POU3F…	462	1174	12504	1.68291	0.00273829	0.000211	0.0129478	hyper
GOTERM_CC_FAT	GO:0030054~cell junction	38	4.07725	1.11e-05	PRKCZ, CLDN7, JUB, CLDN6, CLDN5, GRIK5, FERMT1, GJA1, NBEA, CDH1, GJC2, CDH3, GJC1, ESPN, HMCN2, GAD2, PTK2B, MARVELD2, GRIN2C, WNK4, GRIN2D, PPL, CHRNA5, GRID2IP, SLC30A3, AHNAK, PCDHGA11, COL13A1, GRIN1, GJB3, CRB3, GJB2, SLC17A7, CBLN1, SLC17A6, CHRM4, PKP1, DSP	462	470	12504	2.18823	0.00310402	0.000222	0.0146797	hyper
GOTERM_CC_FAT	GO:0005911~cell-cell junction	20	2.14592	2.08e-05	CLDN7, PRKCZ, PCDHGA11, COL13A1, CLDN6, CLDN5, GJB3, GJA1, CRB3, CDH1, CDH3, GJC2, GJB2, GJC1, PKP1, MARVELD2, PPL, WNK4, DSP, AHNAK	462	173	12504	3.12889	0.00581138	0.000388	0.0275192	hyper
GOTERM_CC_FAT	GO:0031226~intrinsic to plasma membrane	39	4.18455	0.000155	SLC38A3, ECEL1, SLC6A20A, SLC6A2, SLC6A4, FGFRL1, GRIK5, AQP5, KCNA7, AQP2, SLC32A1, KCNS3, KCNS1, KCNQ4, SLC2A4, GRIN2C, CHRNA5, RTN4RL2, KCNG3, KCNQ1, KCNG2, FLT1, PCDHGA11, KCNB1, FLT4, GRIN1, TMPRSS9, KCTD1, NTNG2, PCDH8, CELSR1, KDR, NOTCH1, ITGA5, KCNJ8, SLC6A5, ST14, PDGFRA, HS3ST3B1	462	552	12504	1.9122	0.0423756	0.00270257	0.204264	hyper
GOTERM_CC_FAT	GO:0005887~integral to plasma membrane	37	3.96996	0.00031	SLC38A3, ECEL1, SLC6A20A, SLC6A2, SLC6A4, FGFRL1, GRIK5, AQP5, KCNA7, AQP2, SLC32A1, KCNS3, KCNS1, KCNQ4, SLC2A4, GRIN2C, CHRNA5, KCNG3, KCNQ1, KCNG2, FLT1, PCDHGA11, KCNB1, FLT4, GRIN1, TMPRSS9, KCTD1, PCDH8, CELSR1, KDR, NOTCH1, ITGA5, KCNJ8, SLC6A5, ST14, PDGFRA, HS3ST3B1	462	531	12504	1.88588	0.0830647	0.00508809	0.40867	hyper
GOTERM_CC_FAT	GO:0005615~extracellular space	35	3.75536	0.000641	DHH, NOG, GDF1, FGF9, GDF7, WNT3A, GDF6, MMP9, EDN1, COL2A1, CXCL12, TGFB1, SHH, TGFB2, GPC4, GPC2, CLCF1, LOX, FGF2, IHH, OTOP1, BMP4, TNXB, IGF2, PTHLH, ADAMTS9, NPY, GRN, CARTPT, BMP7, PCSK1N, PATE2, BMP8B, BMP6, BMP8A	462	511	12504	1.85376	0.164305	0.0099222	0.844026	hyper
GOTERM_CC_FAT	GO:0008076~voltage-gated potassium channel complex	9	0.965665	0.00373831	KCNS3, KCNS1, KCNQ4, KCNB1, KCTD1, KCNG3, KCNA7, KCNQ1, KCNG2	462	69	12504	3.53021	0.649602	0.0536985	4.83156	hyper
GOTERM_CC_FAT	GO:0034705~potassium channel complex	9	0.965665	0.00373831	KCNS3, KCNS1, KCNQ4, KCNB1, KCTD1, KCNG3, KCNA7, KCNQ1, KCNG2	462	69	12504	3.53021	0.649602	0.0536985	4.83156	hyper
GOTERM_CC_FAT	GO:0031225~anchored to membrane	17	1.82403	0.00422147	GPRIN1, GUCA1A, LYPD4, CPM, LYPD3, NTNG2, BASP1, NRN1, SHH, KCNIP3, GPC4, ART3, GPC2, GAD2, GFRA1, RTN4RL2, CD14	462	207	12504	2.22272	0.694105	0.057506	5.44003	hyper
GOTERM_CC_FAT	GO:0043005~neuron projection	19	2.03863	0.00427522	GPRIN1, ADCY4, PRPH, CCK, ADORA2A, GRIN1, GRIK5, TAC1, BASP1, TGFB1, TGFB2, ESPN, GAD2, TIAM2, RASGRF1, GRID2IP, GHSR, GAD1, NEFM	462	245	12504	2.09891	0.698694	0.0555242	5.5075	hyper
GOTERM_CC_FAT	GO:0005922~connexon complex	5	0.536481	0.00454823	GJB3, GJA1, GJC2, GJB2, GJC1	462	19	12504	7.12235	0.720962	0.0563676	5.84948	hyper
GOTERM_CC_FAT	GO:0034702~ion channel complex	14	1.50215	0.00566206	KCNB1, KCTD1, CACNB4, KCNA7, KCNS3, BEST2, KCNQ4, KCNS1, KCNJ8, CLIC6, CHRNA5, KCNG3, KCNQ1, KCNG2	462	158	12504	2.39816	0.79605	0.0667903	7.23294	hyper
GOTERM_CC_FAT	GO:0034703~cation channel complex	10	1.07296	0.00828283	KCNS3, KCNS1, KCNQ4, KCNB1, KCTD1, CACNB4, KCNG3, KCNA7, KCNQ1, KCNG2	462	95	12504	2.84894	0.902592	0.0924762	10.4143	hyper
GOTERM_CC_FAT	GO:0043296~apical junction complex	10	1.07296	0.012148	CLDN7, PRKCZ, PKP1, MARVELD2, WNK4, PPL, CLDN6, CLDN5, CRB3, DSP	462	101	12504	2.6797	0.967362	0.127934	14.9226	hyper
GOTERM_CC_FAT	GO:0042995~cell projection	33	3.54077	0.0130202	CALCR, GPRIN1, ADCY4, PRPH, JUB, NRBP1, CCK, ADORA2A, GRIK5, AQP5, FERMT1, TAC1, GLI2, TGFB1, GLI1, ESPN, TGFB2, BEST2, GAD2, TIAM2, GRID2IP, RSPH6A, GAD1, NEFM, CDH23, GNAT1, TESC, GRIN1, BASP1, RASGRF1, GHSR, MERTK, LRP2	462	575	12504	1.55329	0.974513	0.131631	15.9104	hyper
GOTERM_CC_FAT	GO:0005624~membrane fraction	30	3.21888	0.0136581	JPH2, CYP1B1, GDF1, ADORA2A, GRIK5, GLI2, SHH, PCDHAC1, AQP2, SLC2A4, TIAM2, GRIN2D, B4GALNT2, GRID2IP, SRD5A2, GNAT1, PCDHGA11, GRIN1, SPHK1, CYP26A1, NPR3, CPT1A, SLC17A7, ADRB1, CHRM4, SLC17A6, PTRF, ITGA5, KCNJ8, LRP2	462	510	12504	1.59206	0.978734	0.132913	16.6263	hyper
GOTERM_CC_FAT	GO:0016327~apicolateral plasma membrane	10	1.07296	0.0136954	CLDN7, PRKCZ, PKP1, MARVELD2, WNK4, PPL, CLDN6, CLDN5, CRB3, DSP	462	103	12504	2.62766	0.978957	0.128815	16.6679	hyper
GOTERM_CC_FAT	GO:0005921~gap junction	5	0.536481	0.0163325	GJB3, GJA1, GJC2, GJB2, GJC1	462	27	12504	5.01203	0.990057	0.146999	19.5663	hyper
GOTERM_CC_FAT	GO:0030016~myofibril	9	0.965665	0.0189157	OBSCN, KRT19, TRIM54, JPH2, KCNJ8, PDLIM3, TPM2, FLNC, TPM1	462	91	12504	2.67675	0.995238	0.163257	22.3149	hyper
GOTERM_CC_FAT	GO:0000267~cell fraction	33	3.54077	0.0208417	JPH2, CYP1B1, GDF1, ADORA2A, GRIK5, GLI2, SHH, AQP2, PCDHAC1, TIAM2, SLC2A4, GRIN2D, B4GALNT2, NKX2-1, GRID2IP, SRD5A2, GNAT1, PCDHGA11, SPHK1, GRIN1, CYP26A1, NPR3, CPT1A, SLC17A7, SLC17A6, ADRB1, CHRM4, PTRF, ITGA5, ID1, KCNJ8, LRP2, RASD1	462	596	12504	1.49856	0.997253	0.173237	24.3073	hyper
GOTERM_CC_FAT	GO:0005626~insoluble fraction	30	3.21888	0.0209528	JPH2, CYP1B1, GDF1, ADORA2A, GRIK5, GLI2, SHH, PCDHAC1, AQP2, SLC2A4, TIAM2, GRIN2D, B4GALNT2, GRID2IP, SRD5A2, GNAT1, PCDHGA11, GRIN1, SPHK1, CYP26A1, NPR3, CPT1A, SLC17A7, ADRB1, CHRM4, SLC17A6, PTRF, ITGA5, KCNJ8, LRP2	462	528	12504	1.53778	0.997339	0.169133	24.4208	hyper
GOTERM_CC_FAT	GO:0043292~contractile fiber	9	0.965665	0.023855	OBSCN, KRT19, TRIM54, JPH2, KCNJ8, PDLIM3, TPM2, FLNC, TPM1	462	95	12504	2.56405	0.998841	0.185238	27.3301	hyper
GOTERM_CC_FAT	GO:0005583~fibrillar collagen	3	0.321888	0.025185	TNXB, COL27A1, COL2A1	462	7	12504	11.5993	0.999209	0.189466	28.6284	hyper
GOTERM_CC_FAT	GO:0030018~Z disc	6	0.643777	0.0263939	OBSCN, KRT19, TRIM54, JPH2, PDLIM3, FLNC	462	46	12504	3.53021	0.999441	0.192642	29.7899	hyper
GOTERM_CC_FAT	GO:0045202~synapse	20	2.14592	0.027334	NRXN2, ADORA2A, GRIN1, GRIK5, NBEA, SLC32A1, SLC17A7, CBLN1, GAD2, CHRM4, SLC17A6, GRIN2C, GRIN2D, GRM6, CHRNA5, GRID2IP, SLC30A3, GAD1, NEFM, CDH23	462	319	12504	1.69686	0.999574	0.193908	30.681	hyper
GOTERM_CC_FAT	GO:0030017~sarcomere	8	0.858369	0.0278731	OBSCN, KRT19, TRIM54, JPH2, PDLIM3, TPM2, FLNC, TPM1	462	80	12504	2.70649	0.999635	0.192593	31.1873	hyper
GOTERM_CC_FAT	GO:0005581~collagen	4	0.429185	0.0310963	TNXB, COL27A1, COL2A1, LOX	462	19	12504	5.69788	0.999856	0.207663	34.1437	hyper
GOTERM_CC_FAT	GO:0044449~contractile fiber part	8	0.858369	0.0391776	OBSCN, KRT19, TRIM54, JPH2, PDLIM3, TPM2, FLNC, TPM1	462	86	12504	2.51767	0.999986	0.249438	41.0477	hyper
GOTERM_CC_FAT	GO:0045211~postsynaptic membrane	10	1.07296	0.043302	CHRM4, ADORA2A, GRIN2C, GRIN2D, GRM6, GRIN1, GRIK5, CHRNA5, GRID2IP, NBEA	462	126	12504	2.14801	0.999996	0.266459	44.3073	hyper
GOTERM_CC_FAT	GO:0030424~axon	9	0.965665	0.0439419	PRPH, GAD2, CCK, ADORA2A, TAC1, GAD1, TGFB1, NEFM, TGFB2	462	107	12504	2.27649	0.999997	0.264264	44.7978	hyper
GOTERM_CC_FAT	GO:0031674~I band	6	0.643777	0.0449324	OBSCN, KRT19, TRIM54, JPH2, PDLIM3, FLNC	462	53	12504	3.06395	0.999997	0.263972	45.5492	hyper
GOTERM_CC_FAT	GO:0044456~synapse part	14	1.50215	0.0502815	NRXN2, ADORA2A, GRIN1, GRIK5, NBEA, SLC17A7, GAD2, CHRM4, SLC17A6, GRIN2C, GRIN2D, GRM6, CHRNA5, GRID2IP	462	212	12504	1.78731	0.999999	0.285329	49.4465	hyper
GOTERM_CC_FAT	GO:0044420~extracellular matrix part	8	0.858369	0.0531277	HMCN2, SMOC2, TNXB, COL27A1, COL2A1, LOX, NID2, NTN1	462	92	12504	2.35347	1	0.293476	51.4134	hyper
GOTERM_CC_FAT	GO:0005923~tight junction	7	0.751073	0.0610982	CLDN7, PRKCZ, MARVELD2, WNK4, CLDN6, CLDN5, CRB3	462	76	12504	2.49282	1	0.324483	56.5516	hyper
GOTERM_CC_FAT	GO:0070160~occluding junction	7	0.751073	0.0610982	CLDN7, PRKCZ, MARVELD2, WNK4, CLDN6, CLDN5, CRB3	462	76	12504	2.49282	1	0.324483	56.5516	hyper
GOTERM_CC_FAT	GO:0045177~apical part of cell	10	1.07296	0.0642753	EPCAM, PRKCZ, SLC6A20A, AQP5, CRB3, CDH1, LRP2, SLC9A3R1, AMN, AQP2	462	136	12504	1.99007	1	0.33261	58.4559	hyper
GOTERM_CC_FAT	GO:0005862~muscle thin filament tropomyosin	2	0.214592	0.07238	TPM2, TPM1	462	2	12504	27.0649	1	0.360841	62.9698	hyper
GOTERM_CC_FAT	GO:0043235~receptor complex	7	0.751073	0.0855768	GRIN2C, ITGA5, CD247, GRIN1, GRIK5, CHRNA5, CD14	462	83	12504	2.28258	1	0.406584	69.361	hyper
GOTERM_CC_FAT	GO:0008328~ionotropic glutamate receptor complex	3	0.321888	0.0921599	GRIN2C, GRIN1, GRIK5	462	14	12504	5.79963	1	0.424489	72.1526	hyper
GOTERM_CC_FAT	GO:0019717~synaptosome	6	0.643777	0.0957505	SLC17A7, SLC17A6, ITGA5, GRIN2D, GRIN1, GRID2IP	462	66	12504	2.46045	1	0.430866	73.5742	hyper
GOTERM_MF_FAT	GO:0003700~transcription factor activity	245	26.2876	2.44e-136	CDX2, HOXD12, HOXD13, HOXD10, HOXD11, BSX, FLI1, NKX6-2, FOXF2, PITX1, TWIST1, PITX2, PHOX2A, PHOX2B, EMX1, NKX2-6, NKX2-9, BARHL1, EMX2, BARHL2, EOMES, TBR1, PROX1, MSX1, FOXG1, TGIF1, TGIF2, UNCX, 3110039M20RIK, HOXA13, HOXA11, HOXB13, OTP, ARX, TCF21, NKX1-1, LHX1, LHX2, LHX3, HOXA10, LHX4, NKX2-1, LHX5, LHX6, NKX2-4, LHX8, LHX9, NKX2-5, NKX2-2, NKX2-3, DMBX1, IKZF1, ESRRB, SMAD6, ESRRG, EN1, …	680	776	13288	6.16957	1.32e-133	1.32e-133	3.55e-133	hyper
GOTERM_MF_FAT	GO:0043565~sequence-specific DNA binding	206	22.103	5.45e-128	CDX2, HOXD12, HOXD13, HOXD10, HOXD11, BSX, FLI1, NKX6-2, FOXF2, PITX1, PITX2, PHOX2A, PHOX2B, EMX1, NKX2-6, NKX2-9, BARHL1, BARHL2, EMX2, PROX1, MSX1, FOXG1, TGIF1, TGIF2, UNCX, 3110039M20RIK, HOXA13, HOXA11, HOXB13, OTP, ARX, TCF21, TAL1, NKX1-1, LHX1, LHX2, LHX3, HOXA10, LHX4, LHX5, NKX2-1, LHX6, LHX8, NKX2-4, NKX2-5, LHX9, NKX2-2, NKX2-3, DMBX1, IKZF1, ESRRB, ESRRG, EN1, EN2, NKX6-1, SHOX2, DL…	680	556	13288	7.24008	2.95e-125	1.48e-125	7.94e-125	hyper
GOTERM_MF_FAT	GO:0030528~transcription regulator activity	284	30.4721	4.73e-124	CDX2, HOXD12, HOXD13, PDLIM1, HOXD10, HOXD11, BSX, FLI1, NKX6-2, FOXF2, PITX1, TWIST1, PITX2, PHOX2A, PHOX2B, EMX1, NKX2-6, NKX2-9, BARHL1, EMX2, BARHL2, EOMES, TBR1, PROX1, HES1, MSX1, PTRF, HES2, FOXG1, VGLL2, TGIF1, TGIF2, UNCX, 3110039M20RIK, HOXA13, HOXA11, HOXB13, OTP, ARX, TAL1, TCF21, NKX1-1, LHX1, LHX2, LHX3, HOXA10, LHX4, NKX2-1, LHX5, LHX6, NKX2-4, LHX8, LHX9, NKX2-5, NKX2-2, NKX2-3, D…	680	1206	13288	4.60174	2.56e-121	8.55e-122	6.89e-121	hyper
GOTERM_MF_FAT	GO:0003677~DNA binding	317	34.0129	8.19e-105	CDX2, HOXD12, HOXD13, HOXD10, HOXD11, BSX, FLI1, NKX6-2, FOXF2, PITX1, TWIST1, PITX2, PHOX2A, PHOX2B, EMX1, NKX2-6, BARHL1, NKX2-9, EMX2, BARHL2, EOMES, MECOM, TBR1, PROX1, HES1, PRDM8, MSX1, FOXG1, HES2, TGIF1, TGIF2, PRDM1, UNCX, 3110039M20RIK, HOXA13, HOXA11, HOXB13, OTP, ARX, TAL1, TCF21, NKX1-1, LHX1, LHX2, LHX3, CASZ1, LHX4, HOXA10, NKX2-1, LHX5, LHX6, NKX2-4, LHX8, LHX9, NKX2-5, NKX2-2, NK…	680	1781	13288	3.47813	4.44e-102	1.11e-102	1.19e-101	hyper
GOTERM_MF_FAT	GO:0016563~transcription activator activity	50	5.36481	9.4e-16	MYOD1, HNF1B, THRA, ELF4, TBX20, PAX5, PDLIM1, PDX1, PAX3, TGFB1, GLI1, FLI1, GATA5, GATA6, GATA3, GATA4, PAX8, YAP1, FOSL1, PTF1A, EOMES, LEF1, HOXD9, VGLL2, NFE2L2, NFIX, PRDM16, SOX9, WT1, HAND1, HAND2, NKX2-1, HOXA9, POU3F1, RUNX1, NKX2-5, NKX2-3, NFATC1, UTF1, BHLHE23, TBX5, ESRRG, NR4A2, TBX1, AFF1, HOXB9, MAFA, IRF4, NR5A1, NFIB	680	259	13288	3.77243	4.81e-13	9.63e-14	1.3e-12	hyper
GOTERM_MF_FAT	GO:0003705~RNA polymerase II transcription factor activity, enhancer binding	14	1.50215	7.73e-10	MYOD1, FOXA2, SIX3, LEF1, PAX3, MEIS1, PROX1, GLI1, GATA6, GATA4, NKX2-1, FOXC1, POU3F1, OLIG2	680	30	13288	9.11922	4.19e-07	6.99e-08	1.13e-06	hyper
GOTERM_MF_FAT	GO:0016564~transcription repressor activity	35	3.75536	2.2e-09	HMX1, THRA, CDX2, HELT, PRRX1, PAX5, ZEB2, PAX3, PRDM16, NR2E1, KCNIP3, FERD3L, MSX3, HAND1, HOXA7, BCL11A, NKX2-5, SIM2, DMBX1, TBX3, BHLHE22, IKZF1, SOX14, TBX2, SIX3, FOXP4, HES1, HOXB4, HHEX, MSX1, ATF3, BCL6B, TGIF1, CUX2, KLF4	680	211	13288	3.24143	1.19e-06	1.7e-07	3.21e-06	hyper
GOTERM_MF_FAT	GO:0003702~RNA polymerase II transcription factor activity	21	2.25322	1.78e-07	IRX4, MYOD1, GLIS3, FOXA2, RFX4, TBX5, GLIS1, SIX3, LEF1, PAX3, MEIS1, PROX1, GLI1, TCEA3, GATA6, GATA4, SP6, NKX2-1, FOXC1, OLIG2, POU3F1	680	102	13288	4.02318	9.63e-05	1.2e-05	0.000259	hyper
GOTERM_MF_FAT	GO:0008083~growth factor activity	25	2.6824	1.8e-07	FGF5, FGF8, NRTN, GDF1, FGF15, GDF7, FGF9, GDF6, FGF16, GDNF, CXCL12, TGFB1, TGFB2, BDNF, FGF2, FGF3, FGF4, BMP4, NTF3, IGF2, INHBB, BMP7, BMP8B, BMP8A, BMP6	680	141	13288	3.46475	9.74e-05	1.08e-05	0.000262	hyper
GOTERM_MF_FAT	GO:0046983~protein dimerization activity	40	4.29185	1.84e-06	HNF1B, NRBP1, THRA, HELT, ADORA2A, GDF7, GDF6, SOX6, GDNF, MEIS1, TGFB2, TCF21, HAND1, HAND2, OLIG2, ROBO3, ALX4, FOSL1, NKX2-5, SIM1, TLX1, ALX1, SIM2, DMBX1, IKZF3, IKZF1, EPAS1, OTX2, NR4A2, TBX1, FOSB, NPR3, CELSR1, FOXP4, INHBB, CBLN1, ATF3, PRDM6, NFE2L2, CRYBA2	680	340	13288	2.29896	0.000999	9.99e-05	0.00268496	hyper
GOTERM_MF_FAT	GO:0046982~protein heterodimerization activity	21	2.25322	3.02e-06	DMBX1, IKZF3, HNF1B, THRA, EPAS1, IKZF1, ADORA2A, OTX2, NR4A2, SOX6, FOXP4, MEIS1, HAND1, HAND2, ROBO3, ALX4, NKX2-5, SIM1, TLX1, SIM2, ALX1	680	121	13288	3.39144	0.00163709	0.000149	0.00440241	hyper
GOTERM_MF_FAT	GO:0003682~chromatin binding	22	2.36052	4.06e-05	SATB2, RFX4, HOXD13, LEF1, VAX2, VAX1, PAX3, GLI2, ISL1, HOXD10, GLI1, DLX2, NOTCH1, ATOH1, BARX2, GATA6, POU4F2, TGIF1, RUNX2, NKX2-5, PITX2, NR5A1	680	155	13288	2.77359	0.0217515	0.00183095	0.0590743	hyper
GOTERM_MF_FAT	GO:0010843~promoter binding	7	0.751073	0.000364	TAL1, IKZF1, HAND2, NKX2-1, GLI2, NKX2-5, WT1	680	20	13288	6.83941	0.179179	0.0150737	0.529149	hyper
GOTERM_MF_FAT	GO:0008201~heparin binding	13	1.39485	0.000992	BMP4, FGFR2, TNXB, FGF9, COL13A1, A930038C07RIK, SMOC2, COMP, RSPO3, LIPG, BMP7, FGF2, CYR61	680	83	13288	3.06067	0.416069	0.0376977	1.43515	hyper
GOTERM_MF_FAT	GO:0019838~growth factor binding	12	1.28755	0.00100147	FGFR2, FGFR3, LTBP2, NTF3, LTBP4, KAZALD1, FGFRL1, PDGFRA, COL2A1, NGFR, CYR61, KDR	680	72	13288	3.25686	0.419038	0.0355571	1.44864	hyper
GOTERM_MF_FAT	GO:0008270~zinc ion binding	138	14.8069	0.00121127	JUB, THRA, ZC3HAV1, RNF39, MMP9, PDLIM3, ZNRF4, PDLIM1, ZIC1, NR2E1, ZIC3, ZIC2, GATA2, TRIM47, GATA5, GATA6, GATA3, GATA4, ZFP503, SCRT1, SCRT2, RNF220, MECOM, PRDM8, ADAMTS9, PRDM6, PDE5A, ZFP516, TRP73, PRDM1, ADAMTSL5, LIN28A, TRIM71, LIN28B, WT1, VDR, OVOL2, LHX1, LHX2, LHX3, OVOL1, CASZ1, LHX4, LHX5, ADAM33, LHX6, SLC30A3, MBNL3, LHX8, LHX9, TEC, IKZF3, IKZF1, ESRRB, NR4A2, ESRRG, KLF14, RN…	680	2105	13288	1.28108	0.481546	0.0402251	1.74963	hyper
GOTERM_MF_FAT	GO:0005539~glycosaminoglycan binding	15	1.60944	0.00198748	HAPLN2, BMP4, FGFR2, TNXB, COL13A1, FGF9, BCAN, A930038C07RIK, SMOC2, COMP, RSPO3, LIPG, BMP7, FGF2, CYR61	680	114	13288	2.57121	0.659822	0.0614589	2.85581	hyper
GOTERM_MF_FAT	GO:0042803~protein homodimerization activity	21	2.25322	0.00208172	DMBX1, HNF1B, THRA, NRBP1, HELT, GDF7, GDF6, TBX1, NPR3, GDNF, FOXP4, TGFB2, INHBB, CBLN1, HAND1, HAND2, PRDM6, OLIG2, ROBO3, CRYBA2, NKX2-5	680	193	13288	2.12624	0.676795	0.0608202	2.98932	hyper
GOTERM_MF_FAT	GO:0031490~chromatin DNA binding	4	0.429185	0.00236524	NOTCH1, ATOH1, VAX2, VAX1	680	6	13288	13.0275	0.722928	0.0653204	3.38995	hyper
GOTERM_MF_FAT	GO:0003707~steroid hormone receptor activity	9	0.965665	0.00313278	VDR, THRA, ESRRB, ESRRG, NR4A2, ESR2, NR5A2, NR2E1, NR5A1	680	49	13288	3.5892	0.817432	0.0815168	4.46681	hyper
GOTERM_MF_FAT	GO:0042802~identical protein binding	27	2.897	0.00385967	CLDN7, HNF1B, THRA, NRBP1, HELT, GDF7, CLDN6, GDF6, CLDN5, GRIK5, GDNF, TGFB2, HAND1, HAND2, ROBO3, OLIG2, NKX2-5, VWA2, DMBX1, FLT1, TBX1, NPR3, FOXP4, INHBB, CBLN1, PRDM6, CRYBA2	680	290	13288	1.81935	0.877051	0.0949897	5.47631	hyper
GOTERM_MF_FAT	GO:0005021~vascular endothelial growth factor receptor activity	4	0.429185	0.00398244	FLT1, FLT4, PDGFRA, KDR	680	7	13288	11.1664	0.884997	0.093631	5.64583	hyper
GOTERM_MF_FAT	GO:0001871~pattern binding	15	1.60944	0.00575286	HAPLN2, BMP4, FGFR2, TNXB, COL13A1, FGF9, BCAN, A930038C07RIK, SMOC2, COMP, RSPO3, LIPG, BMP7, FGF2, CYR61	680	128	13288	2.28998	0.956153	0.127122	8.05914	hyper
GOTERM_MF_FAT	GO:0030247~polysaccharide binding	15	1.60944	0.00575286	HAPLN2, BMP4, FGFR2, TNXB, COL13A1, FGF9, BCAN, A930038C07RIK, SMOC2, COMP, RSPO3, LIPG, BMP7, FGF2, CYR61	680	128	13288	2.28998	0.956153	0.127122	8.05914	hyper
GOTERM_MF_FAT	GO:0003704~specific RNA polymerase II transcription factor activity	4	0.429185	0.00613129	GLIS3, GATA4, GLIS1, NKX2-1	680	8	13288	9.77059	0.964328	0.129677	8.56747	hyper
GOTERM_MF_FAT	GO:0005267~potassium channel activity	15	1.60944	0.00615982	KCNK15, KCNB1, KCTD1, KCNA7, KCNIP3, KCNS3, KCNJ4, KCNQ4, KCNS1, KCNK9, KCNJ8, KCNG3, KCNQ1, KCNH3, KCNG2	680	129	13288	2.27223	0.964879	0.125373	8.6057	hyper
GOTERM_MF_FAT	GO:0004879~ligand-dependent nuclear receptor activity	9	0.965665	0.00721914	VDR, THRA, ESRRB, ESRRG, NR4A2, ESR2, NR5A2, NR2E1, NR5A1	680	56	13288	3.14055	0.980297	0.140184	10.0142	hyper
GOTERM_MF_FAT	GO:0005104~fibroblast growth factor receptor binding	5	0.536481	0.00943627	FGF5, FGF15, FGF16, FGF2, FGF4	680	17	13288	5.7474	0.994135	0.173309	12.897	hyper
GOTERM_MF_FAT	GO:0005249~voltage-gated potassium channel activity	12	1.28755	0.0120974	KCNS3, KCNJ4, KCNS1, KCNQ4, KCNJ8, KCNB1, KCTD1, KCNG3, KCNH3, KCNA7, KCNQ1, KCNG2	680	99	13288	2.36863	0.998635	0.209903	16.2436	hyper
GOTERM_MF_FAT	GO:0017046~peptide hormone binding	4	0.429185	0.0161054	AVPR1A, OXTR, NPR3, GHSR	680	11	13288	7.10588	0.999849	0.261737	21.0585	hyper
GOTERM_MF_FAT	GO:0030955~potassium ion binding	13	1.39485	0.0174013	KCNS3, KCNJ4, KCNS1, KCNQ4, KCNK9, KCNJ8, KCNB1, KCNG3, KCNH3, KCNA7, KCNQ1, KCNG2, KCNIP3	680	118	13288	2.15284	0.999926	0.271779	22.5592	hyper
GOTERM_MF_FAT	GO:0004714~transmembrane receptor protein tyrosine kinase activity	8	0.858369	0.0232296	FGFR2, LTK, FGFR3, FLT1, FLT4, PDGFRA, MERTK, KDR	680	56	13288	2.7916	0.999997	0.33697	28.9865	hyper
GOTERM_MF_FAT	GO:0022829~wide pore channel activity	3	0.321888	0.0235171	GJA1, GJC2, GJB2	680	5	13288	11.7247	0.999997	0.331741	29.2902	hyper
GOTERM_MF_FAT	GO:0008301~DNA bending activity	3	0.321888	0.0235171	LEF1, FOXC1, FOXD1	680	5	13288	11.7247	0.999997	0.331741	29.2902	hyper
GOTERM_MF_FAT	GO:0005243~gap junction channel activity	3	0.321888	0.0235171	GJA1, GJC2, GJB2	680	5	13288	11.7247	0.999997	0.331741	29.2902	hyper
GOTERM_MF_FAT	GO:0016566~specific transcriptional repressor activity	5	0.536481	0.0275675	MSX3, IKZF1, TGIF1, PAX3, KCNIP3	680	23	13288	4.24808	1	0.368169	33.4437	hyper
GOTERM_MF_FAT	GO:0022843~voltage-gated cation channel activity	13	1.39485	0.0306751	KCNS3, KCNJ4, KCNS1, KCNQ4, KCNJ8, KCNB1, KCTD1, CACNB4, KCNG3, KCNH3, KCNA7, KCNQ1, KCNG2	680	128	13288	1.98465	1	0.391437	36.475	hyper
GOTERM_MF_FAT	GO:0042562~hormone binding	5	0.536481	0.0317836	ALDH1A3, AVPR1A, OXTR, NPR3, GHSR	680	24	13288	4.07108	1	0.393581	37.5249	hyper
GOTERM_MF_FAT	GO:0022803~passive transmembrane transporter activity	28	3.00429	0.0344656	KCNK15, GRIK5, AQP5, GJA1, CACNB4, GJC2, KCNA7, KCNIP3, AQP2, BEST2, KCNS3, KCNS1, KCNQ4, KCNK9, GRIN2C, GRIN2D, CHRNA5, KCNG3, KCNQ1, KCNG2, KCNB1, GRIN1, KCTD1, GJB2, KCNJ4, KCNJ8, CLIC6, KCNH3	680	365	13288	1.49905	1	0.410247	39.9984	hyper
GOTERM_MF_FAT	GO:0015267~channel activity	28	3.00429	0.0344656	KCNK15, GRIK5, AQP5, GJA1, CACNB4, GJC2, KCNA7, KCNIP3, AQP2, BEST2, KCNS3, KCNS1, KCNQ4, KCNK9, GRIN2C, GRIN2D, CHRNA5, KCNG3, KCNQ1, KCNG2, KCNB1, GRIN1, KCTD1, GJB2, KCNJ4, KCNJ8, CLIC6, KCNH3	680	365	13288	1.49905	1	0.410247	39.9984	hyper
GOTERM_MF_FAT	GO:0031420~alkali metal ion binding	18	1.93133	0.0351016	SLC38A3, KCNB1, SLC10A4, KCNA7, KCNIP3, KCNS3, SLC17A7, KCNJ4, KCNQ4, KCNS1, KCNK9, SLC17A6, KCNJ8, KCNG3, SLC5A10, KCNQ1, KCNH3, KCNG2	680	206	13288	1.70748	1	0.407517	40.5715	hyper
GOTERM_MF_FAT	GO:0043566~structure-specific DNA binding	9	0.965665	0.0396428	SSBP4, NOTCH1, ATOH1, VAX2, VAX1, TET1, WT1, NR5A1, NFIB	680	76	13288	2.31409	1	0.438388	44.5173	hyper
GOTERM_MF_FAT	GO:0022832~voltage-gated channel activity	16	1.71674	0.0409258	KCNB1, KCTD1, CACNB4, KCNA7, KCNIP3, KCNS3, KCNJ4, KCNQ4, KCNS1, KCNK9, KCNJ8, CLIC6, KCNG3, KCNQ1, KCNH3, KCNG2	680	179	13288	1.7467	1	0.44051	45.5871	hyper
GOTERM_MF_FAT	GO:0005244~voltage-gated ion channel activity	16	1.71674	0.0409258	KCNB1, KCTD1, CACNB4, KCNA7, KCNIP3, KCNS3, KCNJ4, KCNQ4, KCNS1, KCNK9, KCNJ8, CLIC6, KCNG3, KCNQ1, KCNH3, KCNG2	680	179	13288	1.7467	1	0.44051	45.5871	hyper
GOTERM_MF_FAT	GO:0005160~transforming growth factor beta receptor binding	3	0.321888	0.0461372	GDNF, TGFB1, TGFB2	680	7	13288	8.37479	1	0.472729	49.738	hyper
GOTERM_MF_FAT	GO:0005234~extracellular-glutamate-gated ion channel activity	4	0.429185	0.0611615	GRIN2C, GRIN2D, GRIN1, GRIK5	680	18	13288	4.34248	1	0.565825	60.1138	hyper
GOTERM_MF_FAT	GO:0004970~ionotropic glutamate receptor activity	4	0.429185	0.0611615	GRIN2C, GRIN2D, GRIN1, GRIK5	680	18	13288	4.34248	1	0.565825	60.1138	hyper
GOTERM_MF_FAT	GO:0030553~cGMP binding	3	0.321888	0.0739359	PDE5A, PDE10A, PRKG1	680	9	13288	6.51373	1	0.628883	67.3283	hyper
GOTERM_MF_FAT	GO:0004935~adrenoceptor activity	3	0.321888	0.0739359	ADRB1, ADRA2C, ADRA2B	680	9	13288	6.51373	1	0.628883	67.3283	hyper
GOTERM_MF_FAT	GO:0015294~solute:cation symporter activity	8	0.858369	0.0785767	SLC32A1, SLC17A7, SLC2A4, SLC6A2, SLC6A20A, SLC6A5, SLC6A4, SLC10A4	680	73	13288	2.1415	1	0.643532	69.6334	hyper
GOTERM_MF_FAT	GO:0005328~neurotransmitter:sodium symporter activity	4	0.429185	0.0793171	SLC6A2, SLC6A20A, SLC6A5, SLC6A4	680	20	13288	3.90824	1	0.638672	69.9869	hyper
GOTERM_MF_FAT	GO:0046914~transition metal ion binding	149	15.9871	0.0818104	CYP24A1, JUB, THRA, ZC3HAV1, MMP9, RNF39, PDLIM3, ZNRF4, PDLIM1, ZIC1, NR2E1, ZIC3, ZIC2, GATA2, TRIM47, GATA5, GATA6, GATA3, GATA4, LOX, ZFP503, SCRT1, SCRT2, RNF220, CYP26A1, MECOM, PRDM8, ADAMTS9, PRDM6, PDE5A, ZFP516, TRP73, PRDM1, CYP1B1, ADAMTSL5, LIN28A, TRIM71, LIN28B, WT1, VDR, OVOL2, LHX1, LHX2, LHX3, OVOL1, CASZ1, LHX4, LHX5, ADAM33, LHX6, SLC30A3, MBNL3, LHX8, LHX9, TEC, IKZF3, SCD2, …	680	2608	13288	1.11642	1	0.642282	71.1491	hyper
GOTERM_MF_FAT	GO:0015370~solute:sodium symporter activity	6	0.643777	0.084125	SLC32A1, SLC6A2, SLC6A20A, SLC6A5, SLC6A4, SLC10A4	680	46	13288	2.54885	1	0.644916	72.1904	hyper
GOTERM_MF_FAT	GO:0022836~gated channel activity	21	2.25322	0.084334	KCNB1, GRIN1, GRIK5, KCTD1, CACNB4, KCNA7, KCNIP3, KCNS3, KCNJ4, KCNS1, KCNQ4, KCNK9, GRIN2C, KCNJ8, GRIN2D, CLIC6, CHRNA5, KCNG3, KCNQ1, KCNH3, KCNG2	680	281	13288	1.46037	1	0.637961	72.2826	hyper
GOTERM_MF_FAT	GO:0005261~cation channel activity	19	2.03863	0.0854224	KCNK15, KCNB1, GRIN1, KCTD1, CACNB4, KCNA7, KCNIP3, KCNS3, KCNJ4, KCNS1, KCNQ4, KCNK9, GRIN2C, KCNJ8, CHRNA5, KCNG3, KCNQ1, KCNH3, KCNG2	680	248	13288	1.49711	1	0.635149	72.7586	hyper
GOTERM_MF_FAT	GO:0043395~heparan sulfate proteoglycan binding	3	0.321888	0.0893777	GPC4, GPC2, FST	680	10	13288	5.86235	1	0.644997	74.425	hyper
GOTERM_MF_FAT	GO:0017134~fibroblast growth factor binding	3	0.321888	0.0893777	FGFR2, FGFR3, FGFRL1	680	10	13288	5.86235	1	0.644997	74.425	hyper
GOTERM_MF_FAT	GO:0043394~proteoglycan binding	3	0.321888	0.0893777	GPC4, GPC2, FST	680	10	13288	5.86235	1	0.644997	74.425	hyper
GOTERM_MF_FAT	GO:0019002~GMP binding	3	0.321888	0.0893777	PDE5A, PDE10A, PRKG1	680	10	13288	5.86235	1	0.644997	74.425	hyper
GOTERM_MF_FAT	GO:0005326~neurotransmitter transporter activity	4	0.429185	0.0995085	SLC6A2, SLC6A20A, SLC6A5, SLC6A4	680	22	13288	3.55294	1	0.67896	78.2702	hyper
GOTERM_MF_FAT	GO:0048406~nerve growth factor binding	2	0.214592	0.09959	NTF3, NGFR	680	2	13288	19.5412	1	0.672043	78.2988	hyper
GOTERM_MF_FAT	GO:0004351~glutamate decarboxylase activity	2	0.214592	0.09959	GAD2, GAD1	680	2	13288	19.5412	1	0.672043	78.2988	hyper
GOTERM_BP_FAT	GO:0048598~embryonic morphogenesis	21	9.2511	3.25e-09	TSHZ1, SHROOM3, LMX1B, EFNA1, VANGL2, FTO, HSPG2, PTK7, PRRX2, FOXP4, LEFTY1, NOTCH2, WNT7B, ROR2, EXT1, NSD1, ALX3, LRP4, LRP5, CDH23, ODZ4	153	359	13588	5.19504	3.46e-06	3.46e-06	5.18e-06	hypo
GOTERM_BP_FAT	GO:0007389~pattern specification process	13	5.72687	8.31e-05	NOTCH2, MFNG, TSHZ1, SHROOM3, LMX1B, FTO, ROR2, PLXND1, ALX3, LRP4, TCF7L1, LRP5, LEFTY1	153	284	13588	4.06527	0.0844932	0.0431788	0.132252	hypo
GOTERM_BP_FAT	GO:0014706~striated muscle tissue development	9	3.96476	8.88e-05	RXRA, ATG7, RXRG, HSPG2, RCAN1, CACNB4, CACNA2D2, FLNB, LRP4	153	127	13588	6.29365	0.0900395	0.0309619	0.14135	hypo
GOTERM_BP_FAT	GO:0060537~muscle tissue development	9	3.96476	0.000143	RXRA, ATG7, RXRG, HSPG2, RCAN1, CACNB4, CACNA2D2, FLNB, LRP4	153	136	13588	5.87716	0.141219	0.0373451	0.22797	hypo
GOTERM_BP_FAT	GO:0007517~muscle organ development	10	4.40529	0.000161	RXRA, ATG7, RXRG, HSPG2, RCAN1, CACNB4, CACNA2D2, FLNB, ZFHX3, LRP4	153	176	13588	5.04605	0.157191	0.0336247	0.256047	hypo
GOTERM_BP_FAT	GO:0051146~striated muscle cell differentiation	7	3.0837	0.000481	RXRA, ATG7, RCAN1, CACNB4, FLNC, CACNA2D2, LRP4	153	89	13588	6.98509	0.399787	0.0815598	0.762345	hypo
GOTERM_BP_FAT	GO:0007242~intracellular signaling cascade	23	10.1322	0.000533	PRKCA, EFNA1, RXRA, WASF2, DRD4, RXRG, SPSB4, ITPKB, RCAN1, NFAM1, VAV2, SLC9A3R1, PRKCE, RALGDS, ARHGAP31, PLCH2, ACOT11, ROR2, FAF1, AGAP1, SPATA13, BCAR3, NFATC1	153	915	13588	2.23239	0.432197	0.0776719	0.844892	hypo
GOTERM_BP_FAT	GO:0055001~muscle cell development	6	2.64317	0.000589	ATG7, RCAN1, CACNB4, FLNC, CACNA2D2, LRP4	153	61	13588	8.73545	0.465245	0.0752606	0.933991	hypo
GOTERM_BP_FAT	GO:0008344~adult locomotory behavior	6	2.64317	0.000635	EPHA4, ATG7, DRD4, PARK2, CACNB4, CDH23	153	62	13588	8.59456	0.490743	0.0722362	1.00652	hypo
GOTERM_BP_FAT	GO:0030326~embryonic limb morphogenesis	7	3.0837	0.00076	NOTCH2, LMX1B, FTO, PRRX2, ALX3, LRP4, LRP5	153	97	13588	6.409	0.553793	0.0775271	1.20247	hypo
GOTERM_BP_FAT	GO:0035113~embryonic appendage morphogenesis	7	3.0837	0.00076	NOTCH2, LMX1B, FTO, PRRX2, ALX3, LRP4, LRP5	153	97	13588	6.409	0.553793	0.0775271	1.20247	hypo
GOTERM_BP_FAT	GO:0048747~muscle fiber development	5	2.20264	0.000826	RCAN1, CACNB4, FLNC, CACNA2D2, LRP4	153	38	13588	11.6856	0.58441	0.0767204	1.3077	hypo
GOTERM_BP_FAT	GO:0007519~skeletal muscle tissue development	6	2.64317	0.00125599	RXRG, RCAN1, CACNB4, CACNA2D2, FLNB, LRP4	153	72	13588	7.40087	0.736761	0.105262	1.981	hypo
GOTERM_BP_FAT	GO:0060538~skeletal muscle organ development	6	2.64317	0.00142045	RXRG, RCAN1, CACNB4, CACNA2D2, FLNB, LRP4	153	74	13588	7.20085	0.779	0.109634	2.23767	hypo
GOTERM_BP_FAT	GO:0043062~extracellular structure organization	8	3.52423	0.00142418	WNT7B, LMX1B, EGFL6, TGFBI, HSPG2, CACNB4, CACNA2D2, LRP4	153	149	13588	4.76835	0.779875	0.102472	2.24348	hypo
GOTERM_BP_FAT	GO:0007626~locomotory behavior	10	4.40529	0.00147121	PRKCA, EPHA4, SEMA3F, ATG7, DRD4, CMTM8, PARK2, CACNB4, LBP, CDH23	153	239	13588	3.71592	0.790613	0.0989892	2.31675	hypo
GOTERM_BP_FAT	GO:0007155~cell adhesion	16	7.04846	0.00155466	PARD3, PCDHGA11, LPP, EGFL6, NINJ2, PTK7, HSPG2, SDK1, PCDH19, ARVCF, CDH13, WNT7B, TGFBI, ROR2, MFAP4, CDH23	153	561	13588	2.53292	0.808397	0.0981172	2.44664	hypo
GOTERM_BP_FAT	GO:0022610~biological adhesion	16	7.04846	0.00158205	PARD3, PCDHGA11, LPP, EGFL6, NINJ2, PTK7, HSPG2, SDK1, PCDH19, ARVCF, CDH13, WNT7B, TGFBI, ROR2, MFAP4, CDH23	153	562	13588	2.52841	0.813899	0.0941756	2.48924	hypo
GOTERM_BP_FAT	GO:0035107~appendage morphogenesis	7	3.0837	0.00183545	NOTCH2, LMX1B, FTO, PRRX2, ALX3, LRP4, LRP5	153	115	13588	5.40585	0.857874	0.102723	2.88251	hypo
GOTERM_BP_FAT	GO:0035108~limb morphogenesis	7	3.0837	0.00183545	NOTCH2, LMX1B, FTO, PRRX2, ALX3, LRP4, LRP5	153	115	13588	5.40585	0.857874	0.102723	2.88251	hypo
GOTERM_BP_FAT	GO:0042692~muscle cell differentiation	7	3.0837	0.00200339	RXRA, ATG7, RCAN1, CACNB4, FLNC, CACNA2D2, LRP4	153	117	13588	5.31345	0.881131	0.106037	3.14233	hypo
GOTERM_BP_FAT	GO:0060173~limb development	7	3.0837	0.00218271	NOTCH2, LMX1B, FTO, PRRX2, ALX3, LRP4, LRP5	153	119	13588	5.22414	0.901782	0.10955	3.41903	hypo
GOTERM_BP_FAT	GO:0048736~appendage development	7	3.0837	0.00218271	NOTCH2, LMX1B, FTO, PRRX2, ALX3, LRP4, LRP5	153	119	13588	5.22414	0.901782	0.10955	3.41903	hypo
GOTERM_BP_FAT	GO:0055002~striated muscle cell development	5	2.20264	0.00308382	RCAN1, CACNB4, FLNC, CACNA2D2, LRP4	153	54	13588	8.22319	0.962375	0.144607	4.79835	hypo
GOTERM_BP_FAT	GO:0016055~Wnt receptor signaling pathway	7	3.0837	0.00339417	WNT7B, NXN, CCDC88C, ROR2, SLC9A3R1, TCF7L1, LRP5	153	130	13588	4.7821	0.972968	0.151364	5.2691	hypo
GOTERM_BP_FAT	GO:0007507~heart development	9	3.96476	0.00360717	PTPRJ, RXRA, ATG7, VANGL2, HSPG2, TEAD1, ADAM19, FOXP4, NFATC1	153	223	13588	3.58428	0.978458	0.15368	5.59092	hypo
GOTERM_BP_FAT	GO:0030534~adult behavior	6	2.64317	0.00386952	EPHA4, ATG7, DRD4, PARK2, CACNB4, CDH23	153	93	13588	5.72971	0.983713	0.157649	5.98591	hypo
GOTERM_BP_FAT	GO:0048741~skeletal muscle fiber development	4	1.76211	0.00536698	RCAN1, CACNB4, CACNA2D2, LRP4	153	32	13588	11.1013	0.996704	0.204356	8.21092	hypo
GOTERM_BP_FAT	GO:0007610~behavior	12	5.28634	0.00583408	PRKCA, EPHA4, SEMA3F, ATG7, DRD4, CMTM8, PARK2, CACNB4, LBP, PRKCE, EPHB2, CDH23	153	405	13588	2.63142	0.997999	0.212583	8.8948	hypo
GOTERM_BP_FAT	GO:0040007~growth	8	3.52423	0.00600341	NOTCH2, LMX1B, NCOA3, RXRA, NINJ2, SGMS1, LRP4, LEFTY1	153	193	13588	3.68126	0.99833	0.210887	9.14154	hypo
GOTERM_BP_FAT	GO:0016339~calcium-dependent cell-cell adhesion	3	1.32159	0.00639926	ARVCF, PCDHGA11, CDH23	153	11	13588	24.221	0.998906	0.216116	9.7159	hypo
GOTERM_BP_FAT	GO:0051252~regulation of RNA metabolic process	28	12.3348	0.00761212	TSHZ2, TSHZ1, RORC, NFIX, PRRX2, TCF7L1, GPX4, BCOR, ETV6, ALX3, NFATC1, ATF7IP, LMX1B, JARID2, SMAD6, RXRA, RXRG, TEAD1, DMRTB1, FOXP4, FOXN3, PKNOX2, NCOA3, HIVEP1, TBL1X, NSD1, ZFHX3, RERE	153	1488	13588	1.67116	0.999701	0.244086	11.4546	hypo
GOTERM_BP_FAT	GO:0006357~regulation of transcription from RNA polymerase II promoter	15	6.60793	0.00920011	ATF7IP, LMX1B, JARID2, RXRA, RXRG, TEAD1, NFIX, FOXP4, TCF7L1, PKNOX2, HIVEP1, BCOR, TBL1X, ZFHX3, NSD1	153	616	13588	2.16259	0.999945	0.279054	13.6837	hypo
GOTERM_BP_FAT	GO:0007369~gastrulation	5	2.20264	0.00945037	EXT1, NSD1, LRP5, LEFTY1, ODZ4	153	74	13588	6.00071	0.999958	0.277683	14.0301	hypo
GOTERM_BP_FAT	GO:0048562~embryonic organ morphogenesis	7	3.0837	0.00946398	TSHZ1, EFNA1, HSPG2, ROR2, PRRX2, ALX3, CDH23	153	161	13588	3.86132	0.999959	0.270635	14.0489	hypo
GOTERM_BP_FAT	GO:0006355~regulation of transcription, DNA-dependent	27	11.8943	0.011607	TSHZ2, TSHZ1, RORC, NFIX, PRRX2, TCF7L1, BCOR, ETV6, ALX3, NFATC1, ATF7IP, LMX1B, JARID2, SMAD6, RXRA, RXRG, TEAD1, DMRTB1, FOXP4, FOXN3, PKNOX2, NCOA3, HIVEP1, TBL1X, NSD1, ZFHX3, RERE	153	1465	13588	1.63678	0.999996	0.313205	16.9622	hypo
GOTERM_BP_FAT	GO:0035249~synaptic transmission, glutamatergic	3	1.32159	0.0118643	GRID2, PARK2, CACNB4	153	15	13588	17.7621	0.999997	0.311197	17.3056	hypo
GOTERM_BP_FAT	GO:0006350~transcription	31	13.6564	0.0126152	CRTC3, TSHZ2, TSHZ1, RORC, NFIX, TCF7L1, SND1, BCOR, ETV6, ALX3, NFATC1, ATF7IP, LMX1B, RREB1, JARID2, SMAD6, RXRA, RXRG, TEAD1, AFF3, DMRTB1, FOXP4, GRHL2, FOXN3, NOTCH2, NCOA3, HIVEP1, TBL1X, ZFHX3, NSD1, RERE	153	1772	13588	1.55368	0.999999	0.319697	18.3005	hypo
GOTERM_BP_FAT	GO:0001667~ameboidal cell migration	4	1.76211	0.0138178	SEMA3F, WASF2, LRP5, LEFTY1	153	45	13588	7.89426	1	0.33666	19.8704	hypo
GOTERM_BP_FAT	GO:0051056~regulation of small GTPase mediated signal transduction	8	3.52423	0.0142298	TBC1D16, NOTCH2, PLEKHG1, ITPKB, VAV2, AGAP1, SPATA13, RALGDS	153	228	13588	3.11616	1	0.337257	20.4017	hypo
GOTERM_BP_FAT	GO:0046578~regulation of Ras protein signal transduction	7	3.0837	0.0161803	TBC1D16, NOTCH2, PLEKHG1, ITPKB, VAV2, AGAP1, SPATA13	153	181	13588	3.43466	1	0.36612	22.8726	hypo
GOTERM_BP_FAT	GO:0016337~cell-cell adhesion	8	3.52423	0.0168929	ARVCF, CDH13, PARD3, WNT7B, PCDHGA11, ROR2, PCDH19, CDH23	153	236	13588	3.01052	1	0.371196	23.7571	hypo
GOTERM_BP_FAT	GO:0050808~synapse organization	4	1.76211	0.0173707	WNT7B, CACNB4, CACNA2D2, LRP4	153	49	13588	7.24983	1	0.372018	24.3449	hypo
GOTERM_BP_FAT	GO:0048729~tissue morphogenesis	8	3.52423	0.0176103	NOTCH2, SHROOM3, NCOA3, RXRA, VANGL2, PTK7, PLXND1, TCF7L1	153	238	13588	2.98523	1	0.368852	24.6381	hypo
GOTERM_BP_FAT	GO:0016477~cell migration	8	3.52423	0.018349	PRKCA, LMX1B, SEMA3F, WASF2, LBP, VAV2, LRP5, LEFTY1	153	240	13588	2.96035	1	0.37392	25.5353	hypo
GOTERM_BP_FAT	GO:0048568~embryonic organ development	8	3.52423	0.0187264	WNT7B, TSHZ1, EFNA1, HSPG2, ROR2, PRRX2, ALX3, CDH23	153	241	13588	2.94806	1	0.373047	25.9898	hypo
GOTERM_BP_FAT	GO:0006928~cell motion	10	4.40529	0.0222483	PRKCA, EPHA4, LMX1B, SEMA3F, WASF2, LBP, VAV2, EPHB2, LRP5, LEFTY1	153	367	13588	2.4199	1	0.41903	30.1074	hypo
GOTERM_BP_FAT	GO:0045892~negative regulation of transcription, DNA-dependent	9	3.96476	0.0225232	ATF7IP, JARID2, HIVEP1, BCOR, TBL1X, FOXP4, NSD1, ZFHX3, TCF7L1	153	308	13588	2.59511	1	0.415867	30.4197	hypo
GOTERM_BP_FAT	GO:0000902~cell morphogenesis	9	3.96476	0.0229099	EPHA4, PARD3, SHROOM3, RTN4RL1, VANGL2, PTK7, EPHB2, CDH23, NFATC1	153	309	13588	2.58671	1	0.414374	30.8567	hypo
GOTERM_BP_FAT	GO:0051253~negative regulation of RNA metabolic process	9	3.96476	0.0233013	ATF7IP, JARID2, HIVEP1, BCOR, TBL1X, FOXP4, NSD1, ZFHX3, TCF7L1	153	310	13588	2.57837	1	0.413007	31.2963	hypo
GOTERM_BP_FAT	GO:0007528~neuromuscular junction development	3	1.32159	0.02697	CACNB4, CACNA2D2, LRP4	153	23	13588	11.584	1	0.453874	35.2917	hypo
GOTERM_BP_FAT	GO:0030030~cell projection organization	9	3.96476	0.0270383	EPHA4, EFHD1, RTN4RL1, ATG7, VANGL2, WASF2, VAV2, EPHB2, CDH23	153	319	13588	2.50562	1	0.447931	35.364	hypo
GOTERM_BP_FAT	GO:0006793~phosphorus metabolic process	17	7.48899	0.0328829	PRKCA, PTPRJ, FGR, PTPRG, EFNA1, PTPRN2, PTK7, RORC, GM10221, STK30, PRKCE, EPHB2, DUPD1, EPHA4, EEF2K, ROR2, MAP3K14	153	866	13588	1.74339	1	0.508441	41.2761	hypo
GOTERM_BP_FAT	GO:0006796~phosphate metabolic process	17	7.48899	0.0328829	PRKCA, PTPRJ, FGR, PTPRG, EFNA1, PTPRN2, PTK7, RORC, GM10221, STK30, PRKCE, EPHB2, DUPD1, EPHA4, EEF2K, ROR2, MAP3K14	153	866	13588	1.74339	1	0.508441	41.2761	hypo
GOTERM_BP_FAT	GO:0003002~regionalization	7	3.0837	0.0332143	TSHZ1, LMX1B, ROR2, LRP4, TCF7L1, LRP5, LEFTY1	153	214	13588	2.90501	1	0.505094	41.5957	hypo
GOTERM_BP_FAT	GO:0007167~enzyme linked receptor protein signaling pathway	8	3.52423	0.0338593	EPHA4, WFIKKN2, EFNA1, SMAD6, PTK7, ROR2, LRP4, EPHB2	153	273	13588	2.6025	1	0.505145	42.213	hypo
GOTERM_BP_FAT	GO:0001702~gastrulation with mouth forming second	3	1.32159	0.0339006	NSD1, LRP5, ODZ4	153	26	13588	10.2474	1	0.498961	42.2523	hypo
GOTERM_BP_FAT	GO:0007628~adult walking behavior	3	1.32159	0.0363489	EPHA4, ATG7, CACNB4	153	27	13588	9.86783	1	0.517212	44.5387	hypo
GOTERM_BP_FAT	GO:0007270~nerve-nerve synaptic transmission	3	1.32159	0.0388632	GRID2, PARK2, CACNB4	153	28	13588	9.51541	1	0.534845	46.7983	hypo
GOTERM_BP_FAT	GO:0051674~localization of cell	8	3.52423	0.0405358	PRKCA, LMX1B, SEMA3F, WASF2, LBP, VAV2, LRP5, LEFTY1	153	284	13588	2.5017	1	0.543765	48.2532	hypo
GOTERM_BP_FAT	GO:0048870~cell motility	8	3.52423	0.0405358	PRKCA, LMX1B, SEMA3F, WASF2, LBP, VAV2, LRP5, LEFTY1	153	284	13588	2.5017	1	0.543765	48.2532	hypo
GOTERM_BP_FAT	GO:0010629~negative regulation of gene expression	10	4.40529	0.0409065	ATF7IP, JARID2, SND1, HIVEP1, BCOR, TBL1X, FOXP4, NSD1, ZFHX3, TCF7L1	153	410	13588	2.16611	1	0.540759	48.5706	hypo
GOTERM_BP_FAT	GO:0032989~cellular component morphogenesis	9	3.96476	0.0436704	EPHA4, PARD3, SHROOM3, RTN4RL1, VANGL2, PTK7, EPHB2, CDH23, NFATC1	153	351	13588	2.27719	1	0.558512	50.8802	hypo
GOTERM_BP_FAT	GO:0002009~morphogenesis of an epithelium	6	2.64317	0.044913	NOTCH2, SHROOM3, NCOA3, VANGL2, PTK7, PLXND1	153	173	13588	3.08013	1	0.562706	51.8865	hypo
GOTERM_BP_FAT	GO:0000122~negative regulation of transcription from RNA polymerase II promoter	7	3.0837	0.0454032	ATF7IP, JARID2, HIVEP1, BCOR, FOXP4, NSD1, ZFHX3	153	231	13588	2.69123	1	0.560647	52.2782	hypo
GOTERM_BP_FAT	GO:0007163~establishment or maintenance of cell polarity	3	1.32159	0.0467851	PARD3, VANGL2, PTK7	153	31	13588	8.59456	1	0.565774	53.3662	hypo
GOTERM_BP_FAT	GO:0045449~regulation of transcription	34	14.978	0.0510105	CRTC3, TSHZ2, TSHZ1, RORC, NFIX, PRRX2, TCF7L1, SND1, BCOR, ETV6, ALX3, NFATC1, ATF7IP, LMX1B, JARID2, RREB1, SMAD6, RXRA, RXRG, TEAD1, AFF3, NFAM1, DMRTB1, FOXP4, GRHL2, FOXN3, PKNOX2, NOTCH2, NCOA3, HIVEP1, TBL1X, ZFHX3, NSD1, RERE	153	2227	13588	1.35588	1	0.592141	56.5507	hypo
GOTERM_BP_FAT	GO:0021954~central nervous system neuron development	3	1.32159	0.0523651	LMX1B, ATG7, EPHB2	153	33	13588	8.07368	1	0.596136	57.5276	hypo
GOTERM_BP_FAT	GO:0051216~cartilage development	4	1.76211	0.0568813	PRKCA, HSPG2, ROR2, PRRX2	153	78	13588	4.55438	1	0.621592	60.6382	hypo
GOTERM_BP_FAT	GO:0016481~negative regulation of transcription	9	3.96476	0.0576464	ATF7IP, JARID2, HIVEP1, BCOR, TBL1X, FOXP4, NSD1, ZFHX3, TCF7L1	153	372	13588	2.14864	1	0.620952	61.1435	hypo
GOTERM_BP_FAT	GO:0010605~negative regulation of macromolecule metabolic process	11	4.84581	0.0578574	ATF7IP, PRKCA, JARID2, SND1, HIVEP1, BCOR, TBL1X, FOXP4, NSD1, ZFHX3, TCF7L1	153	506	13588	1.93066	1	0.616723	61.2818	hypo
GOTERM_BP_FAT	GO:0006897~endocytosis	6	2.64317	0.0603259	SH3BP4, MRC2, WASF2, LBP, LRP4, LRP5	153	188	13588	2.83438	1	0.627034	62.8657	hypo
GOTERM_BP_FAT	GO:0010324~membrane invagination	6	2.64317	0.0603259	SH3BP4, MRC2, WASF2, LBP, LRP4, LRP5	153	188	13588	2.83438	1	0.627034	62.8657	hypo
GOTERM_BP_FAT	GO:0016049~cell growth	3	1.32159	0.0641835	NOTCH2, SGMS1, LEFTY1	153	37	13588	7.20085	1	0.645132	65.2198	hypo
GOTERM_BP_FAT	GO:0007169~transmembrane receptor protein tyrosine kinase signaling pathway	6	2.64317	0.0645276	EPHA4, EFNA1, PTK7, ROR2, LRP4, EPHB2	153	192	13588	2.77533	1	0.641797	65.4228	hypo
GOTERM_BP_FAT	GO:0048013~ephrin receptor signaling pathway	2	0.881057	0.0652805	EFNA1, EPHB2	153	6	13588	29.6035	1	0.640918	65.8632	hypo
GOTERM_BP_FAT	GO:0050770~regulation of axonogenesis	3	1.32159	0.0703973	EFNA1, SEMA3F, EPHB2	153	39	13588	6.83157	1	0.664417	68.7199	hypo
GOTERM_BP_FAT	GO:0060606~tube closure	3	1.32159	0.0703973	SHROOM3, VANGL2, PTK7	153	39	13588	6.83157	1	0.664417	68.7199	hypo
GOTERM_BP_FAT	GO:0001843~neural tube closure	3	1.32159	0.0703973	SHROOM3, VANGL2, PTK7	153	39	13588	6.83157	1	0.664417	68.7199	hypo
GOTERM_BP_FAT	GO:0048537~mucosal-associated lymphoid tissue development	2	0.881057	0.0757412	RORC, CACNB4	153	7	13588	25.3744	1	0.687064	71.4632	hypo
GOTERM_BP_FAT	GO:0045934~negative regulation of nucleobase, nucleoside, nucleotide and nucleic acid metabolic process	9	3.96476	0.0776394	ATF7IP, JARID2, HIVEP1, BCOR, TBL1X, FOXP4, NSD1, ZFHX3, TCF7L1	153	397	13588	2.01334	1	0.691413	72.3821	hypo
GOTERM_BP_FAT	GO:0021953~central nervous system neuron differentiation	3	1.32159	0.0800656	LMX1B, ATG7, EPHB2	153	42	13588	6.3436	1	0.698101	73.5163	hypo
GOTERM_BP_FAT	GO:0014020~primary neural tube formation	3	1.32159	0.0800656	SHROOM3, VANGL2, PTK7	153	42	13588	6.3436	1	0.698101	73.5163	hypo
GOTERM_BP_FAT	GO:0051172~negative regulation of nitrogen compound metabolic process	9	3.96476	0.0811825	ATF7IP, JARID2, HIVEP1, BCOR, TBL1X, FOXP4, NSD1, ZFHX3, TCF7L1	153	401	13588	1.99325	1	0.698473	74.0236	hypo
GOTERM_BP_FAT	GO:0060429~epithelium development	7	3.0837	0.0839395	NOTCH2, SHROOM3, NCOA3, RXRA, VANGL2, PTK7, PLXND1	153	271	13588	2.294	1	0.706276	75.2371	hypo
GOTERM_BP_FAT	GO:0016044~membrane organization	7	3.0837	0.085082	SH3BP4, ATG7, MRC2, WASF2, LBP, LRP4, LRP5	153	272	13588	2.28556	1	0.706657	75.7243	hypo
GOTERM_BP_FAT	GO:0045176~apical protein localization	2	0.881057	0.0860856	SHROOM3, VANGL2	153	8	13588	22.2026	1	0.706429	76.1448	hypo
GOTERM_BP_FAT	GO:0045197~establishment or maintenance of epithelial cell apical/basal polarity	2	0.881057	0.0860856	VANGL2, PTK7	153	8	13588	22.2026	1	0.706429	76.1448	hypo
GOTERM_BP_FAT	GO:0002065~columnar/cuboidal epithelial cell differentiation	2	0.881057	0.0860856	SHROOM3, RXRA	153	8	13588	22.2026	1	0.706429	76.1448	hypo
GOTERM_BP_FAT	GO:0009952~anterior/posterior pattern formation	5	2.20264	0.0931931	TSHZ1, ROR2, TCF7L1, LRP5, LEFTY1	153	153	13588	2.9023	1	0.731546	78.9331	hypo
GOTERM_BP_FAT	GO:0022604~regulation of cell morphogenesis	4	1.76211	0.094908	SHROOM3, EFNA1, SEMA3F, EPHB2	153	97	13588	3.66229	1	0.733869	79.5585	hypo
GOTERM_BP_FAT	GO:0048534~hemopoietic or lymphoid organ development	7	3.0837	0.0957504	ANK1, JARID2, RORC, ITPKB, TTC7, NFAM1, CACNB4	153	281	13588	2.21236	1	0.732766	79.8593	hypo
GOTERM_BP_FAT	GO:0042074~cell migration involved in gastrulation	2	0.881057	0.096315	LRP5, LEFTY1	153	9	13588	19.7357	1	0.730619	80.0586	hypo
GOTERM_BP_FAT	GO:0010975~regulation of neuron projection development	3	1.32159	0.0970147	EFNA1, SEMA3F, EPHB2	153	47	13588	5.66875	1	0.729027	80.303	hypo
GOTERM_BP_FAT	GO:0010558~negative regulation of macromolecule biosynthetic process	9	3.96476	0.0973014	ATF7IP, JARID2, HIVEP1, BCOR, TBL1X, FOXP4, NSD1, ZFHX3, TCF7L1	153	418	13588	1.91219	1	0.725885	80.4024	hypo
GOTERM_BP_FAT	GO:0051254~positive regulation of RNA metabolic process	9	3.96476	0.0983028	ATF7IP, LMX1B, GPX4, RXRA, RXRG, TEAD1, NFIX, NSD1, TCF7L1	153	419	13588	1.90762	1	0.725512	80.7456	hypo
GOTERM_CC_FAT	GO:0005886~plasma membrane	43	18.9427	0.00831516	PARD3, SHROOM3, RTN4RL1, EFNA1, DRD4, CACNB4, SGMS1, AQP6, MEGF11, GPR142, EPHB2, GPC4, KIRREL, PLCH2, STARD8, GRID2, PLXND1, SCN5A, CDH23, PRKCA, KCND3, COL23A1, PCDHGA11, LPP, SCUBE1, NOXA1, VANGL2, PARK2, NFAM1, RFTN1, VAV2, SLC9A3R1, FLNB, CACNA2D2, PCDH19, ARVCF, ARHGAP31, NOTCH2, CDH13, EPHA4, DOC2A, ROR2, LRP4	129	2906	12504	1.43427	0.769979	0.769979	9.73893	hypo
GOTERM_CC_FAT	GO:0030054~cell junction	11	4.84581	0.0224284	ARHGAP31, PARD3, PCDHGA11, DOC2A, SHROOM3, LPP, STARD8, GRID2, PARK2, SCN5A, FLNB	129	470	12504	2.26858	0.981544	0.864145	24.2974	hypo
GOTERM_CC_FAT	GO:0005912~adherens junction	5	2.20264	0.0233722	ARHGAP31, PARD3, SHROOM3, STARD8, FLNB	129	106	12504	4.57218	0.984429	0.750288	25.1894	hypo
GOTERM_CC_FAT	GO:0044459~plasma membrane part	26	11.4537	0.0244519	PARD3, SHROOM3, RTN4RL1, AQP6, CACNB4, EPHB2, GPC4, STARD8, GRID2, SCN5A, KCND3, PCDHGA11, COL23A1, LPP, SCUBE1, VANGL2, PARK2, SLC9A3R1, CACNA2D2, FLNB, NOTCH2, CDH13, EPHA4, ARHGAP31, DOC2A, ROR2	129	1633	12504	1.54329	0.987184	0.663533	26.198	hypo
GOTERM_CC_FAT	GO:0070161~anchoring junction	5	2.20264	0.0374735	ARHGAP31, PARD3, SHROOM3, STARD8, FLNB	129	123	12504	3.94025	0.998796	0.739308	37.4175	hypo
GOTERM_CC_FAT	GO:0015630~microtubule cytoskeleton	10	4.40529	0.0414565	PKNOX2, RASSF3, PARD3, SDCCAG8, EML1, SHROOM3, DNAHC8, TSGA14, TTLL11, CDH23	129	450	12504	2.15401	0.99942	0.711189	40.5223	hypo
GOTERM_CC_FAT	GO:0016529~sarcoplasmic reticulum	3	1.32159	0.0471397	ANK1, AKAP6, CASQ1	129	34	12504	8.55267	0.999796	0.703015	44.708	hypo
GOTERM_CC_FAT	GO:0016528~sarcoplasm	3	1.32159	0.0522472	ANK1, AKAP6, CASQ1	129	36	12504	8.07752	0.999921	0.692892	48.237	hypo
GOTERM_CC_FAT	GO:0005856~cytoskeleton	18	7.92952	0.0653	SDCCAG8, PARD3, SHROOM3, WASF2, BFSP2, PARK2, FLNC, FLNB, TTLL11, PKNOX2, RASSF3, PITPNM2, EML1, ANK1, DNAHC8, FRMD4B, TSGA14, CDH23	129	1122	12504	1.55503	0.999993	0.73302	56.3372	hypo
GOTERM_CC_FAT	GO:0034703~cation channel complex	4	1.76211	0.0736567	KCND3, CACNB4, SCN5A, CACNA2D2	129	95	12504	4.08127	0.999999	0.739872	60.8934	hypo
GOTERM_CC_FAT	GO:0034702~ion channel complex	5	2.20264	0.0789964	FXYD1, KCND3, CACNB4, SCN5A, CACNA2D2	129	158	12504	3.06741	0.999999	0.731971	63.5715	hypo
GOTERM_CC_FAT	GO:0005578~proteinaceous extracellular matrix	7	3.0837	0.084545	GPC4, WNT7B, EGFL6, TGFBI, HSPG2, ADAM19, MFAP4	129	297	12504	2.28455	1	0.726257	66.175	hypo
GOTERM_CC_FAT	GO:0009986~cell surface	7	3.0837	0.0931431	GPC4, CDH13, NOTCH2, COL23A1, SCUBE1, MRC2, NFAM1	129	305	12504	2.22463	1	0.733842	69.8736	hypo
GOTERM_CC_FAT	GO:0031012~extracellular matrix	7	3.0837	0.0976141	GPC4, WNT7B, EGFL6, TGFBI, HSPG2, ADAM19, MFAP4	129	309	12504	2.19583	1	0.725073	71.6464	hypo
GOTERM_MF_FAT	GO:0005509~calcium ion binding	26	11.4537	7.38e-06	PRKCA, PCDHGA11, CACHD1, EGFL6, ARSG, CAPN8, SCUBE1, MRC2, CACNB4, CACNA2D2, MAN1C1, PCDH19, CDH13, NOTCH2, EFHD1, PITPNM2, SLC25A13, DOC2A, CRB2, PLCH2, EEF2K, MFAP4, CASQ1, LRP4, LRP5, CDH23	151	840	13288	2.72381	0.00225466	0.00225466	0.0098865	hypo
GOTERM_MF_FAT	GO:0003700~transcription factor activity	22	9.69163	0.000167	TSHZ2, TSHZ1, LMX1B, SMAD6, RXRA, RXRG, TEAD1, AFF3, RORC, NFIX, PRRX2, FOXP4, GRHL2, DMRTB1, FOXN3, TCF7L1, PKNOX2, ETV6, ZFHX3, ALX3, RERE, NFATC1	151	776	13288	2.49485	0.0496848	0.0251589	0.222972	hypo
GOTERM_MF_FAT	GO:0030528~transcription regulator activity	29	12.7753	0.000176	TSHZ2, TSHZ1, RORC, NFIX, PRRX2, TCF7L1, BCOR, ETV6, ALX3, NFATC1, ATF7IP, LMX1B, JARID2, SMAD6, RXRA, RXRG, TEAD1, AFF3, DMRTB1, FOXP4, GRHL2, FOXN3, PKNOX2, NCOA3, HIVEP1, TBL1X, NSD1, ZFHX3, RERE	151	1206	13288	2.11609	0.0524326	0.0177922	0.235627	hypo
GOTERM_MF_FAT	GO:0043565~sequence-specific DNA binding	15	6.60793	0.00413149	TSHZ2, TSHZ1, LMX1B, RXRA, RXRG, RORC, PRRX2, FOXP4, FOXN3, PKNOX2, ETV6, ALX3, ZFHX3, RERE, NFATC1	151	556	13288	2.3741	0.718284	0.271461	5.39791	hypo
GOTERM_MF_FAT	GO:0003677~DNA binding	33	14.5374	0.00469552	TSHZ2, TSHZ1, ABTB2, RORC, NFIX, PRRX2, TCF7L1, BAHCC1, ETV6, ALX3, PHC2, NFATC1, LMX1B, RREB1, JARID2, SMAD6, RXRA, SETBP1, RXRG, TEAD1, PPFIBP2, AFF3, DMRTB1, FOXP4, GRHL2, FOXN3, PKNOX2, NCOA3, HIVEP1, TBL1X, ZFHX3, RERE, AHDC1	151	1781	13288	1.63054	0.763123	0.25027	6.11354	hypo
GOTERM_MF_FAT	GO:0043167~ion binding	60	26.4317	0.00654878	SH3RF1, CACHD1, ARSG, RORC, EFHD1, NT5C2, EEF2K, AGAP1, CDH23, PHC2, PRKCA, KCND3, SLC12A8, PCDHGA11, RNF220, ZFP362, RREB1, EGFL6, RXRA, SCUBE1, RXRG, ZSWIM6, PRKCE, DMRTB1, POR, PITPNM2, DOC2A, ADAM19, MFAP4, CASQ1, NSD1, FXYD1, TSHZ2, TSHZ1, CACNB4, ZMYND8, CRB2, PLCH2, SCN5A, LMX1B, LPP, ZMYM3, CAPN8, MRC2, PARK2, VAV2, FUCA2, CACNA2D2, MAN1C1, FOXP4, PCDH19, ZFP609, CDH13, NOTCH2, SLC25A13, …	151	3934	13288	1.34215	0.86608	0.284723	8.4298	hypo
GOTERM_MF_FAT	GO:0043169~cation binding	59	25.9912	0.00793582	SH3RF1, CACHD1, ARSG, RORC, EFHD1, NT5C2, EEF2K, AGAP1, CDH23, PHC2, PRKCA, KCND3, SLC12A8, PCDHGA11, RNF220, ZFP362, EGFL6, RREB1, RXRA, SCUBE1, RXRG, ZSWIM6, PRKCE, DMRTB1, POR, PITPNM2, DOC2A, ADAM19, MFAP4, CASQ1, NSD1, TSHZ2, TSHZ1, CACNB4, ZMYND8, CRB2, PLCH2, SCN5A, LMX1B, LPP, ZMYM3, CAPN8, MRC2, PARK2, VAV2, FUCA2, CACNA2D2, FOXP4, MAN1C1, PCDH19, ZFP609, CDH13, NOTCH2, SLC25A13, HIVEP1,…	151	3885	13288	1.33642	0.912669	0.294108	10.1287	hypo
GOTERM_MF_FAT	GO:0016564~transcription repressor activity	8	3.52423	0.0100389	ATF7IP, JARID2, HIVEP1, BCOR, TBL1X, FOXP4, NSD1, ZFHX3	151	211	13288	3.33649	0.954381	0.320181	12.649	hypo
GOTERM_MF_FAT	GO:0046872~metal ion binding	58	25.5507	0.0103635	SH3RF1, CACHD1, ARSG, RORC, EFHD1, NT5C2, EEF2K, AGAP1, CDH23, PHC2, PRKCA, KCND3, SLC12A8, PCDHGA11, RNF220, ZFP362, EGFL6, RREB1, RXRA, SCUBE1, RXRG, ZSWIM6, PRKCE, DMRTB1, POR, PITPNM2, DOC2A, ADAM19, MFAP4, CASQ1, NSD1, TSHZ2, TSHZ1, CACNB4, ZMYND8, CRB2, PLCH2, SCN5A, LMX1B, LPP, ZMYM3, CAPN8, MRC2, PARK2, VAV2, CACNA2D2, FOXP4, MAN1C1, PCDH19, ZFP609, CDH13, NOTCH2, SLC25A13, HIVEP1, ZFHX3,…	151	3850	13288	1.32571	0.958736	0.298263	13.032	hypo
GOTERM_MF_FAT	GO:0030695~GTPase regulator activity	10	4.40529	0.0213007	TBC1D16, ARHGAP31, PLEKHG1, STARD8, ARHGAP8, VAV2, AGAP1, SPATA13, RALGDS, BCAR3	151	361	13288	2.43767	0.998624	0.48255	25.0677	hypo
GOTERM_MF_FAT	GO:0060589~nucleoside-triphosphatase regulator activity	10	4.40529	0.0233946	TBC1D16, ARHGAP31, PLEKHG1, STARD8, ARHGAP8, VAV2, AGAP1, SPATA13, RALGDS, BCAR3	151	367	13288	2.39782	0.999285	0.482388	27.1882	hypo
GOTERM_MF_FAT	GO:0004714~transmembrane receptor protein tyrosine kinase activity	4	1.76211	0.0252831	EPHA4, PTK7, ROR2, EPHB2	151	56	13288	6.28571	0.999605	0.479523	29.053	hypo
GOTERM_MF_FAT	GO:0003714~transcription corepressor activity	4	1.76211	0.047813	ATF7IP, BCOR, TBL1X, NSD1	151	72	13288	4.88889	1	0.684387	48.1431	hypo
GOTERM_MF_FAT	GO:0008375~acetylglucosaminyltransferase activity	3	1.32159	0.0561311	MFNG, XYLT1, EXT1	151	34	13288	7.76471	1	0.717095	53.8967	hypo
GOTERM_MF_FAT	GO:0005085~guanyl-nucleotide exchange factor activity	5	2.20264	0.0849992	PLEKHG1, VAV2, SPATA13, RALGDS, BCAR3	151	147	13288	2.9932	1	0.836695	69.5969	hypo
GOTERM_MF_FAT	GO:0008289~lipid binding	8	3.52423	0.0960484	PRKCA, PITPNM2, DOC2A, RXRA, RXRG, LBP, PRKCE, VAV2	151	345	13288	2.04058	1	0.855031	74.1657	hypo
GOTERM_MF_FAT	GO:0004886~retinoid-X receptor activity	2	0.881057	0.0971548	RXRA, RXRG	151	9	13288	19.5556	1	0.841131	74.5862	hypo
